# Supplementary material for: Profiling lipidomic changes in dengue-resistant and dengue-susceptible strains of Colombian Aedes aegypti after dengue virus challenge
Source: PLoS Negl Trop Dis. 2023 Oct 17;17(10):e0011676. doi: 10.1371/journal.pntd.0011676 (PMC10581493; doi:10.1371/journal.pntd.0011676)
Supplement: S1 Table — (XLSX) [file pntd.0011676.s002.xlsx]

## Sheet: Supplemental Table 1
S2 Table. List of identified and normalized features from in-depth global lipidomics analysis Note that in "Information" section (column A to column D), column "Feature Identifier (No.)" shows the individual feature number coded from data processing. Column "RT (min)" shows the retention time of the feature detected in minutes. Column "m/z" is the mass to charge ratio of the detected feature. Col…
Feature Identifier (No)	RT (min)	m/z	Polarity	Identification Level	Best Match	m/z error (ppm)	MS/MS score (Tiers 1 or 2)	Subclass	Other Possibilities	Sus-Blood-18h-1	Sus-Blood-18h-2	Sus-Blood-18h-3	Sus-Blood-24h-1	Sus-Blood-24h-2	Sus-Blood-24h-3	Sus-Blood-36h-Average	Sus-Blood-36h-2	Sus-Blood-36h-3	Sus-Blood+Virus-18h-1	Sus-Blood+virus-18h-2	Sus-Blood+virus-18h-3	Sus-Blood+virus-24h-1	Sus-Blood+virus-24h-2	Sus-Blood+virus-24h-3	Sus-Blood+virus-36h-1	Sus-Blood+virus-36h-2	Sus-Blood+virus-36h-3	MIB-Blood-18h-1	MIB-Blood-18h-2	MIB-Blood-18h-3	MIB-Blood-24h-1	MIB-Blood-24h-2	MIB-Blood-24h-3	MIB-Blood-36h-1	MIB-Blood-36h-2	MIB-Blood-36h-3	MIB-Blood+Virus-18h-1	MIB-Blood+virus-18h-2	MIB-Blood+virus-18h-3	MIB-Blood+virus-24h-1	MIB-Blood+virus-24h-2	MIB-Blood+virus-24h-3	MIB-Blood+virus-36h-1	MIB-Blood+virus-36h-2	MIB-Blood+virus-36h-3	QC01_01	QC01_02	QC02_01	QC02_02
Group										Sus-Blood-18h	Sus-Blood-18h	Sus-Blood-18h	Sus-Blood-24h	Sus-Blood-24h	Sus-Blood-24h	Sus-Blood-36h	Sus-Blood-36h	Sus-Blood-36h	Sus-Blood+Virus-18h	Sus-Blood+Virus-18h	Sus-Blood+Virus-18h	Sus-Blood+Virus-24h	Sus-Blood+Virus-24h	Sus-Blood+Virus-24h	Sus-Blood+Virus-36h	Sus-Blood+Virus-36h	Sus-Blood+Virus-36h	MIB-Blood-18h	MIB-Blood-18h	MIB-Blood-18h	MIB-Blood-24h	MIB-Blood-24h	MIB-Blood-24h	MIB-Blood-36h	MIB-Blood-36h	MIB-Blood-36h	MIB-Blood+Virus-18h	MIB-Blood+Virus-18h	MIB-Blood+Virus-18h	MIB-Blood+Virus-24h	MIB-Blood+Virus-24h	MIB-Blood+Virus-24h	MIB-Blood+Virus-36h	MIB-Blood+Virus-36h	MIB-Blood+Virus-36h	QC	QC	QC	QC
36	0.998891	365.135	Pos	Tier 3	LPA 10:0;O	4.3689		LPA		0.00132608	0.00131416	0.00093081	0.00400586	0.00140941	0.00106222	0.0017926	0.00134358	0.00224165	0.00173801	0.00202503	0.00200678	0.00135575	0.00124647	0.00138835	0.00125538	0.00102616	0.00153425	0.00111863	0.00149182	0.00125729	0.00112538	0.00222451	0.00120021	0.00120837	0.00146838	0.00123139	0.00095081	0.00144253	0.00123774	0.00108023	0.00130745	0.00117645	0.00089462	0.00225049	0.00308406	0.00109154	0.00085397	0.00087821	0.00104777
58	1.03031	555.353	Pos	Tier 3	ST 24:0;O5;Hex	0.785175		ST	ST 24:0;O3;GlcA | ST 24:1;O4;Hex	0.0197744	0.0097905	0.0110297	0.0101559	0.0150566	0.00991594	0.012306	0.0105	0.0141125	0.0118343	0.0360488	0.0107396	0.011537	0.0105292	0.010715	0.0433394	0.0285339	0.0260736	0.0262868	0.0129167	0.0117423	0.0109577	0.0205629	0.0110836	0.034223	0.0144188	0.0156064	0.0112739	0.0101785	0.0102178	0.0110313	0.0109474	0.0110313	0.0115071	0.0145831	0.0222227	0.0113966	0.0102418	0.0115123	0.0117097
63	1.02543	577.366	Pos	Tier 3	LPA O-28:5	5.73942		LPA		0.00925535	0.00203733	0.00141316	0.0122836	0.0046485	0.00413925	0.0055166	0.00440166	0.0066315	0.00392632	0.0120552	0.00525683	0.00450362	0.00536738	0.0028531	0.0132459	0.0096548	0.0144352	0.00600491	0.00460424	0.00439222	0.00179645	0.00247508	0.00191591	0.00194303	0.00208537	0.00573311	0.00250213	0.00202021	0.00194376	0.00162168	0.00152704	0.00176614	0.00182108	0.00607141	0.00816043	0.00143249	0.00135338	0.00138906	0.00146313
67	1.02917	621.392	Pos	Tier 3	LPA 32:7	0.902343		LPA	LPA 30:4 | LPA O-30:5;O | LPG O-29:7	0.00991032	0.00149096	0.00103417	0.00900248	0.00125304	0.00111577	0.0046592	0.00375321	0.00556519	0.00141648	0.00967244	0.00189649	0.00264567	0.00472749	0.00262759	0.0101741	0.00617607	0.00923406	0.00466363	0.00139937	0.00133493	0.00131467	0.00181131	0.00175044	0.00142194	0.00152611	0.00484291	0.00109414	0.00147843	0.00142248	0.00118678	0.00111752	0.00129249	0.00053202	0.00177375	0.00781932	0.00104833	0.00099043	0.00101654	0.00107074
68	1.03007	648.38	Pos	Tier 3	ST 30:1;O8;T	2.96522		ST		0.0602351	0.00306519	0.00345317	0.0031796	0.00329624	0.00310446	0.0037363	0.00328733	0.00418532	0.00370506	0.0212531	0.00336233	0.00361197	0.00329647	0.00335462	0.00339519	0.00359791	0.00328769	0.00404393	0.00404393	0.00367627	0.00343061	0.00347002	0.00347002	0.0146108	0.00323736	0.0050564	0.00352961	0.00318668	0.00319897	0.00345366	0.0034274	0.00345366	0.00347728	0.00440682	0.00440682	0.00356802	0.00320648	0.00360423	0.00366606
69	1.02321	665.418	Pos	Tier 3	LPA 32:4;O	4.76161		LPA	LPG O-29:5 | LPG 31:6 | LPG O-31:7;O	0.0071953	0.00226464	0.00157082	0.00480204	0.00190327	0.00169476	0.0034027	0.00299612	0.00380925	0.00215152	0.00271823	0.0028806	0.00336015	0.0039203	0.00333719	0.00741042	0.00376033	0.00562219	0.00339612	0.00212552	0.00202764	0.00199688	0.00275123	0.00212966	0.00215981	0.00231804	0.00355425	0.00166191	0.00224561	0.00216062	0.00180261	0.00169742	0.00196318	0.0008081	0.00269418	0.00649836	0.00159232	0.00150438	0.00154404	0.00162637
72	1.02528	692.405	Pos	Tier 3	ST 29:3;O7;HexNAc	6.81328		ST	ST 29:4;O6;HexNAc	0.0498963	0.0034421	0.00387779	0.00357058	0.00370157	0.0034862	0.0041958	0.00369156	0.00469998	0.00416066	0.00494871	0.00377578	0.00405612	0.00370182	0.00376712	0.0135091	0.0116027	0.0106023	0.0045412	0.0045412	0.00412832	0.00385245	0.00389672	0.00389672	0.0166656	0.00363544	0.0052824	0.00396363	0.00357853	0.00359233	0.00387834	0.00384885	0.00387834	0.00390487	0.00494871	0.00494871	0.00400676	0.00360077	0.00404743	0.00411685
91	1.00477	430.265	Pos	Tier 3	ST 22:1;O2;S	6.60455		ST	NAT 20:3;O | ST 20:0;O3;T	0.00362621	0.00284348	0.00320339	0.00294961	0.00305782	0.00287991	0.004153	0.00365391	0.00465204	0.00716446	0.00408806	0.00311912	0.0042586	0.00388661	0.00546971	0.00577735	0.00364345	0.0033293	0.00559667	0.00559667	0.00572159	0.00643523	0.00321903	0.00321903	0.00785893	0.00352226	0.00381237	0.00523165	0.00317131	0.00296758	0.00412607	0.00413395	0.00412607	0.00630689	0.00408806	0.00408806	0.00330993	0.00297455	0.00354558	0.00340088
102	1.07224	509.273	Pos	Tier 3	ST 19:0;O4;Hex	1.36361		ST	ST 29:5;O;S | ST 24:5;O4;T	0.0107393	0.00459132	0.00517247	0.00476269	0.00493741	0.00465014	0.0055966	0.00492406	0.00626916	0.00554977	0.00660093	0.0050364	0.00541034	0.00493775	0.00502485	0.00508563	0.00538927	0.0049246	0.00605737	0.00605737	0.00550664	0.00513867	0.00519771	0.00519771	0.0152275	0.0058893	0.00901873	0.00528696	0.00477329	0.0047917	0.0051732	0.00513386	0.0051732	0.00520858	0.00660093	0.00660093	0.0053445	0.00480296	0.00539875	0.00549135
116	1.03276	608.384	Pos	Tier 3	ST 30:0;O6;S	2.70568		ST	ST 27:3;O3;GlcA | ST 27:4;O4;Hex | ST 25:1;O5;HexNAc | ST 25:2;O4;HexNAc	0.195236	0.0378797	0.0212394	0.0802528	0.0692251	0.045796	0.093244	0.0814382	0.105049	0.0595802	0.255495	0.0834765	0.108281	0.0907333	0.0711345	0.222388	0.153962	0.0842849	0.183922	0.0697	0.0700485	0.104552	0.124268	0.0407973	0.242532	0.107038	0.139169	0.10885	0.0692867	0.0694305	0.0779186	0.0446057	0.0449475	0.081321	0.0616264	0.138123	0.0752359	0.0501074	0.0562339	0.0633637
124	1.03342	652.41	Pos	Tier 3	ST 27:1;O6;HexNAc	7.28309		ST	ST 27:2;O5;HexNAc | ST 29:3;O4;GlcA | ST 29:4;O5;Hex	0.105563	0.0227072	0.0255814	0.0502756	0.0344208	0.0324181	0.065114	0.0568773	0.0733504	0.0407847	0.172124	0.053779	0.0671165	0.0604511	0.0430985	0.174227	0.103708	0.0465191	0.11919	0.0525492	0.0477715	0.0654772	0.0773528	0.0268231	0.187994	0.0596169	0.0951381	0.0635946	0.0390488	0.0387983	0.0461758	0.0253904	0.025585	0.0524317	0.0342744	0.0809404	0.0486683	0.0338778	0.0368853	0.0396372
129	1.03707	696.437	Pos	Tier 3	ST 29:1;O7;HexNAc	6.7047		ST	ST 29:2;O6;HexNAc	0.0561126	0.0183135	0.0206316	0.0323844	0.0358414	0.0213495	0.046262	0.0425827	0.0499413	0.0304422	0.116878	0.0276262	0.0450658	0.0381866	0.0388602	0.122536	0.0697895	0.0280989	0.0715306	0.0367294	0.03339	0.043839	0.0498206	0.0443426	0.134432	0.0372286	0.0606705	0.0376385	0.0204973	0.0205764	0.0206345	0.0204776	0.0206345	0.0207756	0.0263294	0.0505629	0.0213178	0.0191577	0.0267439	0.0219035
192	1.15401	228.196	Pos	Tier 3	WE 13:1	1.58687		WE	WE 13:2 | FA 13:2 | NAE 11:0;O	0.00173666	0.00156577	0.00109354	0.00097259	0.00281588	0.00117708	0.0079355	0.00368398	0.0121871	0.00294963	0.00669418	0.00447589	0.00129887	0.0011015	0.00223791	0.00314806	0.00424585	0.00779139	0.00828627	0.00146061	0.00113737	0.00258123	0.0059189	0.00340766	0.00109789	0.00172758	0.00319568	0.00374747	0.00184016	0.00213398	0.00172321	0.00278448	0.00188101	0.002544	0.00959015	0.0202369	0.00100685	0.0010094	0.00101458	0.00109285
193	1.14822	514.316	Pos	Tier 3	LPG 17:1	3.35858		LPG	LPS O-17:0;O | PA 20:0;O | ST 20:1;O;HexNAc | ST 26:2;O5;G | Car 21:5;O2 | LPG O-17:2;O | NAE 26:6;O4	0.00147592	0.00116867	0.00086388	0.00412044	0.00089394	0.00090977	0.0018417	0.00202392	0.00165939	0.00204882	0.00532933	0.00275275	0.00086872	0.0008591	0.00256967	0.00084381	0.00246828	0.00116027	0.00211627	0.00118716	0.00085702	0.00218474	0.00168198	0.00172227	0.00079799	0.00094775	0.00081956	0.00220621	0.00235474	0.0024641	0.00253405	0.00090641	0.00106486	0.00089007	0.0020364	0.00339594	0.00178462	0.00162235	0.00178281	0.00148834
194	1.15102	544.363	Pos	Tier 3	LPG 19:0	4.06799		LPG	ST 22:0;O;HexNAc | Car 23:4;O2 | LPG O-19:1;O | ST 28:1;O5;G | NAE 28:5;O4	0.00157691	0.00103817	0.00076742	0.0045352	0.00135812	0.00100135	0.001697	0.00101196	0.00238195	0.00099324	0.00265323	0.00329686	0.00078223	0.00077357	0.00241271	0.00175631	0.00187534	0.00187825	0.00151589	0.0010546	0.00076133	0.0008197	0.00124561	0.00141982	0.0056939	0.00140547	0.00121537	0.00081765	0.00086581	0.00124765	0.00099025	0.00086752	0.00101918	0.00088642	0.00210639	0.00507924	0.00091674	0.00082266	0.00101277	0.00105208
195	1.1432	560.321	Pos	Tier 3	BMP 18:0;O	2.98532		BMP	Car 22:5;O4 | LPI O-15:1 | ST 21:1;O3;HexNAc | ST 27:2;O7;G	0.105438	0.0276194	0.0170641	0.0451538	0.0951661	0.0445379	0.18664	0.0919242	0.281361	0.0711452	0.347912	0.203346	0.0458267	0.0466913	0.126541	0.102529	0.13478	0.159826	0.202735	0.0331171	0.0543926	0.0694958	0.0531417	0.0482833	0.0454934	0.082147	0.0704869	0.101594	0.101784	0.0948735	0.097352	0.0787162	0.050036	0.0407462	0.096032	0.147078	0.0608641	0.0504776	0.0504163	0.0421158
196	1.14239	561.325	Pos	Tier 3	ST 30:2;O3;S	4.74611		ST	ST 29:7;O;GlcA | ST 25:2;O6;T | NAT 25:5;O4	0.00849525	0.00395943	0.00446061	0.00443304	0.0042579	0.00401016	0.0094916	0.00717902	0.0118042	0.00621753	0.0216808	0.00895	0.0053755	0.00490595	0.00978481	0.00729179	0.00987853	0.0070609	0.00522372	0.00522372	0.00496374	0.00834181	0.0064255	0.0064255	0.00443436	0.0054756	0.00452626	0.0116994	0.0104667	0.0109062	0.00954284	0.00442731	0.00446124	0.0218572	0.00848957	0.0161371	0.00714894	0.00661011	0.00743224	0.00710008
199	1.18231	454.17	Pos	Tier 3	ST 21:6;O3;T	10.4726		ST		0.173993	0.0694961	0.0782927	0.1399	0.185951	0.0386495	0.3797	0.095281	0.664114	0.195917	0.341062	0.114773	0.0784444	0.159232	0.153922	0.0503221	0.13293	0.0961416	0.199045	0.146937	0.178508	0.182337	0.204999	0.175026	0.0348313	0.0806705	0.104993	0.212468	0.138508	0.149794	0.188948	0.16292	0.160186	0.159902	0.195382	0.253526	0.10366	0.0953151	0.115209	0.0998829
203	1.16966	506.274	Pos	Tier 3	Car 18:4;O4	4.21718		Car	LPI O-11:0 | ST 23:1;O7;G	0.0235457	0.0109839	0.00761878	0.0431041	0.0226864	0.0152125	0.035454	0.022773	0.0481354	0.0173433	0.0537481	0.0389867	0.0105183	0.00967054	0.0188059	0.00160394	0.0241431	0.0249956	0.0495683	0.011624	0.010953	0.00373023	0.00564667	0.00397828	0.00354964	0.00327024	0.00548847	0.00594271	0.00507307	0.00488108	0.00151714	0.00324213	0.00165229	0.00142334	0.00489258	0.00879484	0.00594367	0.00555503	0.00501726	0.00659313
207	1.17148	555.317	Pos	Tier 3	ST 23:0;O5;GlcA	1.33265		ST	ST 23:1;O6;Hex | ST 23:1;O4;GlcA | ST 23:2;O5;Hex	0.0154473	0.00494236	0.00556795	0.0106657	0.017121	0.0104137	0.1092	0.0960756	0.12232	0.0194812	0.0546031	0.0161144	0.0109078	0.00995497	0.0316616	0.0290832	0.0252613	0.0317096	0.0227499	0.00652051	0.0113834	0.00907384	0.00856524	0.00856524	0.0086742	0.00818023	0.0143413	0.00961866	0.00908366	0.00871762	0.00720293	0.0273448	0.00720293	0.0313186	0.020937	0.0914515	0.00999002	0.012076	0.012038	0.0102645
209	1.19507	488.3	Pos	Tier 3	LPG 15:0	3.92203		LPG	ST 24:1;O5;G | ST 18:0;O;HexNAc | Car 19:4;O2 | LPG O-15:1;O | NAE 24:5;O4	0.00278977	0.00353558	0.00261349	0.0111896	0.00301471	0.0024706	0.0043382	0.00245298	0.00622337	0.00312198	0.00304302	0.00470009	0.00268404	0.00265432	0.00345021	0.00274864	0.00310738	0.00390904	0.00271031	0.00353666	0.00277236	0.00278076	0.00253724	0.00313374	0.00268235	0.00224218	0.00193891	0.00262521	0.00269703	0.00293163	0.00326208	0.00263099	0.00339316	0.00166709	0.00329423	0.00335599	0.00294387	0.0026925	0.00291509	0.0030024
210	1.20669	489.303	Pos	Tier 3	ST 27:1;O;S	5.11179		ST	ST 22:1;O4;T | NAT 22:4;O2	0.00434449	0.00345688	0.00389444	0.00391365	0.00505464	0.00382116	0.0056525	0.00362815	0.00767688	0.00490435	0.00583326	0.00563428	0.00349876	0.00319314	0.00527761	0.00397436	0.00514421	0.00384852	0.00396106	0.00396106	0.00501027	0.00383591	0.00387998	0.00417909	0.00332525	0.00446088	0.00339417	0.00341897	0.00308679	0.0039587	0.00420102	0.00416907	0.00420518	0.00431778	0.00538434	0.00487433	0.00515309	0.00442414	0.00467747	0.00446821
212	1.16193	642.399	Pos	Tier 3	Car 28:6;O4	2.77038		Car	LPI O-21:2 | ST 27:2;O3;HexNAc	0.0047173	0.00161471	0.00112001	0.0116391	0.00536807	0.00410775	0.0094013	0.00704639	0.0117563	0.00314809	0.0183051	0.00764163	0.00241268	0.00221822	0.00401447	0.00135881	0.00130776	0.00994868	0.0131311	0.00250954	0.00348996	0.0014238	0.010245	0.00151847	0.00153997	0.00729707	0.0015693	0.00520381	0.00464148	0.00446582	0.00331707	0.00435081	0.00139977	0.00448931	0.0114928	0.0329861	0.00113534	0.00107264	0.00110092	0.00115962
220	1.20769	415.368	Pos	Tier 3	ST 27:2;O;N	0.381794		ST	ST 27:1;O;N	0.0598085	0.00441579	0.00497473	0.058306	0.0712299	0.0569282	0.082356	0.0629071	0.101805	0.00533761	0.00634858	0.0873739	0.0052035	0.00474898	0.00483275	0.00489121	0.102704	0.00473633	0.0058258	0.0058258	0.00529613	0.00494222	0.00499901	0.00499901	0.00494546	0.00466382	0.0800534	0.0664562	0.0440872	0.0461777	0.0248293	0.0562101	0.0248293	0.0397152	0.0480686	0.0726554	0.00514018	0.00461935	0.00519236	0.00528142
221	1.21408	418.22	Pos	Tier 3	LPG 10:0	0.574482		LPG	Car 14:4;O2 | LPG O-10:1;O | ST 19:1;O5;G | NAE 19:5;O4	0.0219777	0.0185444	0.013708	0.091826	0.0197198	0.0200691	0.03177	0.0228012	0.0407388	0.023559	0.0265663	0.031564	0.0181064	0.0179059	0.0232211	0.00358456	0.0216892	0.0253197	0.0196518	0.0208177	0.0157823	0.0175803	0.0209318	0.0153466	0.0127252	0.017547	0.0181683	0.020398	0.0189857	0.0207716	0.015518	0.0187739	0.0111126	0.0104909	0.0248407	0.0240493	0.0133847	0.0137256	0.013386	0.0137334
222	1.21413	419.223	Pos	Tier 3	ST 22:1;O;S	0.940102		ST	NAT 17:4;O2 | LPA 17:3 | ST 25:6;O4 | LPA O-17:4;O | LPG O-14:3	0.0100385	0.00525276	0.00591764	0.00854409	0.00815816	0.0076835	0.01143	0.0100562	0.0128032	0.0102688	0.0117754	0.00898445	0.00825158	0.00753081	0.0109455	0.00878371	0.00934069	0.00850558	0.0111543	0.00870945	0.00756748	0.00813296	0.00819921	0.00587958	0.00808861	0.00762799	0.00918348	0.00952079	0.00737988	0.00805044	0.00654301	0.00895585	0.00496503	0.00906734	0.0106093	0.0118232	0.00720701	0.00599549	0.00614827	0.00714207
223	1.21485	433.241	Pos	Tier 3	ST 25:3;O2;S	0.507058		ST	ST 25:4;O;S | ST 23:1;O;S | ST 18:1;O4;T | NAT 18:4;O2	3.09314	0.28568	0.32184	0.296343	0.307214	0.28934	0.34823	0.306383	0.390078	6.14087	7.8095	5.57282	2.68403	2.44958	4.04582	0.316437	4.95485	3.35512	7.28579	3.17464	2.88601	0.319737	0.323411	1.78832	2.12211	2.47278	4.3529	4.78713	3.22036	3.23277	0.321886	0.319438	0.92449	2.6445	3.15854	5.33755	2.46601	0.298849	0.335919	0.341681
226	1.20519	624.389	Pos	Tier 3	PE 25:1;O2	3.57774		PE	LPS 24:1;O | LPG 24:3;O | Car 28:7;O3 | ST 27:3;O2;HexNAc	0.00195954	0.00069555	0.00056175	0.00069557	0.00273811	0.00080525	0.0059479	0.00296636	0.00892951	0.00118385	0.00770067	0.00320529	0.00062916	0.00150633	0.00077459	0.00158519	0.00283338	0.00288226	0.00495129	0.00069551	0.00060087	0.00188059	0.00214007	0.00183885	0.00154338	0.00164142	0.00204696	0.00199675	0.00097565	0.00129241	0.0009124	0.00148615	0.00094503	0.00163473	0.00314306	0.00600072	0.00053863	0.00053906	0.00053607	0.00053498
227	1.20224	625.393	Pos	Tier 3	NAT 31:7;O3	7.97765		NAT		0.00106462	0.00121316	0.00084728	0.00075357	0.00105934	0.00091201	0.0043175	0.00251779	0.0061172	0.00123383	0.0043903	0.00187227	0.00100637	0.00085344	0.00116871	0.00166755	0.00206555	0.00414022	0.00302405	0.00113169	0.00088123	0.00115112	0.00170107	0.00142054	0.00085064	0.00133853	0.00141681	0.00110926	0.00093323	0.00108223	0.0009237	0.00096545	0.00100829	0.00052376	0.00197441	0.00575736	0.00078011	0.00078209	0.0007861	0.00084674
234	1.21828	279.123	Pos	Tier 3	PR 15:4;O5	1.46306		PR	FA 13:3;O3	0.00162223	0.00122267	0.00090379	0.0034065	0.00073905	0.00075214	0.0013933	0.00107069	0.00171587	0.00153941	0.00122122	0.00156789	0.00087971	0.00109018	0.00104317	0.00087537	0.00098962	0.00173976	0.00092819	0.00099061	0.00132702	0.00097175	0.00087565	0.00089663	0.00065972	0.00078354	0.00097464	0.00100828	0.00107616	0.001217	0.00082824	0.00098569	0.00093425	0.00047322	0.0017231	0.00110847	0.00071598	0.00068526	0.00078539	0.00070094
237	1.2161	295.118	Pos	Tier 3	FA 13:3;O4	9.85343		FA		0.683637	0.261106	0.138439	0.648147	0.474831	0.306705	0.73683	0.679387	0.794274	0.442817	1.00742	0.604204	0.478282	0.362154	0.453478	0.0462019	0.586127	0.936123	0.528965	0.33496	0.38589	0.369033	0.424185	0.292699	0.183002	0.458102	0.441061	0.67595	0.392795	0.502987	0.466588	0.348814	0.173839	0.235093	0.646042	1.13279	0.221998	0.205538	0.189438	0.186265
238	1.21524	296.121	Pos	Tier 3	FA 11:1;O;As	4.31123		FA		0.118225	0.0459741	0.0243756	0.13744	0.0802822	0.0556231	0.12767	0.119037	0.136308	0.077228	0.181382	0.107283	0.0894385	0.0649287	0.0848001	0.042046	0.102968	0.174056	0.100178	0.0633235	0.0674978	0.0653743	0.074624	0.056639	0.0337909	0.0843853	0.0835637	0.125254	0.0714453	0.0974608	0.0845143	0.0706768	0.0296558	0.0428465	0.110936	0.20908	0.0407987	0.0392439	0.0316481	0.0362941
243	1.21417	416.215	Pos	Tier 3	ST 18:0;O5;T	10.2306		ST	ST 20:2;O3;S | NAT 18:4;O2 | ST 18:1;O4;T	5.20612	2.82984	0.0556608	4.29354	4.24967	0.180706	5.2121	4.16649	6.25776	4.91584	6.83009	4.59655	0.384744	3.80466	4.22402	0.811969	4.60503	4.28534	5.72994	4.11993	3.9803	3.7491	3.83557	2.80255	3.29846	3.52142	4.34734	4.69255	3.51581	3.59788	2.95251	3.87411	1.93954	4.20357	5.46667	5.85477	3.42495	3.17959	3.14018	3.54101
247	1.21508	531.274	Pos	Tier 3	LPG 20:5	3.87484		LPG	PG O-20:5 | PG 20:3 | ST 23:3;O6;T | LPG 20:4;O | ST 25:7;O;Hex | PG O-20:4;O | LPG 18:2 | NAT 23:6;O4 | ST 26:7;O7;G | LPG O-18:3;O	0.0182091	0.00425298	0.00314379	0.0700565	0.0154974	0.0154681	0.025958	0.016504	0.0354128	0.01759	0.0305523	0.0257921	0.0114567	0.0113299	0.0165235	0.0127555	0.0160485	0.0175393	0.0174278	0.00579475	0.010321	0.0118404	0.00697959	0.00451359	0.00917818	0.0109007	0.0149527	0.015501	0.0113599	0.0117369	0.00585169	0.00792489	0.00178122	0.00795253	0.0176003	0.0183952	0.00630659	0.00642699	0.00417989	0.00688308
248	1.21742	532.277	Pos	Tier 3	ST 19:1;O5;GlcA	4.09495		ST	ST 19:2;O6;Hex | ST 27:5;O5;T | ST 29:7;O3;S | ST 27:6;O4;T	0.0301589	0.00633177	0.00713322	0.0200915	0.0244089	0.0196167	0.028727	0.0207781	0.0366765	0.0252788	0.0512721	0.025709	0.0194119	0.0177163	0.019608	0.0215541	0.0263174	0.0208716	0.031803	0.00865095	0.00786442	0.0164644	0.00716803	0.00716803	0.00709124	0.00668742	0.00723822	0.0258051	0.0115097	0.0115541	0.00757973	0.00707998	0.00713423	0.00718303	0.00910318	0.026672	0.0115751	0.00662364	0.00744527	0.00757298
249	1.21789	533.28	Pos	Tier 3	ST 26:0;O7;S	4.67668		ST	ST 26:1;O6;S	0.00593122	0.00319083	0.00359471	0.00479719	0.00343135	0.00323171	0.0064537	0.00491019	0.00799728	0.00587137	0.0103543	0.00532825	0.00428473	0.00391046	0.00451731	0.00398459	0.00577748	0.00373952	0.00732978	0.00420969	0.00382695	0.00357122	0.00361225	0.00361225	0.0101785	0.00425013	0.00644406	0.00367428	0.00331729	0.00333009	0.00359522	0.00356788	0.00359522	0.00361981	0.00458745	0.00610686	0.00371427	0.00333791	0.00375197	0.00381632
250	1.23133	555.317	Pos	Tier 3	ST 23:0;O5;GlcA	1.33266		ST	ST 23:1;O6;Hex | ST 23:1;O4;GlcA | ST 23:2;O5;Hex	0.00889792	0.00573129	0.00645674	0.00780621	0.00616332	0.00580473	0.030098	0.00614665	0.0540485	0.0120197	0.017529	0.00808864	0.00982569	0.00896742	0.017036	0.0116939	0.0123921	0.0199619	0.00968936	0.00756135	0.00687389	0.00641455	0.00648825	0.0125937	0.0220828	0.0094018	0.0101762	0.00659966	0.00595845	0.00863663	0.0100383	0.015228	0.0100383	0.00650182	0.00823988	0.0483289	0.0124719	0.00599549	0.0067392	0.0115462
255	1.23645	431.206	Pos	Tier 3	LPG 11:0;O	5.47863		LPG	ST 22:3;O7	0.00164883	0.00097518	0.00072085	0.00888909	0.00171314	0.00174348	0.0026585	0.00188798	0.00342904	0.00127458	0.00372111	0.00171251	0.00072489	0.00071686	0.00085958	0.0007041	0.00309007	0.00096816	0.00215566	0.00099061	0.00082119	0.00103413	0.0012089	0.00123787	0.00109208	0.00129704	0.00148585	0.00092687	0.00081653	0.00084363	0.00078774	0.00075634	0.00088856	0.00042554	0.0010112	0.00094682	0.00070488	0.00065752	0.00100115	0.00070626
261	1.2577	457.222	Pos	Tier 3	ST 24:4;O7	5.46458		ST	LPI O-10:0 | LPG 13:1;O | ST 18:2;O;GlcA | ST 18:3;O2;Hex | BMP 13:0 | ST 19:3;O8;G	0.0124066	0.00389107	0.00438359	0.0142516	0.0133042	0.0125301	0.018399	0.0123488	0.0244485	0.00867194	0.0484644	0.0170407	0.00458518	0.00418467	0.0110547	0.0115711	0.0157102	0.0112047	0.0288633	0.00513353	0.0046668	0.00435495	0.00440498	0.00440498	0.00489579	0.00410963	0.00444811	0.00448062	0.00404529	0.00406089	0.00438421	0.00435087	0.00438421	0.0044142	0.00559419	0.00854269	0.00452938	0.00407044	0.00457536	0.00465384
262	1.23924	459.249	Pos	Tier 3	LPA 18:1	1.30266		LPA	LPA O-18:2;O	0.0369815	0.0391715	0.0254211	0.081615	0.029679	0.00543206	0.044376	0.0365594	0.0521925	0.0333741	0.0335362	0.0517556	0.0119369	0.0321275	0.0320416	0.0141939	0.0239263	0.0480246	0.0269101	0.0336054	0.0316862	0.0290186	0.0405525	0.0329077	0.0158477	0.0322741	0.0290043	0.022741	0.0313075	0.0305009	0.0236913	0.0218733	0.0339346	0.0145807	0.0459713	0.0428574	0.0284835	0.023356	0.0267136	0.0282655
263	1.23941	460.253	Pos	Tier 3	ST 24:4;O3;T	1.87614		ST	ST 26:6;O;S	0.027658	0.0252606	0.0264493	0.0247756	0.0242341	0.00520779	0.024028	0.0228726	0.0251826	0.0244882	0.0273042	0.0255813	0.0289066	0.0263817	0.0274638	0.0119886	0.0200043	0.0262757	0.0279468	0.0302722	0.0285082	0.0243678	0.0226231	0.0252753	0.0122726	0.0214595	0.0217421	0.0225308	0.0203705	0.0209639	0.0211008	0.0227915	0.029403	0.0284303	0.0344045	0.0325531	0.0268838	0.0233325	0.0287491	0.0275054
264	1.22143	461.255	Pos	Tier 3	ST 26:5;O7	4.58926		ST	ST 20:2;O2;GlcA | ST 20:3;O3;Hex | ST 26:4;O8 | ST 20:3;O;GlcA | ST 20:4;O2;Hex | PR 24:3;O7 | ST 18:0;O;GlcA | ST 18:1;O2;Hex | ST 24:2;O7	0.00459915	0.00428092	0.00439816	0.00496585	0.00435923	0.0041056	0.0058444	0.00514202	0.00654667	0.00448225	0.00444401	0.00499992	0.00502933	0.00502319	0.00467099	0.00462925	0.00493167	0.00532887	0.00624263	0.00540166	0.00491055	0.00424328	0.00488397	0.00509104	0.0113332	0.00558488	0.00573862	0.00431893	0.00392812	0.00403968	0.00356608	0.00426823	0.00556874	0.00551041	0.00609358	0.00570044	0.00556602	0.00519532	0.00501855	0.00534329
266	1.23906	474.268	Pos	Tier 3	ST 25:4;O3;T	0.529443		ST	ST 27:6;O;S	1.2633	0.92886	0.0962017	0.976047	1.07785	0.251383	0.88612	0.855918	0.916316	0.933963	1.11086	0.882558	1.03404	1.13689	0.960361	0.593565	0.966541	0.953729	1.05562	1.05562	1.35867	1.09472	0.905648	0.944703	0.846803	0.798579	1.00551	0.995228	0.951057	1.05732	1.01251	0.994651	1.00227	1.04394	1.17992	1.17992	1.17092	1.03028	1.04816	1.22063
267	1.23813	475.27	Pos	Tier 3	ST 21:2;O2;GlcA	2.81408		ST	ST 21:3;O3;Hex | ST 27:4;O8 | ST 21:3;O;GlcA | ST 21:4;O2;Hex | ST 27:5;O7 | FA 25:4;O5 | ST 19:0;O;GlcA | ST 19:1;O2;Hex | ST 25:2;O7	0.214046	0.156875	0.0162147	0.162725	0.182559	0.0407154	0.15672	0.15498	0.158465	0.176143	0.209506	0.163092	0.190818	0.20055	0.177223	0.105818	0.17448	0.158877	0.183011	0.183011	0.230539	0.189099	0.158887	0.165952	0.144685	0.136445	0.178672	0.173327	0.178506	0.182183	0.181108	0.1836	0.181108	0.185245	0.227566	0.199178	0.216032	0.175425	0.193896	0.202643
268	1.21652	483.249	Pos	Tier 3	LPA 20:3	1.89784		LPA	PA O-20:3 | LPA O-20:4;O	0.00134901	0.00126533	0.00087768	0.00311329	0.0010705	0.00095323	0.001702	0.00127568	0.00212837	0.00139409	0.00176129	0.00186864	0.00111167	0.00102207	0.00148826	0.00106693	0.00102685	0.00201746	0.00119575	0.00161982	0.00134397	0.00139782	0.00167119	0.00129363	0.00124049	0.00133136	0.00156112	0.0010441	0.00136156	0.00124738	0.0010159	0.00096608	0.00135015	0.00053353	0.00157344	0.00167945	0.00095421	0.00096415	0.00096488	0.00100061
269	1.23401	502.316	Pos	Tier 3	LPG 16:0	4.26095		LPG	Car 20:4;O2 | LPG O-16:1;O | ST 19:0;O;HexNAc | ST 25:1;O5;G | NAE 25:5;O4	0.00539972	0.00736108	0.00520845	0.0274175	0.0059232	0.00602812	0.0069174	0.00595651	0.00787828	0.00647203	0.0040094	0.00798764	0.00277435	0.0059877	0.00328986	0.0026948	0.00304652	0.00753535	0.00345377	0.00717128	0.0065045	0.005735	0.00641854	0.00696426	0.00396887	0.00525487	0.00407617	0.00475596	0.00633935	0.00650927	0.00575511	0.00575059	0.00769889	0.00162866	0.00387015	0.00564096	0.00602188	0.00541882	0.00554606	0.00628898
270	1.23937	503.319	Pos	Tier 3	ST 30:3;O2;S	0.72628		ST	ST 30:4;O;S | ST 28:1;O;S | ST 23:1;O4;T | NAT 23:4;O2	0.0072916	0.00705418	0.00697295	0.00754172	0.00751838	0.00708094	0.0075214	0.00754758	0.00749524	0.00875011	0.008293	0.00739145	0.00795113	0.0072566	0.00774252	0.00683132	0.00723919	0.00724718	0.00674477	0.00885814	0.0109778	0.00810401	0.00676853	0.00868028	0.00572555	0.0053995	0.00584422	0.00652945	0.00705141	0.00817578	0.00854984	0.00755721	0.00867683	0.00908201	0.0102268	0.00836738	0.0110933	0.00728079	0.00914854	0.0100678
273	1.23461	516.332	Pos	Tier 3	LPG 17:0	4.15214		LPG	ST 20:0;O;HexNAc | Car 21:4;O2 | LPG O-17:1;O | ST 26:1;O5;G | NAE 26:5;O4	0.01778	0.0251521	0.0171502	0.0940086	0.0199356	0.00327478	0.022143	0.0192882	0.0249975	0.0226159	0.0169081	0.0258537	0.0189455	0.0187357	0.0225779	0.00708789	0.0168141	0.0250319	0.012651	0.0259947	0.0199462	0.0197509	0.020355	0.0222953	0.00506578	0.0148846	0.0143716	0.0160581	0.0205573	0.0230414	0.0199593	0.0194046	0.0237708	0.0114444	0.027353	0.0208412	0.0197761	0.0189282	0.0172097	0.0188173
274	1.23634	517.335	Pos	Tier 3	ST 24:1;O4;T	8.76605		ST	ST 29:1;O;S | NAT 24:4;O2	0.0258601	0.0229178	0.02473	0.0244248	0.0291099	0.0238477	0.02496	0.023903	0.0260176	0.0284457	0.0234393	0.0211468	0.028935	0.0265605	0.0268734	0.0212798	0.0225504	0.0241692	0.0227084	0.0318737	0.0360181	0.0281479	0.0241458	0.0262605	0.0194776	0.0186065	0.0198813	0.0226201	0.0257374	0.0273561	0.0260742	0.0260494	0.0274253	0.0268709	0.0361072	0.0295249	0.0333682	0.0262665	0.0269611	0.0332773
276	1.24139	601.374	Pos	Tier 3	ST 29:3;O3;GlcA	1.54388		ST	ST 29:4;O4;Hex | ST 33:2;O8 | ST 33:3;O8 | ST 33:0;O8 | ST 29:4;O2;GlcA | ST 29:5;O3;Hex | LPI O-19:0 | ST 27:2;O3;Hex | ST 27:1;O2;GlcA | ST 22:1;O5;HexNAc	0.00403106	0.00288597	0.00325127	0.00299369	0.00310352	0.00292295	0.008489	0.0119802	0.00499767	0.00348843	0.00414916	0.00316574	0.0114085	0.0137641	0.0105957	0.0325316	0.00963346	0.00880284	0.00922865	0.00922865	0.019168	0.00401788	0.00559094	0.00406405	0.0748233	0.0137456	0.0205847	0.00332323	0.00300036	0.00301193	0.00325173	0.003227	0.00325173	0.00327397	0.00414916	0.0112973	0.00364114	0.00301901	0.0033935	0.00354894
287	1.25062	446.253	Pos	Tier 3	LPG 12:0	4.55351		LPG	Car 16:4;O2 | LPG O-12:1;O | ST 21:1;O5;G | NAE 21:5;O4	0.00439968	0.0023547	0.00174059	0.0227214	0.00373015	0.00379623	0.0087455	0.00672065	0.0107703	0.00341718	0.00357612	0.00821387	0.002631	0.00260187	0.0047495	0.0012736	0.00478491	0.00175125	0.00213664	0.00308152	0.0024452	0.00399082	0.00756802	0.00382396	0.00120444	0.00143049	0.00663268	0.005379	0.00574113	0.00613645	0.00483392	0.00169217	0.00198798	0.00307274	0.0073017	0.015752	0.00233449	0.00237003	0.00127596	0.00286717
289	1.264	515.275	Pos	Tier 3	LPG O-18:3	1.21555		LPG	LPA 21:2;O	0.00474403	0.0014078	0.00104065	0.00496357	0.00550082	0.00109593	0.0067118	0.00498595	0.00843768	0.00369693	0.00790449	0.00619065	0.00375536	0.00388154	0.00445315	0.00361519	0.00503625	0.00497102	0.00541745	0.00351707	0.00253901	0.00106727	0.0012759	0.00130647	0.00131857	0.00114168	0.00098726	0.00108722	0.00116041	0.00119893	0.00113721	0.00109188	0.00128276	0.00061432	0.00145981	0.00136686	0.0009727	0.00094922	0.00101835	0.00097095
304	1.2756	294.243	Pos	Tier 3	ST 18:1;O2	2.04084		ST	FA 18:4 | FA 18:0 | FA 18:3 | SPB 18:3;O3 | NAE 16:2;O | SPB 16:1;O2 | NA 16:0;O | NAE 14:0	0.00659073	0.00308367	0.00347399	0.00631512	0.00549175	0.00517223	0.0070402	0.00619421	0.00788627	0.0101571	0.0247409	0.00921752	0.0036664	0.00334614	0.00453349	0.00490758	0.00659292	0.00475218	0.0181697	0.00554548	0.00504129	0.00345128	0.00557421	0.00349094	0.00485234	0.00457601	0.00618427	0.0109101	0.00323662	0.00711524	0.00347448	0.00487149	0.00347448	0.00462799	0.00443338	0.0173829	0.00358953	0.00322581	0.00362596	0.00368815
306	1.28027	430.228	Pos	Tier 3	ST 21:2;O3;S	5.06994		ST	ST 19:0;O5;T | NAT 19:4;O2 | ST 19:1;O4;T	0.0179504	0.00528787	0.00595719	0.00858626	0.00584939	0.00550906	0.0087246	0.00691152	0.0105377	0.00639173	0.00760236	0.00580047	0.0253883	0.00568685	0.00578717	0.00585717	0.00620688	0.00567171	0.0135968	0.00697634	0.00634206	0.00591826	0.00598626	0.00598626	0.00793756	0.00558488	0.00604487	0.00608905	0.00549745	0.00551865	0.00595803	0.00591272	0.00595803	0.00599878	0.00760236	0.00760236	0.00615532	0.00553162	0.00621779	0.00632444
313	1.31268	338.267	Pos	Tier 3	SPB 18:1;O3	1.28712		SPB	NAE 16:0;O	0.00556274	0.00243044	0.00160826	0.00208217	0.00264561	0.00360454	0.027027	0.00315448	0.0508985	0.00661296	0.00983408	0.00914179	0.00533304	0.00178098	0.00235751	0.0026248	0.00394699	0.00522607	0.00517284	0.00228874	0.00238449	0.00193288	0.00238072	0.00207839	0.00185843	0.00223068	0.00331102	0.0044931	0.00269679	0.00273319	0.00194249	0.00224171	0.00183357	0.00113442	0.00379551	0.00918596	0.00164395	0.00151331	0.00142764	0.00144729
316	1.30161	753.473	Pos	Tier 3	LPI O-32:6	3.77494		LPI		0.00083596	0.0008376	0.00068505	0.00542225	0.00068401	0.00066434	0.0058721	0.00345147	0.0082928	0.00063566	0.00074094	0.00260061	0.00064603	0.00055819	0.00076552	0.00065067	0.00064452	0.00099779	0.00080781	0.0008944	0.00060634	0.00068673	0.00073484	0.00082138	0.00102114	0.00120648	0.00095994	0.00079799	0.00070486	0.00070165	0.00081513	0.00065378	0.0009067	0.00045694	0.00089002	0.00209457	0.00065198	0.00064161	0.00065254	0.00066388
319	1.33173	367.247	Pos	Tier 3	FA 19:1;O3	3.6952		FA	FAHFA 19:1;O2 | MG 16:1;O | FOH 19:2;O4	0.0237033	0.0163001	0.00864237	0.027705	0.0273117	0.0131101	0.048834	0.0423947	0.0552738	0.0206453	0.0428456	0.0431171	0.0214147	0.0154282	0.0203041	0.0127111	0.0311287	0.0525403	0.0357936	0.0182876	0.0160433	0.0181595	0.0214876	0.0199704	0.0143475	0.0244809	0.0194471	0.0281547	0.0204235	0.022958	0.0276768	0.0172814	0.0146209	0.0104458	0.022319	0.0493563	0.0120659	0.0116392	0.0108277	0.0122059
323	1.33777	745.392	Pos	Tier 3	LPI 26:3;O	2.93022		LPI		0.00342643	0.00174175	0.00142453	0.0337688	0.0033394	0.00324335	0.0030413	0.0023906	0.00369202	0.00262075	0.00305484	0.0101899	0.00121306	0.00144103	0.00143743	0.00122177	0.00121022	0.00607593	0.00389877	0.00167944	0.00113854	0.00128948	0.00137982	0.00154231	0.00124454	0.00136484	0.00116013	0.00207731	0.00132353	0.00131749	0.00153059	0.00122761	0.00170252	0.00080129	0.00156076	0.00217092	0.00122423	0.00120477	0.00145292	0.00206005
328	1.3391	434.181	Pos	Tier 3	ST 20:4;O8;G	0.0536366		ST	ST 20:5;O7;G | PK 22:8;O8 | ST 18:2;O7;G	0.0352891	0.0103337	0.0116417	0.0362865	0.0419968	0.035429	0.047085	0.0310126	0.0631583	0.0300693	0.177686	0.0663346	0.0121771	0.0111134	0.0256884	0.0263266	0.0447993	0.025493	0.0753551	0.0195103	0.0123938	0.0115656	0.0116985	0.0116985	0.0115732	0.0109141	0.0118131	0.0118994	0.0107433	0.0107847	0.0116434	0.0115548	0.0116434	0.011723	0.0148568	0.0148568	0.0120289	0.01081	0.012151	0.0123594
329	1.34656	435.176	Pos	Tier 3	LPG 11:1	1.93601		LPG	LPG O-11:2;O	0.0124177	0.00508609	0.00375963	0.0667951	0.0168752	0.014748	0.024003	0.0138167	0.0341891	0.0111148	0.0562761	0.0352761	0.00892417	0.00882538	0.0118244	0.0096402	0.0173551	0.0132556	0.0191958	0.00810572	0.00457361	0.00188356	0.0020898	0.00104219	0.00076682	0.00091074	0.00078755	0.00161693	0.00128864	0.00185916	0.0009726	0.00118661	0.00109708	0.00113047	0.00268631	0.00350329	0.00436962	0.00359015	0.00395855	0.00313984
331	1.35157	464.358	Pos	Tier 3	ST 28:4;O3;F	10.0705		ST		0.00537184	0.00337189	0.0037987	0.00349775	0.00362607	0.0034151	0.015642	0.0217808	0.00950339	0.0109767	0.00484777	0.00369876	0.0364049	0.032611	0.0331863	0.0375866	0.0169724	0.015509	0.0112567	0.0112567	0.0198239	0.00377387	0.040471	0.00381723	0.133807	0.0110117	0.0183669	0.00648478	0.00350554	0.00351906	0.00379923	0.00377034	0.00379923	0.00382522	0.00484777	0.019229	0.00392504	0.00483582	0.00396487	0.00403288
333	1.34246	492.234	Pos	Tier 3	LPS 14:0	1.01141		LPS	LPS O-14:1;O	0.0181853	0.00626353	0.00434458	0.0433968	0.022102	0.0153159	0.027103	0.0167587	0.0374468	0.0175681	0.067985	0.0438002	0.0125863	0.0115719	0.0136088	0.0131092	0.0211785	0.0188636	0.0239861	0.010419	0.00644323	0.00552297	0.00760935	0.00589022	0.00597361	0.00641122	0.00608739	0.00459651	0.00621091	0.00597585	0.00498566	0.00469471	0.00542977	0.00223504	0.00745155	0.00808221	0.00440403	0.00416082	0.0042705	0.0044982
334	1.34038	493.228	Pos	Tier 3	ST 26:4;O5;S	5.58374		ST	ST 26:5;O4;S	0.054108	0.016804	0.018931	0.0580895	0.0703258	0.0567168	0.06282	0.0449803	0.080659	0.0620838	0.194097	0.09466	0.041075	0.0374871	0.0429832	0.0426333	0.0770807	0.0412834	0.0998796	0.036371	0.0207746	0.00596789	0.00603646	0.00603646	0.00597179	0.00563171	0.00609556	0.00614011	0.00554355	0.00556493	0.00600799	0.0059623	0.00600799	0.00604908	0.00766611	0.00766611	0.0211844	0.00557801	0.00626993	0.00637748
336	1.35931	508.384	Pos	Tier 3	ST 30:3;O3;S	4.93096		ST		0.00880868	0.0030578	0.00344485	0.00317193	0.0032883	0.00309698	0.026312	0.0357584	0.0168649	0.022112	0.0106624	0.00813526	0.0633913	0.0549491	0.00691953	0.0561854	0.028857	0.0263689	0.0204951	0.00481177	0.0371084	0.00825083	0.0646692	0.00834562	0.216932	0.0190709	0.0352892	0.0106229	0.00427387	0.00430771	0.00344533	0.00341913	0.00344533	0.0034689	0.00439619	0.0278036	0.00837269	0.00701793	0.00761256	0.00720394
339	1.35496	597.44	Pos	Tier 3	ST 28:0;O3;Hex	6.24262		ST		0.00511935	0.00434558	0.00489563	0.00450779	0.00467316	0.00440126	0.020961	0.0184419	0.0234797	0.00525274	0.00624764	0.00476685	0.0288718	0.0322076	0.0268147	0.0262508	0.0147538	0.0134817	0.0142525	0.0142525	0.0216211	0.00496911	0.0323053	0.0050262	0.109313	0.0100985	0.0180269	0.00516357	0.00451782	0.00453524	0.00489633	0.00485909	0.00489633	0.00492982	0.00624764	0.0151596	0.00505846	0.0045459	0.0051098	0.00519745
341	1.35648	641.466	Pos	Tier 3	PE-Cer 33:4;O2	0.904508		PE-Cer	PE-Cer 31:1;O2 | ST 30:0;O4;Hex	0.00164994	0.00118145	0.00095418	0.00096827	0.00110503	0.00112094	0.0038332	0.00445643	0.00320996	0.00222911	0.00147974	0.00144323	0.00644359	0.00714354	0.00746139	0.00562295	0.0033172	0.00370418	0.00372545	0.0035257	0.00468139	0.00110804	0.00890699	0.00127397	0.0240487	0.00247247	0.00427344	0.00097901	0.00101999	0.00110871	0.00107592	0.0010988	0.00111439	0.00068586	0.00137448	0.00284775	0.00091492	0.00091565	0.00091057	0.00090872
348	1.36697	366.3	Pos	Tier 3	SPB 20:1;O3	6.45858		SPB	NAE 18:0;O	0.00297347	0.002478	0.00163973	0.00185649	0.00364469	0.00197889	0.0071293	0.00408705	0.0101716	0.00386677	0.0101212	0.00534545	0.00434051	0.00214926	0.002845	0.00194784	0.00292902	0.00572476	0.00763277	0.00233353	0.00243115	0.00334251	0.00358427	0.00216381	0.00231425	0.0027778	0.00265373	0.00441167	0.0021814	0.00221084	0.00214776	0.00211673	0.00192447	0.00126493	0.00359199	0.00662769	0.00160895	0.00154293	0.00145558	0.00147561
352	1.3551	457.263	Pos	Tier 3	ST 24:0;O4;S	2.7086		ST	ST 24:1;O3;S | ST 21:3;O;GlcA | ST 21:4;O2;Hex | ST 27:5;O7 | ST 21:5;O;Hex | ST 27:6;O6	0.0105587	0.00443058	0.00499138	0.0120687	0.0120842	0.0113812	0.010749	0.00677479	0.0147231	0.0156533	0.0289936	0.0142053	0.00713903	0.00651544	0.00740079	0.00968418	0.0102624	0.0102911	0.0145596	0.00599156	0.00678082	0.00315351	0.00318974	0.00475219	0.00954328	0.00628933	0.0111161	0.0106271	0.00830572	0.00833775	0.0031747	0.00849515	0.0031747	0.00757917	0.00960522	0.0169951	0.00490361	0.00358724	0.00368896	0.00397543
354	1.37087	467.296	Pos	Tier 3	ST 26:4;O5;P	8.62791		ST	NAT 23:6	0.00339984	0.00279174	0.00314511	0.00289595	0.00300219	0.0037145	0.0059952	0.00527479	0.00671569	0.00802428	0.00401369	0.00306237	0.00736546	0.00377931	0.00471952	0.00309231	0.00327694	0.00299439	0.00447782	0.00368317	0.00334831	0.00317419	0.00814901	0.00382142	0.0031266	0.00294855	0.00319141	0.00507421	0.00290239	0.00291359	0.00314556	0.00435294	0.00314556	0.00316707	0.00401369	0.00401369	0.00324971	0.00292043	0.0032827	0.00333901
358	1.39087	425.366	Pos	Tier 3	FA 26:2;O2	8.44427		FA		0.0772869	0.0168401	0.00892871	0.0286229	0.0210081	0.0135445	0.028619	0.0306392	0.0265978	0.0148083	0.0988621	0.0236249	0.0646181	0.0836656	0.0221021	0.0107018	0.026208	0.0362748	0.022137	0.0188935	0.0165748	0.0187612	0.0662878	0.0206321	0.0114393	0.025292	0.0200914	0.0290875	0.0211002	0.213703	0.0343626	0.017854	0.0151053	0.0107919	0.0230585	0.0697529	0.0124657	0.0120249	0.0111864	0.0126103
361	1.39367	545.347	Pos	Tier 3	ST 24:0;O;GlcA	3.57552		ST	ST 24:1;O2;Hex | ST 30:2;O7 | ST 19:0;O4;HexNAc | ST 25:1;O8;G	0.0039244	0.00294509	0.00331787	0.00305502	0.0031671	0.00298283	0.0050876	0.00447624	0.005699	0.0035599	0.00468308	0.00323059	0.00464614	0.00316731	0.00322318	0.00326217	0.00345694	0.00315888	0.00388549	0.00388549	0.00353223	0.00329619	0.00333407	0.00333407	0.0193328	0.00428135	0.00784862	0.00339132	0.00306182	0.00806394	0.00331834	0.00329311	0.00331834	0.00334104	0.00423416	0.00423416	0.00342822	0.00308085	0.00346302	0.00352242
363	1.40209	390.298	Pos	Tier 3	FA 22:1;O;N	0.88563		FA	NA 22:2;O2 | NAE 20:2;O	0.0207141	0.0147683	0.00783019	0.0379024	0.024234	0.0120044	0.031963	0.0310323	0.0328944	0.0153092	0.0510528	0.0244238	0.0387528	0.0154282	0.0199616	0.0143835	0.039014	0.0519692	0.0466104	0.0201494	0.0176766	0.0183127	0.0252155	0.0201388	0.0144275	0.0394349	0.0361645	0.0479478	0.0197099	0.0424446	0.0282437	0.0235173	0.0149204	0.0125412	0.0314886	0.1079	0.010932	0.0113237	0.00981012	0.0110588
366	1.39929	603.4	Pos	Tier 3	LPG O-24:1	0.160576		LPG	LPA 27:0;O	0.00091481	0.0010266	0.00075886	0.00361955	0.00078527	0.00079918	0.001699	0.00130564	0.00209239	0.00085097	0.00089054	0.00114334	0.0011473	0.00211183	0.00136048	0.00274122	0.00083798	0.00101922	0.00072308	0.00104285	0.00075284	0.00077828	0.00140582	0.00095271	0.00351326	0.00120163	0.00166662	0.00079282	0.0008462	0.00469226	0.00082928	0.00079623	0.00093542	0.00044798	0.00106453	0.00099675	0.00070932	0.0006922	0.00074261	0.00070804
375	1.46074	366.3	Pos	Tier 3	SPB 20:1;O3	6.19206		SPB	NAE 18:0;O	0.00278301	0.00238288	0.00157678	0.00178522	0.00258524	0.00190292	0.0055645	0.00319	0.00793908	0.00290918	0.00679864	0.00402166	0.00263263	0.00174613	0.00231137	0.00157993	0.00266979	0.00363393	0.00634955	0.00224395	0.00233783	0.00189505	0.00233413	0.00203772	0.00353502	0.00291022	0.00233912	0.00311004	0.00223552	0.00226569	0.00190448	0.00228644	0.00179769	0.00080388	0.00228278	0.00575917	0.00154719	0.0014837	0.0013997	0.00141897
396	1.47393	263.128	Pos	Tier 3	PR 15:3;O4	2.29474		PR	PR 15:4;O4 | FA 13:3;O2	0.00141779	0.00105103	0.00077692	0.00512449	0.00091066	0.00092679	0.0021255	0.00100301	0.00324795	0.00108755	0.00378133	0.0026246	0.00078127	0.00077262	0.00092644	0.00075887	0.00085791	0.00104347	0.00156253	0.00106766	0.00077075	0.0007968	0.00095256	0.00097538	0.00071766	0.00085235	0.00073706	0.0009646	0.00086634	0.00089509	0.00084901	0.00081517	0.00095768	0.00045864	0.00108986	0.00181	0.0007262	0.00070867	0.00076028	0.00072488
397	1.47194	320.256	Pos	Tier 3	SPB 18:0;O2	0.974208		SPB	SPB 18:2;O2 | NAE 16:1	0.00976107	0.0025113	0.00166176	0.00481879	0.00813603	0.00364379	0.022609	0.00540746	0.0398096	0.00453476	0.0168284	0.0154066	0.00633404	0.00338537	0.00593914	0.00218646	0.00558459	0.0113902	0.0111829	0.00339802	0.00637575	0.00391493	0.0039368	0.00310607	0.00264763	0.0035592	0.00308296	0.00429013	0.00199328	0.00355198	0.00296759	0.00294948	0.00268158	0.0016404	0.00492551	0.00973754	0.00299864	0.00268803	0.00223506	0.00232907
403	1.47611	500.277	Pos	Tier 3	LPE 20:5	0.107557		LPE	LPA 22:6 | LPE 20:4;O | LPE 18:2 | PE O-20:5 | LPC 17:4;O | ST 28:7;O3;G | LPC 15:2 | LPC O-15:3;O | LPE O-18:3;O	0.00456753	0.00151112	0.00121334	0.00322045	0.00161548	0.00147551	0.0024036	0.00193003	0.00287712	0.00201677	0.00458617	0.00297197	0.00301522	0.00360185	0.00323944	0.00154828	0.00161622	0.00277277	0.00520408	0.00366391	0.00307015	0.00275055	0.00776672	0.00389066	0.00155444	0.00218381	0.00160354	0.00149285	0.00157274	0.00173088	0.00152783	0.00156506	0.0017273	0.0010878	0.00256749	0.00295099	0.00123409	0.00143502	0.00186521	0.00132116
404	1.46191	521.327	Pos	Tier 3	ST 27:6;O;Hex	1.62614		ST	LPG 20:1 | ST 23:0;O5;T | LPG O-20:3 | NAT 23:3;O3 | FA 28:5;O5;N | LPA 23:2;O | PG O-20:1 | LPG O-20:2;O | ST 20:3;O2;HexNAc | ST 26:4;O6;G	0.0101691	0.0055687	0.00627357	0.00577656	0.00598848	0.0122887	0.07099	0.0867863	0.0551938	0.017891	0.011802	0.00610853	0.0535329	0.0877945	0.0155315	0.167656	0.0555648	0.0507739	0.0635987	0.0129216	0.100897	0.0142518	0.105847	0.0144155	0.470569	0.0525568	0.095343	0.0159056	0.00578942	0.00581174	0.00627446	0.00622675	0.00627446	0.0106079	0.0134436	0.104794	0.0246944	0.010839	0.0197158	0.0195821
405	1.46705	564.296	Pos	Tier 3	ST 25:7;O3;HexNAc	0.862722		ST	PS 20:2 | PG 20:4 | PS O-20:3;O | LPS 20:3;O | BMP 20:4 | LPG 20:5;O | PG O-20:5;O | ST 23:5;O2;HexNAc | ST 29:6;O6;G	0.00810129	0.00323147	0.0036405	0.0105162	0.00347506	0.00327288	0.003939	0.00346567	0.00441238	0.0061885	0.03607	0.0120671	0.00380792	0.0034753	0.00353661	0.00357938	0.0037931	0.00704901	0.00426332	0.00426332	0.0038757	0.00361672	0.00365827	0.00365827	0.00361908	0.00341298	0.00369409	0.00372109	0.00335955	0.00337251	0.00364102	0.00361333	0.00364102	0.00366592	0.00464589	0.00488496	0.00376158	0.00338044	0.00379976	0.00386494
406	1.47059	605.322	Pos	Tier 3	LPA 28:6;O	1.00355		LPA	LPG O-25:7	0.00643585	0.00145897	0.00101198	0.0219234	0.00827816	0.00737127	0.0019625	0.0014709	0.00245407	0.00553076	0.0229311	0.011138	0.00128178	0.00117847	0.00532643	0.00585749	0.00661177	0.0084287	0.00116222	0.00136934	0.00130628	0.00128647	0.00177245	0.00137201	0.00999134	0.00258172	0.00277205	0.00107066	0.00144671	0.00139195	0.00116131	0.00109354	0.00126476	0.00052061	0.00173569	0.00240946	0.00147571	0.00140428	0.00122605	0.00128356
409	1.47314	678.452	Pos	Tier 3	PC O-30:7	4.26824		PC	LPC 30:7 | LPE 33:7 | LPC 30:6;O | PE O-33:7 | LPE 33:6;O	0.00060346	0.00052539	0.00038486	0.00041335	0.00069123	0.00050019	0.0011798	0.00073676	0.00162276	0.00076033	0.00245248	0.0009949	0.00046516	0.00046715	0.0005324	0.00047452	0.00051043	0.00104276	0.00083538	0.00049597	0.00049984	0.0005042	0.00062284	0.0005282	0.00049711	0.00095496	0.00048359	0.00045454	0.00043924	0.00082098	0.00046246	0.00071002	0.00044446	0.00035195	0.00055533	0.00062724	0.00040324	0.00040885	0.0003866	0.00038778
433	1.49899	318.241	Pos	Tier 3	SPB 18:3;O2	1.16883		SPB	NA 18:2;O | NAE 16:2	0.010229	0.00372889	0.00246746	0.00801984	0.00836694	0.0048605	0.025027	0.00760568	0.0424474	0.0051198	0.0221678	0.0160947	0.0102073	0.00378269	0.00786451	0.00306105	0.00930712	0.0146726	0.0166436	0.00507763	0.00746767	0.00379137	0.00583765	0.00463673	0.00295312	0.00615511	0.00447356	0.00623589	0.0044633	0.00600571	0.00353652	0.0041019	0.00211106	0.0021945	0.0042223	0.0122153	0.00432965	0.00304834	0.00370368	0.00316837
435	1.47676	600.468	Pos	Tier 3	NAT 32:2;O	3.99626		NAT		0.0128586	0.00271058	0.00189309	0.00218254	0.00423873	0.00294855	0.014553	0.0046744	0.024431	0.00299644	0.00796536	0.00454693	0.00807348	0.0166689	0.00348893	0.0084603	0.00806828	0.00509074	0.00763728	0.00206631	0.00486596	0.00308273	0.0125217	0.00406973	0.00881739	0.00592313	0.00482178	0.00424884	0.00357458	0.0237862	0.00328321	0.002358	0.00246262	0.00074674	0.00281498	0.00763331	0.0020082	0.00111505	0.00162001	0.00120723
465	1.53492	476.277	Pos	Tier 3	LPC 13:0	4.75746		LPC	LPE 16:0 | LPE O-16:1;O | LPC O-13:1;O	0.00489909	0.00126281	0.00087592	0.00267772	0.0010613	0.00099922	0.0030383	0.00227722	0.00379934	0.00126612	0.00595585	0.00267714	0.00254656	0.00332597	0.00184746	0.00106268	0.00102275	0.00152915	0.00430282	0.00161982	0.00223719	0.00130502	0.00319408	0.00197291	0.00423211	0.00215517	0.00204631	0.00192077	0.00154104	0.00148272	0.00100517	0.00107209	0.00109471	0.00045061	0.00150233	0.00208356	0.00088791	0.00096862	0.00086099	0.0009069
469	1.52271	518.325	Pos	Tier 3	LPC 18:3	1.25668		LPC	PC O-16:0 | LPC 16:0 | LPC O-18:4;O | LPE 19:0 | LPE 21:3 | LPC 18:2;O | PE O-21:3 | LPE O-19:1;O | LPE O-21:4;O | LPA 23:4 | LPE 21:2;O | LPA O-23:5;O | ST 29:5;O3;G | LPC O-16:1;O	0.0107191	0.00164249	0.00113928	0.00475205	0.00239501	0.0030512	0.010515	0.00289087	0.0181386	0.00392552	0.0165115	0.00716724	0.00856495	0.0081065	0.00601473	0.0013659	0.00153277	0.00264952	0.00890878	0.00457027	0.00662338	0.00220028	0.00717365	0.00398144	0.0014926	0.00160194	0.00236786	0.00235509	0.00283581	0.00272849	0.00127724	0.00247797	0.00152603	0.0005113	0.00170464	0.00329698	0.0017847	0.00263127	0.00211057	0.00211609
470	1.51973	519.328	Pos	Tier 3	ST 23:0;O8;G	0.302816		ST		0.00891534	0.002825	0.00318258	0.00293044	0.00303795	0.00326165	0.0085762	0.0075456	0.00960682	0.00341473	0.015999	0.00435948	0.00720217	0.00777124	0.00498037	0.00312914	0.00331598	0.00303006	0.00930422	0.00453145	0.00540693	0.00326104	0.00437361	0.00329851	0.0152937	0.00562781	0.00609134	0.00325303	0.00293697	0.0057134	0.00318303	0.00315882	0.00318303	0.0032048	0.0040615	0.0040615	0.00328843	0.00330119	0.0033218	0.00337878
482	1.51017	363.33	Pos	Tier 3	ST 24:0;O2	11.9289		ST	FA 24:3	0.00334325	0.00283793	0.00319715	0.00294386	0.00305186	0.00287429	0.0034593	0.0030436	0.00387502	0.00343036	0.0172793	0.00311304	0.00334418	0.00305206	0.0031059	0.00314347	0.00345044	0.00304393	0.00476789	0.00374411	0.0034037	0.243242	0.174181	0.131982	0.155074	0.157809	0.190828	0.307365	0.16127	0.22337	0.147452	0.195843	0.0680011	0.15443	0.231922	0.334586	0.0498254	0.0556603	0.0539332	0.0561112
484	1.58735	244.264	Pos	Tier 3	HC 15:1;O	1.28498		HC	FAL 15:0 | FOH 15:1 | SPB 15:0;O	0.00984061	0.00174751	0.00122047	0.00108548	0.00152594	0.00299	0.028626	0.010348	0.0469038	0.00123934	0.00175363	0.00188062	0.0135705	0.00417105	0.00571188	0.00227441	0.00281725	0.0130548	0.00162973	0.00163015	0.00227417	0.00154998	0.00245033	0.00204623	0.00122532	0.0019281	0.00156959	0.00159784	0.00134427	0.00155891	0.00133055	0.00139069	0.0014524	0.00075445	0.00284405	0.00282901	0.00112372	0.00112656	0.00113235	0.00163114
487	1.57368	311.258	Pos	Tier 3	FA 19:2;O	0.937305		FA	FA 19:1;O | MG O-16:3 | FOH 19:2;O3 | MG 16:1 | MG O-16:2;O | MG O-14:0	0.0499988	0.0303122	0.0160717	0.0715824	0.0488898	0.12656	0.064378	0.0295137	0.0992416	0.15829	0.328949	0.252531	0.113214	0.0678563	0.0551635	0.0443736	0.0460894	0.0637929	0.0556072	0.0358591	0.0666087	0.0413512	0.117211	0.0537517	0.303211	0.0408064	0.0615394	0.0877714	0.0545159	0.0451691	0.069859	0.0691048	0.0251198	0.0102948	0.0219963	0.118485	0.0249313	0.0248561	0.0267626	0.0295441
496	1.57281	469.312	Pos	Tier 3	ST 28:4;O3;F	7.03572		ST	NAT 23:5	0.00630125	0.00277142	0.00312222	0.00287486	0.00470892	0.00280693	0.0089591	0.00788246	0.0100357	0.00489988	0.0246506	0.00444662	0.00693873	0.00476488	0.00518257	0.00611503	0.00325308	0.00297259	0.00805131	0.00365636	0.00332393	0.00310181	0.00313745	0.00580219	0.00310384	0.00292709	0.00316817	0.00564865	0.00288126	0.00289237	0.00312266	0.0045492	0.00312266	0.00314401	0.00398447	0.00398447	0.00327767	0.0029301	0.0032588	0.0033147
504	1.57559	568.339	Pos	Tier 3	LPC 20:3	3.77097		LPC	PC O-20:3 | LPC O-20:4;O | LPE 23:3 | PE O-23:3 | LPE O-23:4;O	0.0162926	0.00347273	0.00103943	0.00317756	0.00125941	0.00112144	0.0030575	0.00229165	0.00382341	0.00230588	0.0122704	0.0027082	0.00818478	0.0108626	0.00729069	0.00126105	0.00121367	0.00317453	0.00830654	0.00384648	0.00496358	0.00366045	0.0129891	0.00996904	0.00142917	0.00153387	0.00161676	0.0010997	0.00148594	0.00142971	0.00119281	0.0011232	0.00129906	0.00053473	0.00178276	0.00193365	0.00286795	0.00255969	0.00326314	0.00229566
509	1.57001	606.325	Pos	Tier 3	LPI 16:0;O	0.388073		LPI	ST 22:1;O5;HexNAc	0.0124935	0.00405646	0.00331766	0.0781868	0.0109064	0.00957954	0.019066	0.00807273	0.0300584	0.00766417	0.024751	0.0292498	0.00203233	0.00175599	0.0088712	0.0105904	0.0126943	0.0162403	0.0185906	0.00639574	0.00433585	0.00216036	0.00231171	0.00258394	0.00208507	0.00228662	0.00194365	0.00207608	0.0022174	0.00220729	0.0025643	0.00205671	0.00285236	0.00134246	0.00261486	0.00244874	0.00277628	0.00288387	0.0024299	0.00292668
511	1.5675	607.328	Pos	Tier 3	ST 30:7;O3;GlcA	2.4314		ST	ST 26:2;O8;T | LPI 20:2 | LPI O-20:4 | ST 28:5;O2;GlcA | ST 28:6;O3;Hex | LPI O-20:3;O | PI O-20:2	0.0168751	0.00357883	0.00403182	0.00937589	0.0113014	0.00915433	0.011043	0.00673912	0.0153462	0.0111554	0.0334562	0.0160253	0.00739812	0.0067519	0.00823388	0.0114319	0.0150618	0.0110699	0.0290339	0.0061695	0.00461805	0.00400548	0.0040515	0.0040515	0.00400809	0.00377984	0.00409117	0.00412107	0.00372067	0.00373502	0.00403239	0.00400173	0.00403239	0.00405997	0.00514527	0.00514527	0.00416591	0.0037438	0.0042082	0.00428038
515	1.58255	665.466	Pos	Tier 3	PE-Cer 33:3;O2	5.02975		PE-Cer		0.00101988	0.00071128	0.00057445	0.00058293	0.00066527	0.00067485	0.0057536	0.00770334	0.00380386	0.00098811	0.02541	0.00124142	0.0006434	0.00275945	0.00074502	0.0161478	0.0051928	0.00579859	0.00619474	0.00081814	0.00070681	0.00222346	0.00265171	0.00227848	0.0702991	0.0197059	0.020357	0.0005894	0.00061407	0.00066748	0.00064774	0.00066152	0.0006709	0.00041291	0.00082749	0.00090043	0.00123244	0.00120724	0.0005482	0.00123797
520	1.56671	790.525	Pos	Tier 3	LPI O-32:5	2.22812		LPI		0.00280064	0.0008506	0.00069568	0.0206153	0.00226986	0.00220457	0.0088431	0.00519772	0.0124885	0.00116202	0.0221938	0.00854182	0.00065606	0.00056685	0.0023436	0.00066077	0.00065452	0.00309804	0.00750452	0.00090828	0.00061575	0.00069739	0.00074624	0.00083412	0.00067308	0.00073814	0.00062743	0.00067018	0.0007158	0.00071254	0.00082778	0.00066393	0.00092077	0.00043336	0.0008441	0.00079048	0.0006621	0.00065157	0.00066266	0.00067418
524	1.58783	363.157	Pos	Tier 3	PK 21:7;O4	0.266927		PK	PK 21:8;O4 | LPA 13:3 | ST 21:6;O4 | LPA 11:0 | LPA O-11:1;O	0.00189318	0.0011121	0.00082206	0.00757227	0.00149826	0.0015248	0.0019228	0.00157304	0.00227258	0.00155593	0.0038778	0.00410157	0.0011387	0.00112609	0.00139108	0.00126896	0.00143458	0.00226692	0.0019655	0.00112969	0.0014081	0.0008431	0.0010079	0.00103205	0.00075936	0.00090188	0.00077989	0.00085885	0.00091667	0.0009471	0.00089834	0.00086254	0.00101332	0.00048529	0.00115318	0.00107976	0.00076839	0.00074984	0.00080445	0.000767
526	1.61506	399.33	Pos	Tier 3	ST 27:3;O3	9.72178		ST	ST 27:2;O3 | ST 27:4;O2 | ST 27:3;O2 | FA 27:6	0.0148466	0.00424212	0.00498514	0.00656044	0.00735347	0.0112071	0.013364	0.00925564	0.0174729	0.0201288	0.0704268	0.00634566	0.0186782	0.00869918	0.011817	0.00551744	0.00897851	0.00534274	0.0233081	0.0137674	0.0352115	0.0173433	0.0350391	0.019243	0.0103337	0.00874223	0.0122482	0.021567	0.0106626	0.00846887	0.014358	0.0130836	0.00844159	0.00616227	0.0103091	0.0202942	0.0119665	0.00884248	0.016911	0.0108479
528	1.60585	444.332	Pos	Tier 3	ST 24:0;O6	0.0168896		ST	Car 17:1;O2 | FA 24:3;O4 | Car 17:0;O3	0.00699776	0.0028213	0.00317842	0.00462086	0.00303398	0.00285745	0.01939	0.0259321	0.0128486	0.00504951	0.23091	0.00555321	0.0033703	0.0101696	0.00308771	0.0542904	0.0190717	0.0174273	0.0379871	0.00372218	0.00338376	0.00315765	0.00319393	0.00319393	0.362388	0.0691924	0.103449	0.00324877	0.00293313	0.00294444	0.00317887	0.00315469	0.00317887	0.00320061	0.00405619	0.00405619	0.00328413	0.00295136	0.00331746	0.00337436
533	1.59974	533.388	Pos	Tier 3	ST 26:0;O;GlcA	6.98813		ST	ST 26:1;O2;Hex | ST 26:2;O;Hex | FA 32:6;O4	0.00447943	0.00376543	0.00424205	0.00390598	0.00404927	0.00381368	0.015475	0.0223772	0.00857247	0.00455148	0.183065	0.00413046	0.00443713	0.00880648	0.00412098	0.0546935	0.0168965	0.0154396	0.0240905	0.00496778	0.00451611	0.00421433	0.00759891	0.00426275	0.2362	0.0590159	0.0750329	0.00433595	0.00391468	0.00392977	0.00424265	0.00421039	0.00424265	0.00427167	0.00541356	0.00541356	0.0068844	0.00532481	0.0056399	0.00550903
536	1.59342	577.414	Pos	Tier 3	ST 35:7;O3;N3	4.54485		ST	ST 28:0;O2;GlcA | ST 28:1;O3;Hex | ST 28:2;O2;Hex | ST 28:1;O;GlcA	0.00489081	0.00345319	0.00389028	0.00358208	0.00371349	0.00349743	0.020452	0.0314684	0.00943527	0.00417406	0.197101	0.00378794	0.00406918	0.00987748	0.00377925	0.0729547	0.0221188	0.0202117	0.0290998	0.00595499	0.00555761	0.0100582	0.00904632	0.00904632	0.3129	0.0690246	0.0889454	0.00397639	0.00359005	0.0036039	0.00389083	0.00386124	0.00389083	0.00391744	0.00496464	0.0109042	0.00773178	0.00647482	0.00693907	0.00794643
540	1.59615	695.412	Pos	Tier 3	ST 28:4;O6;HexNAc	1.23033		ST	LPI O-23:0;O	0.0072916	0.00286749	0.00323045	0.0112944	0.00308365	0.00290424	0.0063541	0.00496567	0.00774247	0.00649	0.00771924	0.00861559	0.0051469	0.00518811	0.0047822	0.00377994	0.00486444	0.00564991	0.00634257	0.00435594	0.00395991	0.00320934	0.00324622	0.00324622	0.00321144	0.00302856	0.003278	0.00330196	0.00298115	0.00299264	0.00323091	0.00320634	0.00323091	0.00325301	0.00412259	0.00412259	0.00358522	0.00410716	0.00428206	0.00396217
551	1.62528	497.333	Pos	Tier 3	ST 28:0;O3;S	5.94475		ST	ST 28:1;O2;S	0.00698252	0.00305226	0.0034386	0.00336742	0.0086509	0.00659067	0.004198	0.00369354	0.0047025	0.0133083	0.0326567	0.00658481	0.0162397	0.00789443	0.0107736	0.00338087	0.00358273	0.00327382	0.0119295	0.00710553	0.00924717	0.00371184	0.0168711	0.0115207	0.00640012	0.00603565	0.0071643	0.0156141	0.00707446	0.00446004	0.00465276	0.00788363	0.00465276	0.00346261	0.00703125	0.0102268	0.00524557	0.00395254	0.00792323	0.00526374
552	1.62758	584.293	Pos	Tier 3	ST 27:3;O8;T	6.96296		ST	ST 29:5;O6;S | ST 27:4;O7;T	0.0106697	0.00486476	0.00548053	0.00504634	0.0119889	0.0123879	0.008925	0.00600795	0.011842	0.0116757	0.0324096	0.0105957	0.0227278	0.0133289	0.015301	0.00538851	0.00571025	0.00662095	0.0167754	0.0129533	0.0156092	0.00868508	0.0285529	0.0229829	0.00960536	0.00905836	0.0101086	0.024052	0.013492	0.00880825	0.00878924	0.0159553	0.00905154	0.00551879	0.00699407	0.0176007	0.011431	0.0104003	0.0170262	0.0107219
561	1.63274	395.333	Pos	Tier 3	ST 28:4;O2	4.51476		ST	ST 28:3;O2 | ST 28:4;O | ST 26:1;O	0.0123021	0.00610266	0.00687512	0.00707216	0.0101589	0.00814571	0.011161	0.00679064	0.0155304	0.00737662	0.0182409	0.00669426	0.0246089	0.00656313	0.00667891	0.00675969	0.0112925	0.00654565	0.0245976	0.00908971	0.0101978	0.0100499	0.0134785	0.0101653	0.00683466	0.00644544	0.0151671	0.0191352	0.0128812	0.0129308	0.00687609	0.0143232	0.00687609	0.0150787	0.0191095	0.0340778	0.00710378	0.00638398	0.00717588	0.00729896
564	1.62593	495.327	Pos	Tier 3	NAT 25:6	4.09161		NAT		0.100408	0.038046	0.00818693	0.0307722	0.105395	0.0783193	0.17456	0.0650487	0.284062	0.14328	0.440351	0.117696	0.198424	0.094218	0.153247	0.0295345	0.0365836	0.116897	0.155323	0.0933112	0.0916527	0.0511216	0.375956	0.195339	0.0636692	0.100187	0.0937512	0.211365	0.0811978	0.0685706	0.0527194	0.104126	0.0444924	0.0346272	0.130535	0.201886	0.0538844	0.0475209	0.0791838	0.0463717
565	1.6224	496.33	Pos	Tier 3	Car 20:4;O3	6.02537		Car	ST 25:0;O7;G | ST 21:1;O;GlcA | ST 21:2;O2;Hex | ST 27:3;O7 | Car 20:3;O4 | ST 19:0;O2;HexNAc | ST 25:1;O6;G	0.0207347	0.00748004	0.0016479	0.0208219	0.0209904	0.0147262	0.027444	0.0115355	0.0433533	0.0346011	0.0970477	0.0263324	0.0368744	0.0203441	0.0269098	0.00459857	0.0062538	0.0140193	0.0249672	0.0178473	0.0223953	0.0103719	0.0585633	0.0285232	0.023057	0.0198765	0.0181681	0.0314372	0.0190785	0.0143195	0.0107916	0.0176556	0.00888323	0.00354002	0.0173649	0.0309547	0.0108053	0.00924552	0.0150793	0.00938516
567	1.63271	520.34	Pos	Tier 3	LPE O-19:0;O	4.38041		LPE	LPC O-16:0;O	0.0184876	0.0156875	0.0150243	0.0216558	0.0108633	0.047393	0.061342	0.0492563	0.073427	0.0050184	0.0799068	0.00739526	0.0606771	0.038211	0.0199422	0.00496477	0.00518264	0.00889127	0.0339716	0.0355135	0.0344907	0.00540921	0.00783712	0.00604127	0.00498452	0.00700268	0.00514197	0.0147434	0.0112091	0.0123362	0.0048992	0.0203163	0.00553884	0.00348817	0.008233	0.0202301	0.0110821	0.00941166	0.0185027	0.0113899
570	1.62578	553.381	Pos	Tier 3	PR 40:14	0.277531		PR		0.00132665	0.00099189	0.0007332	0.00349716	0.0019172	0.00077216	0.0011232	0.00086316	0.00138327	0.00423085	0.00595834	0.00568449	0.00413811	0.00196062	0.00256117	0.00071617	0.00080964	0.00098476	0.00177397	0.00202823	0.0014642	0.00246935	0.0060381	0.00302278	0.00089763	0.00098633	0.00105308	0.00366129	0.00148204	0.00153124	0.00098714	0.00198883	0.00111348	0.00043283	0.00102853	0.001991	0.00068533	0.00066879	0.00112112	0.0006841
573	1.63856	617.466	Pos	Tier 3	PE-Cer 31:2;O2	1.2369		PE-Cer		0.00174228	0.00070388	0.00056847	0.00070999	0.00081027	0.0008316	0.0019357	0.00131965	0.00255181	0.00443841	0.00177708	0.00237881	0.00174391	0.00066755	0.00080125	0.00152287	0.00068265	0.00076229	0.00195147	0.0007131	0.00061606	0.00066014	0.00088332	0.00695121	0.00070368	0.00074838	0.001002	0.00211563	0.00117301	0.00127504	0.000641	0.00065463	0.00066392	0.00040862	0.00081888	0.00179793	0.00054508	0.00054552	0.00133429	0.00076563
577	1.63554	660.489	Pos	Tier 3	NAT 34:2;O3	2.68908		NAT		0.00854425	0.00305853	0.0021361	0.00245319	0.0016643	0.00238686	0.0063043	0.00266807	0.00994045	0.0181031	0.00982499	0.0105365	0.00603047	0.00146703	0.00224091	0.00484903	0.00270032	0.00255843	0.00802334	0.00268939	0.00209138	0.00184137	0.00299267	0.0370823	0.00594307	0.00250054	0.00406907	0.0102716	0.00135204	0.00539938	0.00171552	0.0011039	0.00135686	0.00065788	0.00313857	0.0113437	0.00100385	0.00086871	0.00464867	0.00363577
578	1.63203	661.492	Pos	Tier 3	PE-Cer 33:2;O3	0.0909938		PE-Cer		0.00184798	0.00076727	0.00061968	0.00069595	0.00068561	0.00069549	0.0014636	0.00099781	0.00192947	0.00529964	0.0018107	0.00253427	0.00152121	0.00063968	0.00076781	0.00138254	0.00071092	0.00079386	0.00199939	0.00080334	0.00069401	0.00068748	0.00091991	0.00692775	0.00208606	0.00107558	0.00093887	0.00198486	0.00126171	0.00137145	0.00066755	0.00068174	0.00069142	0.00042554	0.00085279	0.00185886	0.00056766	0.00056811	0.00131075	0.00056381
581	1.64409	706.448	Pos	Tier 3	PC 31:7	5.4237		PC	PC O-31:8;O	0.00076811	0.00044559	0.00032641	0.00160262	0.00076441	0.00085766	0.0019902	0.00123127	0.00274912	0.0005501	0.00322564	0.00144713	0.00079007	0.00054227	0.00061802	0.00066793	0.00100832	0.00084364	0.00186268	0.00073689	0.00074264	0.00042763	0.00052825	0.00044798	0.00530476	0.00131406	0.00125582	0.00038551	0.00037254	0.00042403	0.00039222	0.00037989	0.00037696	0.0002985	0.00047099	0.00054004	0.000342	0.00034676	0.00032789	0.00032889
586	1.661	333.32	Pos	Tier 3	PK 23:3;O	13.0239		PK	ST 23:0;O	0.0054278	0.00128374	0.00094894	0.0270979	0.00305208	0.00310614	0.0087802	0.00379498	0.0137655	0.00402463	0.0227097	0.00893625	0.00095425	0.00291281	0.00113156	0.00343789	0.00579027	0.00472722	0.00584215	0.00248925	0.00179701	0.00097322	0.00116346	0.00119133	0.00087656	0.00104107	0.00090026	0.0009914	0.00105815	0.00109327	0.00103699	0.00099566	0.00116971	0.00056018	0.00133116	0.0012464	0.00088698	0.00086557	0.00132665	0.00088538
587	1.64772	348.288	Pos	Tier 3	NA 20:1;O	2.23764		NA	NAE 18:1 | SPB 20:2;O2	0.00131953	0.00130248	0.00090966	0.00080905	0.00116514	0.00097915	0.0020589	0.00147377	0.00264396	0.0010427	0.00184014	0.00158223	0.00108046	0.00091628	0.00125476	0.00098329	0.00121798	0.00243363	0.0015008	0.00123747	0.0009636	0.00127925	0.00245686	0.00168882	0.00096119	0.00157419	0.00132683	0.0032248	0.00104375	0.00121041	0.0009917	0.00139193	0.00108252	0.0006153	0.00231948	0.00509348	0.00083754	0.00083967	0.00084398	0.00090908
591	1.65614	395.277	Pos	Tier 3	ST 27:6;O2;F	6.23265		ST	MG 18:1;O | FA 21:1;O3	0.0194065	0.00475206	0.00535356	0.0134678	0.014087	0.0131495	0.015235	0.0130701	0.0173997	0.0102286	0.0255882	0.0211083	0.00989754	0.009033	0.0112973	0.00371854	0.0130232	0.0036008	0.0246366	0.00442907	0.00402639	0.00375733	0.0038005	0.0038005	0.00456472	0.00354568	0.00383771	0.00386576	0.00349017	0.00350363	0.00378258	0.00375381	0.00378258	0.00380845	0.00482652	0.00482652	0.00415731	0.00411296	0.00551606	0.00414116
595	1.58922	415.212	Pos	Tier 3	ST 24:5;O7	0.0738059		ST	ST 24:6;O6 | ST 18:3;O;GlcA | ST 18:4;O2;Hex | FA 22:5;O4 | ST 18:5;O;Hex | NAT 14:1;O4 | LPG 11:0 | LPG O-11:1;O | ST 22:3;O6	0.0216898	0.0173195	0.0195118	0.0471592	0.0713094	0.0460448	0.031934	0.0276956	0.0361719	0.0315008	0.099346	0.0497722	0.0204091	0.0246053	0.0189549	0.0309906	0.0361526	0.0300093	0.0711991	0.02304	0.0209452	0.0193843	0.019607	0.019607	0.0193969	0.0182923	0.0310734	0.0282603	0.02383	0.019861	0.0195145	0.028479	0.0195145	0.019648	0.0249003	0.0293283	0.0201607	0.0181179	0.0203653	0.025795
600	1.64658	454.283	Pos	Tier 3	ST 22:0;O7;G	6.03858		ST	ST 18:1;O;GlcA | ST 18:2;O2;Hex | ST 24:3;O7 | Car 17:4;O3 | ST 22:1;O6;G | Car 17:3;O4	0.0142088	0.0037562	0.00423164	0.00777746	0.00806279	0.00769473	0.012385	0.00502115	0.0197485	0.0147934	0.0364632	0.00684423	0.0211798	0.0114194	0.0157621	0.00424655	0.00641942	0.00411209	0.0184671	0.0136309	0.0114299	0.00468787	0.0154593	0.0128615	0.00689053	0.00649813	0.00786341	0.019316	0.00670182	0.0073852	0.00571238	0.0132509	0.00423224	0.00602603	0.00763689	0.0125644	0.0062607	0.00545624	0.00623517	0.00565487
611	1.6522	564.228	Pos	Tier 3	ST 26:6;O8;T	3.17481		ST	ST 26:7;O7;T | ST 24:4;O7;T	0.00347602	0.00284902	0.00320964	0.00295536	0.00306378	0.00346188	0.0034728	0.00305549	0.00389016	0.00424999	0.00409603	0.0031252	0.00382751	0.00349318	0.00424433	0.00315575	0.00334417	0.00305583	0.00578436	0.00451682	0.00379593	0.0043901	0.00493835	0.00444054	0.00319075	0.00300904	0.00325688	0.00468274	0.00304646	0.00297336	0.00321009	0.00318568	0.00321009	0.00323205	0.00409603	0.00409603	0.00331639	0.00298035	0.00335005	0.00340751
612	1.65776	570.452	Pos	Tier 3	Car 29:6	1.13532		Car	Car 29:5;O | LPA O-26:0;O | NAE 34:6;O3 | Car 27:3 | NAE 32:4;O2	0.0077942	0.00130406	0.00090454	0.013285	0.00206742	0.00184093	0.0068388	0.00292822	0.0107495	0.00377435	0.0318396	0.00749171	0.00136684	0.00125667	0.0039557	0.00246967	0.00267689	0.00355376	0.00569641	0.00122395	0.00116759	0.00114988	0.00158426	0.00122634	0.0012437	0.00133481	0.00126739	0.00095699	0.0012931	0.00124416	0.00103801	0.00097743	0.00113047	0.00046533	0.0015514	0.00168271	0.00091691	0.00086628	0.00088911	0.00093652
622	1.67998	320.256	Pos	Tier 3	SPB 18:0;O2	0.666404		SPB	SPB 18:2;O2 | NAE 16:1	0.00339872	0.0024352	0.0016114	0.00195032	0.00244488	0.00233719	0.004604	0.00263934	0.00656862	0.00223537	0.00280869	0.00454876	0.00469636	0.00205167	0.00358163	0.00177019	0.00266189	0.00451073	0.00455703	0.00357867	0.00372839	0.0057356	0.00476764	0.00352229	0.00212877	0.00255517	0.00209468	0.00301403	0.00211569	0.00261828	0.00217564	0.0025035	0.00205365	0.0008579	0.00274601	0.00673275	0.00208659	0.00185684	0.00149563	0.00177867
623	1.66521	346.272	Pos	Tier 3	NAE 18:2	1.00748		NAE	SPB 20:3;O2	0.00137406	0.00117044	0.00081745	0.00094075	0.00122211	0.00105214	0.0018502	0.00132437	0.00237593	0.00083008	0.00372392	0.00185388	0.0018027	0.00105287	0.00144181	0.00106597	0.00157313	0.00263825	0.00259236	0.00109184	0.0008502	0.00103814	0.00214866	0.00137052	0.0009051	0.00170187	0.0014782	0.00220644	0.00097206	0.00107392	0.00101299	0.00093145	0.00097278	0.00067632	0.00277327	0.00494889	0.00075264	0.00075455	0.00075842	0.00081692
627	1.68157	550.316	Pos	Tier 3	LPS 20:2	3.253		LPS	LPG 20:4 | PE 21:2;O | PS O-20:2 | PG O-20:4 | LPS O-20:3;O | LPG O-20:5;O | ST 23:4;O;HexNAc | ST 29:5;O5;G | LPS O-18:0;O	0.00393405	0.00130238	0.00090337	0.00788498	0.00262142	0.00233424	0.0038072	0.00255476	0.00505965	0.00374476	0.00600233	0.00501375	0.00114421	0.00105199	0.00267901	0.00219408	0.0023012	0.0031572	0.00400171	0.00202912	0.00118719	0.00114839	0.00158221	0.00122475	0.00124209	0.00133309	0.00126575	0.00095575	0.00129143	0.00124256	0.00103667	0.00097617	0.00112901	0.00046473	0.0015494	0.00168054	0.00091573	0.00086516	0.00088797	0.00093531
628	1.68624	570.355	Pos	Tier 3	PC O-20:2	3.82285		PC	LPC 20:2 | LPC O-20:3;O | LPE 23:2 | PE O-23:2 | LPE O-23:3;O	0.00168064	0.00082167	0.0006019	0.00035034	0.00037785	0.00046611	0.0006214	0.00043517	0.00080766	0.00039595	0.00106785	0.0005181	0.00099083	0.00107229	0.00082699	0.00040219	0.00043263	0.00050799	0.00053809	0.0005616	0.00072924	0.00063004	0.00111874	0.00179517	0.00042134	0.00042888	0.00040988	0.00038525	0.00037229	0.00042375	0.00039196	0.00037964	0.00037671	0.0002983	0.00047068	0.00053163	0.00039289	0.00048008	0.00037473	0.00034405
629	1.69933	573.358	Pos	Tier 3	PR 30:5;O8;P	5.47094		PR	ST 27:2;O5;T | LPG O-24:5 | NAT 27:5;O3 | LPA 27:4;O | LPG 24:3 | LPG O-24:4;O | ST 24:5;O2;HexNAc | ST 30:6;O6;G	0.00207792	0.00213035	0.00157475	0.00751108	0.00162954	0.00165841	0.009256	0.010406	0.00810599	0.00176587	0.00184801	0.00237259	0.0080502	0.0144577	0.00954602	0.0237413	0.00948743	0.0115395	0.0064611	0.00931835	0.0131066	0.00161504	0.0158288	0.00197701	0.0756153	0.00842865	0.0201401	0.0021377	0.00175598	0.00181427	0.00172087	0.00165229	0.00194112	0.00092962	0.00220904	0.0151322	0.00147194	0.00143641	0.00154101	0.00146928
630	1.69252	591.343	Pos	Tier 3	LPA 28:5	1.80979		LPA	LPA O-28:6;O	0.00696848	0.00490054	0.00339917	0.0121211	0.00568009	0.00427786	0.005343	0.00493383	0.00575212	0.00571392	0.00586389	0.00818134	0.00344965	0.0031716	0.00577011	0.00125255	0.00457171	0.00661716	0.00561594	0.00413647	0.00382011	0.00145943	0.00232883	0.00155648	0.00298038	0.00177429	0.00168467	0.00120782	0.0013315	0.00128111	0.00106883	0.00100646	0.00116404	0.00047915	0.00159748	0.0026365	0.00187882	0.00231306	0.00218461	0.00191053
636	1.69324	311.275	Pos	Tier 3	ST 23:2;O	6.5682		ST		0.0267743	0.0046449	0.00523283	0.00481827	0.0181701	0.00470441	0.018945	0.0155826	0.0223066	0.0326688	0.175789	0.0296469	0.0165075	0.0150656	0.0165466	0.00514498	0.0253003	0.00498207	0.0463651	0.0103694	0.00942667	0.00519864	0.00525837	0.00525837	0.00520204	0.0049058	0.00530986	0.00534866	0.004829	0.00484762	0.00523357	0.00519377	0.00523357	0.00526937	0.00667796	0.00667796	0.00649943	0.00485901	0.00546175	0.00555543
637	1.70334	390.298	Pos	Tier 3	FA 22:1;O;N	0.303832		FA	NA 22:2;O2 | NAE 20:2;O	0.0277667	0.0151316	0.00802282	0.0433934	0.0319852	0.0184805	0.038709	0.0367849	0.0406334	0.0205849	0.102338	0.0328406	0.0614704	0.0255774	0.0324009	0.0203116	0.0506586	0.0688481	0.0544842	0.0183096	0.0209626	0.0387586	0.0504958	0.0258893	0.0239391	0.0529289	0.0487465	0.0654681	0.0229826	0.0431914	0.0339291	0.0255577	0.0179238	0.0183304	0.0376869	0.192133	0.0134251	0.0135464	0.0129475	0.0138677
638	1.69703	424.342	Pos	Tier 3	Car 18:2	0.138425		Car	ST 25:2;O4 | Car 18:1;O | ST 25:1;O4 | FA 25:4;O2 | NAE 23:2;O3 | NAE 21:0;O2	0.005227	0.00389366	0.00209521	0.00423615	0.00167898	0.00265618	0.0028604	0.00152352	0.00419726	0.00324087	0.00759588	0.00207318	0.00528394	0.00316208	0.00407691	0.00127167	0.0012239	0.00182989	0.00648844	0.00559826	0.0127794	0.0058444	0.0124092	0.00554188	0.00271382	0.0015623	0.00148339	0.00273196	0.00250857	0.00301925	0.00204854	0.00273606	0.00223102	0.00053923	0.00179779	0.00302431	0.00245773	0.00204685	0.00213812	0.0023011
639	1.69981	425.346	Pos	Tier 3	ST 29:3;O3	9.3693		ST	ST 29:4;O3 | PR 29:6;O2 | ST 29:4;O2 | FA 29:7	0.00386999	0.00291184	0.00328041	0.00302052	0.00313133	0.00294915	0.0035494	0.00312286	0.00397593	0.0035197	0.00625827	0.00319411	0.00517955	0.00348126	0.00354267	0.00322533	0.00341791	0.0031232	0.00667408	0.00519203	0.0102842	0.00418745	0.00712829	0.00428367	0.0032611	0.00307539	0.00332869	0.00335302	0.00302725	0.00303892	0.00328087	0.00325592	0.00328087	0.00330331	0.00418635	0.00418635	0.00338951	0.00304606	0.00342391	0.00348264
643	1.69852	532.351	Pos	Tier 3	ST 21:0;O4;Hex	5.84309		ST		0.0200747	0.00277142	0.00312222	0.00287486	0.00298033	0.00280693	0.010987	0.00582961	0.0161434	0.00480608	0.0137225	0.00358729	0.0182384	0.0265188	0.0061471	0.0178682	0.00767511	0.00701334	0.0165462	0.00762473	0.0175858	0.00763046	0.0256372	0.0056997	0.0327724	0.00722015	0.0141364	0.00771024	0.00549361	0.0100809	0.00693646	0.00576397	0.00580814	0.00323624	0.00410134	0.0117781	0.0034992	0.00387523	0.00572245	0.00576978
652	1.69023	820.571	Pos	Tier 3	LPI O-34:4	1.97511		LPI		0.00326421	0.00222632	0.00182084	0.030302	0.00259976	0.00252499	0.0064642	0.00202422	0.0109041	0.00214332	0.0108584	0.0105056	0.00171714	0.00148365	0.00203473	0.00224968	0.00268729	0.00344984	0.00525919	0.00237731	0.00161164	0.00182531	0.00195319	0.0021832	0.0017617	0.00193199	0.00164221	0.0017541	0.0018735	0.00186496	0.0021666	0.00173773	0.00240999	0.00113426	0.00220932	0.00206897	0.00173295	0.00170539	0.00173443	0.00176458
667	1.71543	507.318	Pos	Tier 3	ST 29:2;O3;S	8.78926		ST	ST 29:3;O2;S	0.00604005	0.00337005	0.00379661	0.00349583	0.00362408	0.00341322	0.028235	0.0248422	0.0316283	0.00703269	0.00484511	0.00369674	0.0170692	0.0260459	0.00515426	0.0639152	0.0170396	0.0155704	0.0146547	0.00444613	0.0040419	0.00377181	0.0203244	0.00381514	0.13666	0.0140422	0.0278841	0.00388065	0.00350362	0.00351713	0.00379715	0.00376828	0.00379715	0.00382312	0.00484511	0.0242229	0.00392288	0.00352539	0.00403657	0.00403067
669	1.71278	521.343	Pos	Tier 3	NAT 27:7	4.01225		NAT	PR 35:12;O2	0.0181218	0.00756789	0.00308861	0.00271178	0.0123785	0.00885849	0.038529	0.0132208	0.063838	0.00990534	0.0297976	0.0232094	0.0267467	0.0206023	0.0236646	0.00374554	0.0046395	0.014773	0.024296	0.0122594	0.0150825	0.0105274	0.0391769	0.029704	0.00745266	0.0117272	0.00987864	0.0172531	0.00591481	0.00976225	0.00521753	0.0102244	0.0056708	0.00240049	0.00821995	0.0214125	0.00703096	0.00616005	0.00584493	0.00714145
670	1.71442	522.346	Pos	Tier 3	Car 22:5;O3	5.73524		Car	ST 21:0;O3;HexNAc | ST 23:2;O;GlcA | ST 23:3;O2;Hex | ST 29:4;O7 | ST 27:1;O7;G | Car 22:4;O4 | ST 21:1;O2;HexNAc | ST 27:2;O6;G	0.00458647	0.00182265	0.00126425	0.00534651	0.0023667	0.00188692	0.0062151	0.00225855	0.0101717	0.00413747	0.00757769	0.00553954	0.00532832	0.00466288	0.00391457	0.00119233	0.00114753	0.00214489	0.00392727	0.00274421	0.00391508	0.00199614	0.00761753	0.00448575	0.00135129	0.00145028	0.00244477	0.00266832	0.00148093	0.00185701	0.00119549	0.00176115	0.00122827	0.00050559	0.00168561	0.00356204	0.00157634	0.00129522	0.00141432	0.0014988
671	1.71641	529.33	Pos	Tier 3	LPA 25:4	2.86624		LPA	LPA O-25:5;O | LPG O-22:4 | ST 22:5;O;HexNAc | ST 28:6;O5;G | LPA 23:1 | LPA O-23:2;O	0.00378539	0.00239429	0.00166075	0.0116302	0.00201223	0.00179179	0.012574	0.0167749	0.00837328	0.00353361	0.00395305	0.0071394	0.00462492	0.014666	0.00459332	0.0368821	0.0103823	0.00538059	0.00660312	0.00245502	0.0198717	0.0021112	0.0147789	0.00225159	0.0917905	0.00945655	0.0178064	0.00225686	0.00237417	0.00228432	0.00190581	0.00179459	0.00207557	0.00085436	0.00284842	0.0191594	0.00168348	0.00304456	0.00312481	0.00207437
679	1.72245	703.502	Pos	Tier 3	PE-Cer 33:0;O4	3.88721		PE-Cer		0.0288666	0.00259615	0.00209673	0.00068002	0.00074318	0.00075388	0.0045643	0.00577086	0.00335775	0.00393941	0.00359995	0.00168122	0.00520578	0.0297845	0.00159766	0.0101699	0.00469327	0.00079637	0.0219072	0.00195142	0.00130008	0.00181592	0.0193582	0.00208786	0.0255222	0.00711972	0.00943808	0.00215283	0.00063485	0.00069007	0.00066965	0.0006839	0.0006936	0.00042688	0.00085549	0.00093089	0.00199577	0.00176638	0.0020651	0.00213175
680	1.7308	704.506	Pos	Tier 3	LPC 33:6	6.58411		LPC	LPC O-33:7;O	0.0158518	0.00357712	0.0024812	0.00758508	0.00300632	0.00267697	0.0048117	0.00360637	0.00601692	0.00339844	0.00429358	0.00455007	0.0031427	0.0133365	0.00312122	0.00301022	0.00289712	0.00433159	0.0073321	0.00335738	0.00320277	0.00315418	0.00850324	0.00336392	0.0111636	0.00366146	0.00441581	0.00262507	0.00354706	0.00341282	0.00284732	0.00268116	0.00310096	0.00127644	0.0042556	0.00461577	0.00251515	0.00237625	0.00243889	0.00256893
681	1.72035	708.41	Pos	Tier 3	LPI 25:4	2.59742		LPI	LPI O-25:5;O	0.00176907	0.00082096	0.00067144	0.0152705	0.00185588	0.0018025	0.0029303	0.001723	0.00413764	0.00200364	0.00233551	0.00471917	0.0006332	0.0005471	0.00176863	0.00093339	0.0016735	0.00143134	0.00245243	0.00087664	0.0005943	0.00067309	0.00072024	0.00080506	0.00064963	0.00071243	0.00060557	0.00064683	0.00069086	0.00068771	0.00079894	0.00064079	0.00088869	0.00041826	0.00081469	0.00076294	0.00063903	0.00062887	0.00063958	0.00065069
686	1.72373	749.437	Pos	Tier 3	LPG 33:6;O	0.497765		LPG		0.00201929	0.00098289	0.00072655	0.0112598	0.00225304	0.00229295	0.0024097	0.00244291	0.00237657	0.0015538	0.00187868	0.00315081	0.00094039	0.00092998	0.00223536	0.00103828	0.00234916	0.00142768	0.0023911	0.00099844	0.00072078	0.00074514	0.0008908	0.00091214	0.00067114	0.00079709	0.00068928	0.00075907	0.00081017	0.00083706	0.00079397	0.00076233	0.00089559	0.0004289	0.0010192	0.00095431	0.00068889	0.00067226	0.00075423	0.00073109
702	1.7361	483.324	Pos	Tier 3	PK 29:7;O4;N	4.29517		PK	PK 29:6;O4;N | ST 27:6;O3;G	0.00105177	0.00119245	0.00129392	0.00565257	0.0012524	0.00124806	0.0015562	0.00129781	0.00181448	0.00146215	0.00116825	0.00123928	0.0011688	0.00179239	0.00146984	0.00155487	0.00113392	0.00096689	0.0010939	0.0012505	0.00140056	0.00204195	0.00113316	0.00135241	0.0017992	0.00080126	0.00118967	0.00116913	0.00116571	0.00094655	0.00118239	0.00135414	0.00105081	0.00094196	0.00104853	0.00098177	0.00132137	0.00101467	0.00107787	0.00102371
704	1.73433	486.293	Pos	Tier 3	ST 23:0;O5;T	8.98219		ST	ST 25:2;O3;S | NAT 23:4;O2 | ST 23:1;O4;T	0.0933194	0.0377652	0.0425454	0.11964	0.0886469	0.0834893	0.10745	0.0756423	0.139248	0.0806135	0.20057	0.130782	0.0665613	0.0607472	0.104086	0.0869734	0.122713	0.0842195	0.191888	0.0579484	0.0731287	0.0217644	0.0220145	0.0220145	0.0217786	0.0205384	0.02223	0.0223925	0.0202169	0.0202948	0.0219107	0.021744	0.0219107	0.0220605	0.0279577	0.0279577	0.035521	0.0319991	0.0359685	0.0318078
705	1.73138	487.296	Pos	Tier 3	ST 28:3;O3;Cl	2.39066		ST		0.0182616	0.00934338	0.010526	0.0241661	0.0179515	0.0169071	0.011389	0.0100205	0.0127578	0.0273469	0.0396136	0.0248172	0.0110101	0.0100484	0.0195979	0.0103493	0.0109672	0.0174888	0.0388769	0.0123268	0.0134287	0.0104572	0.0105774	0.0105774	0.0104641	0.00986818	0.010681	0.010759	0.0097137	0.00975116	0.0105275	0.0104475	0.0105275	0.0105995	0.013433	0.013433	0.0108761	0.00977408	0.0109865	0.0111749
708	1.7568	524.361	Pos	Tier 3	ST 29:3;O7	5.6187		ST	Car 22:4;O3 | ST 27:0;O7;G | ST 23:1;O;GlcA | ST 23:2;O2;Hex | Car 22:3;O4 | ST 21:0;O2;HexNAc | ST 27:1;O6;G	0.030949	0.0122885	0.00351562	0.0343757	0.030449	0.0108909	0.060222	0.061524	0.05892	0.0290397	0.130797	0.0495148	0.0103591	0.0212055	0.0464612	0.0121298	0.060837	0.028196	0.0863121	0.0180283	0.00989423	0.00420606	0.00722451	0.00477311	0.0120305	0.00473798	0.00634479	0.0091357	0.00386666	0.0065252	0.031645	0.00686925	0.00436548	0.00804239	0.0101923	0.0114753	0.0181046	0.0137228	0.0133415	0.0137317
713	1.73307	544.346	Pos	Tier 3	ST 30:4;O3;T	0.132003		ST		0.125041	0.0599181	0.0675023	0.140203	0.137997	0.129968	0.097672	0.100599	0.0947438	0.121778	0.166899	0.149323	0.0909111	0.08297	0.135398	0.10118	0.148503	0.0979767	0.173772	0.0905632	0.11638	0.039118	0.0395674	0.047752	0.0391436	0.0369145	0.0399549	0.0402469	0.0363366	0.0364767	0.0393809	0.0390814	0.0393809	0.0396502	0.0502494	0.0502494	0.0559011	0.0416031	0.0502029	0.0566438
717	1.74332	568.387	Pos	Tier 3	Car 24:4;O4	4.74109		Car	ST 29:0;O8;G | ST 25:2;O3;Hex | ST 25:1;O2;GlcA | ST 23:0;O3;HexNAc | ST 29:1;O7;G	0.00723608	0.00301475	0.00209112	0.0155682	0.00604235	0.00096898	0.012779	0.0115737	0.0139838	0.00577711	0.0249117	0.0131105	0.00183725	0.00428343	0.0070615	0.00205026	0.00621153	0.00615128	0.00907174	0.00293069	0.00160176	0.00114171	0.0017929	0.00121763	0.00245207	0.00145717	0.00138357	0.00095019	0.00128392	0.00123533	0.0041259	0.00097049	0.00112245	0.00062215	0.00189994	0.00206075	0.00154496	0.00167775	0.00172886	0.00171343
722	1.73325	588.412	Pos	Tier 3	ST 25:0;O4;Hex	2.84618		ST	NAT 33:7	0.00467533	0.00289151	0.00325751	0.00393281	0.00351282	0.00330843	0.0051418	0.00369156	0.00659208	0.0222348	0.0078308	0.00597477	0.0037143	0.00310969	0.00316454	0.00320282	0.00339405	0.00310141	0.00515791	0.0038148	0.00346797	0.00323623	0.00327341	0.00327341	0.00323834	0.00305393	0.00330546	0.00332962	0.00300612	0.00384686	0.00325797	0.0032332	0.00325797	0.00328026	0.00415713	0.00740048	0.00336585	0.0030248	0.00340002	0.00345833
724	1.73428	612.413	Pos	Tier 3	ST 33:0;O9	4.68236		ST	ST 27:2;O4;Hex | ST 27:1;O3;GlcA | ST 25:0;O4;HexNAc	0.00940507	0.00351785	0.00396313	0.0063132	0.00911584	0.00616401	0.010212	0.00896833	0.011456	0.00664633	0.0299711	0.0117529	0.00774647	0.00706982	0.00894565	0.00544582	0.00929514	0.00527338	0.0146498	0.00496778	0.00451611	0.00338305	0.00342191	0.00342191	0.00672292	0.00319248	0.00345542	0.00348067	0.0031425	0.00315462	0.00340578	0.00337988	0.00340578	0.00342907	0.00434572	0.00434572	0.00351855	0.00316203	0.00378238	0.00361523
727	1.73344	615.451	Pos	Tier 3	PE-Cer 31:3;O2	1.38092		PE-Cer	PE-Cer 29:0;O2	0.035593	0.00321672	0.00259793	0.00071416	0.00081503	0.00082677	0.009366	0.00638511	0.0123469	0.00489333	0.0010914	0.00106447	0.00672197	0.0348717	0.00204991	0.0118395	0.00511426	0.00571089	0.0263172	0.00222722	0.00192413	0.00221087	0.023312	0.00254196	0.030417	0.00785137	0.0121327	0.00214746	0.00200643	0.00218094	0.00079356	0.00081043	0.00082193	0.00050587	0.00101377	0.00400712	0.00253369	0.00215158	0.00205975	0.00258629
731	1.73034	659.477	Pos	Tier 3	PE-Cer 33:3;O3	1.05624		PE-Cer	PE-Cer 31:0;O3	0.0331325	0.00347171	0.00280387	0.00074336	0.00084835	0.00086058	0.0052372	0.00663575	0.00383874	0.00482133	0.00113603	0.001108	0.00584373	0.0350078	0.00203246	0.0126317	0.00427632	0.0047752	0.0282394	0.00226332	0.00206685	0.00239012	0.02515	0.00274805	0.0310758	0.00863322	0.0115821	0.002353	0.00078307	0.00085118	0.00082601	0.00103338	0.00085554	0.00101523	0.00203454	0.00383899	0.00242367	0.00210567	0.00243425	0.00227199
732	1.73311	660.48	Pos	Tier 3	LPC O-31:7	6.69729		LPC	LPE O-34:7	0.0157982	0.00249194	0.00172849	0.00528403	0.0020943	0.00186487	0.0037177	0.00278647	0.00464899	0.00236747	0.00299106	0.00316974	0.00218931	0.0144211	0.00217435	0.00209702	0.00201824	0.00301753	0.00846951	0.00233886	0.00223116	0.00219731	0.00999443	0.00234342	0.0135892	0.00351239	0.00565211	0.00182872	0.00247101	0.00237749	0.00198354	0.00186779	0.00216023	0.00088921	0.0029646	0.0032155	0.00175214	0.00165538	0.00169902	0.00178961
745	1.75181	527.398	Pos	Tier 3	ST 30:0;O7	7.75925		ST		0.0806037	0.00480934	0.00541809	0.00498885	0.00517187	0.285554	0.0063781	0.00561164	0.00714457	0.0058133	0.00810972	0.00527555	0.0175526	0.0915699	0.00526346	0.0316946	0.012609	0.0115218	0.0752747	0.006345	0.00576813	0.00538268	0.0465451	0.00544452	0.0829409	0.0178435	0.0290268	0.00767195	0.00499995	0.00501923	0.00541885	0.00537764	0.00541885	0.00545591	0.00691438	0.00691438	0.00559828	0.00660432	0.00565511	0.0057521
769	1.78019	436.309	Pos	Tier 3	Car 18:4;O	6.95357		Car	ST 23:0;O5;G | ST 25:3;O5 | Car 18:3;O2 | FA 25:6;O3 | ST 23:1;O4;G | NAE 23:4;O4	0.0143694	0.00432975	0.00089169	0.0270913	0.00708667	0.00131045	0.018032	0.00914197	0.0269225	0.00711761	0.0372175	0.0175888	0.00314788	0.00478665	0.00895084	0.00351676	0.0121912	0.0095144	0.0123015	0.00799954	0.00420528	0.00113354	0.0029793	0.00120892	0.00381942	0.00131585	0.00124939	0.00100023	0.00135154	0.00167468	0.004339	0.00207665	0.0024018	0.00085677	0.00285643	0.00396615	0.00550445	0.00344274	0.00252212	0.00322371
773	1.7656	456.335	Pos	Tier 3	Car 18:2;O2	5.57445		Car	PR 25:1;O6 | ST 19:0;O;Hex | Car 18:1;O3 | FA 25:4;O4 | ST 25:1;O6 | NAE 21:0;O4	0.00358151	0.00129564	0.0008987	0.00274734	0.0010889	0.00096961	0.0017428	0.00130624	0.00217935	0.00691765	0.00155515	0.00225522	0.00178399	0.00104655	0.00113052	0.00109031	0.00104935	0.00156891	0.00103211	0.00121605	0.00116005	0.00114245	0.00157403	0.00121842	0.00123567	0.00132619	0.00125921	0.00095081	0.00128476	0.00224978	0.00103131	0.00097112	0.00112317	0.00046233	0.00154139	0.00321985	0.000911	0.00086069	0.00088337	0.00093047
779	1.77863	480.334	Pos	Tier 3	ST 27:3;O6	4.83452		ST	Car 20:4;O2 | ST 25:0;O6;G | ST 21:2;O;Hex | Car 20:3;O3 | FA 27:6;O4 | ST 19:0;O;HexNAc | ST 25:1;O5;G | Car 18:1;O2 | NAE 23:2;O4	0.0571182	0.01581	0.00466043	0.0452293	0.0365885	0.0161174	0.082705	0.0758008	0.0896099	0.0372427	0.174719	0.0688862	0.019475	0.0293543	0.0685644	0.0173055	0.100932	0.0464319	0.129023	0.0328195	0.0177542	0.00616641	0.00863636	0.00623725	0.0347092	0.00436916	0.00472903	0.0120824	0.00430077	0.00431735	0.0337205	0.00462564	0.00466109	0.00469297	0.00594748	0.00594748	0.0379943	0.0208779	0.0048643	0.00494774
781	1.76912	481.337	Pos	Tier 3	ST 28:0;O2;S	5.72981		ST	ST 28:1;O;S	0.00995793	0.00328321	0.00369879	0.00782154	0.00582953	0.00549035	0.014704	0.0133851	0.0160223	0.00697239	0.0300057	0.010314	0.00369035	0.00551994	0.0132911	0.00950613	0.0185079	0.00920513	0.0225524	0.00620363	0.0056396	0.00326724	0.00330478	0.00330478	0.00597386	0.0030832	0.00333714	0.00336153	0.00303493	0.00304663	0.0057103	0.00326419	0.0032892	0.0033117	0.00419697	0.00419697	0.00339811	0.00378245	0.0034326	0.00349148
782	1.76331	500.36	Pos	Tier 3	Car 20:2;O3	4.22647		Car	ST 21:0;O2;Hex | Car 20:1;O4 | ST 27:1;O7	0.00326295	0.00151116	0.00104819	0.00320433	0.00127003	0.00113089	0.0023803	0.00178409	0.0029766	0.0102753	0.00202907	0.00311512	0.00222112	0.00122063	0.00131857	0.00127167	0.0012239	0.00182989	0.00233919	0.00141833	0.00135302	0.00133249	0.00183586	0.00218112	0.00144121	0.00154679	0.00146866	0.00110897	0.00149846	0.002355	0.00120286	0.00113266	0.00131001	0.00053923	0.00179779	0.00392052	0.00106253	0.00100385	0.00103032	0.00108525
789	1.77412	620.403	Pos	Tier 3	ST 25:0;O6;Hex	4.98764		ST		0.0361707	0.00664032	0.00748083	0.00649719	0.00560501	0.00991033	0.013961	0.00905551	0.0188655	0.00904714	0.0234366	0.00669628	0.0249507	0.0366744	0.0145832	0.0242555	0.0147083	0.0134401	0.0329633	0.00830238	0.0420167	0.00988651	0.0285675	0.00963198	0.0387815	0.0101765	0.0178009	0.0111824	0.00830764	0.0171094	0.0114664	0.0104805	0.00964693	0.00438276	0.00871004	0.0169473	0.00752531	0.00666616	0.00874228	0.00969659
794	1.77224	751.438	Pos	Tier 3	LPI 26:0;O	2.30023		LPI		0.00179989	0.00108768	0.00088959	0.0255697	0.00202487	0.00196663	0.0050216	0.00295157	0.00709169	0.00170179	0.00198367	0.00687953	0.00139111	0.00120196	0.00240728	0.00183124	0.00194595	0.00280818	0.00294225	0.00163114	0.00138055	0.00089177	0.00095424	0.00106662	0.00086069	0.00094389	0.00080231	0.00085698	0.00091531	0.00091114	0.00105851	0.00084898	0.00117742	0.00055415	0.00107938	0.00101081	0.00084664	0.00117888	0.00084737	0.00118147
815	1.81273	290.296	Pos	Tier 3	WE 16:0;N	13.5946		WE		0.00350876	0.00123335	0.00086138	0.0029776	0.00283215	0.00243825	0.0067976	0.00306354	0.0105317	0.00177528	0.0115817	0.00521727	0.00130274	0.00086765	0.00118817	0.00093111	0.00359946	0.00230448	0.00546575	0.00115052	0.0008959	0.00109394	0.00172939	0.00144419	0.0008648	0.00136081	0.00110778	0.00112772	0.00094876	0.00110024	0.00093907	0.00098152	0.00102507	0.00053247	0.00200727	0.00199666	0.00079309	0.0007951	0.00080372	0.00086083
817	1.80664	300.23	Pos	Tier 3	SPB 18:4;O	0.825997		SPB		0.0122945	0.0065113	0.00168169	0.0090045	0.0099712	0.00576448	0.015896	0.00743396	0.0243588	0.00484038	0.00608184	0.016322	0.0133386	0.00684741	0.012069	0.00168505	0.0102081	0.00327626	0.0206681	0.00733651	0.012274	0.0101208	0.0139085	0.0074852	0.00943036	0.0113193	0.00964068	0.0152051	0.00823598	0.00932394	0.00838958	0.00935097	0.00394104	0.00393438	0.0103538	0.0264862	0.00470538	0.00445208	0.0049758	0.00444478
819	1.79221	310.272	Pos	Tier 3	SPB 17:0;O2	1.77108		SPB		0.0225794	0.00999762	0.00661557	0.0218562	0.00951694	0.00798393	0.048748	0.016286	0.0812107	0.03257	0.118173	0.0450249	0.0076328	0.00732606	0.016235	0.0111846	0.0195642	0.0217463	0.0391525	0.010421	0.010857	0.00795091	0.00979308	0.00854948	0.00764466	0.00917591	0.00737524	0.00766391	0.00812517	0.00823484	0.00799044	0.00829589	0.0075424	0.00337279	0.00957763	0.0110421	0.00649139	0.00622501	0.00587261	0.00595344
820	1.79404	332.316	Pos	Tier 3	FA 19:0;O	1.35929		FA	SPB 19:0;O3 | MG O-16:1	0.166204	0.0300177	0.0159155	0.263481	0.147604	0.102267	0.24278	0.20681	0.278757	0.0863288	0.702374	0.254501	0.0394365	0.0284121	0.141969	0.0852465	0.215181	0.28895	0.246863	0.0740316	0.0587997	0.033442	0.0395708	0.0367768	0.0203906	0.0450832	0.035813	0.0518487	0.0376112	0.0422787	0.0509687	0.0318249	0.0269254	0.0192366	0.041102	0.0908929	0.0222201	0.0214344	0.0199399	0.0244632
824	1.80417	584.473	Pos	Tier 3	NAT 32:2	3.75926		NAT		0.0108902	0.00189197	0.00132136	0.00197268	0.00207189	0.00409702	0.010361	0.00466561	0.0160561	0.00305538	0.00680407	0.00289951	0.0117427	0.00990201	0.00443991	0.0100716	0.00541154	0.0108127	0.00664133	0.00275097	0.0111029	0.00282371	0.0110657	0.00372778	0.00944911	0.00393676	0.00501222	0.00526933	0.00233964	0.00708716	0.00347895	0.00269671	0.00255944	0.00081682	0.00307916	0.00306288	0.00193928	0.00212745	0.00202514	0.00219708
826	1.83342	630.478	Pos	Tier 3	NAT 33:2;O2	3.21445		NAT		0.0098004	0.00339639	0.00237206	0.00277546	0.0019939	0.00282594	0.0076182	0.00361367	0.0116227	0.0233838	0.00473479	0.00748238	0.0077217	0.00246362	0.00311033	0.00542071	0.00422479	0.00480921	0.00647836	0.00290819	0.00235654	0.00210659	0.00453038	0.0370177	0.00679807	0.00338318	0.00537218	0.00614991	0.0013628	0.00645805	0.00203722	0.00115335	0.0015021	0.0007397	0.00359362	0.0133265	0.00173102	0.00173391	0.00484444	0.00464134
829	1.80681	637.461	Pos	Tier 3	LPA O-34:6	2.41872		LPA	LPA O-32:3	0.00338952	0.00129312	0.00089695	0.00937557	0.00240067	0.00213767	0.0056657	0.00311664	0.00821468	0.00260662	0.0117389	0.00570766	0.0012914	0.0016436	0.00262906	0.00255185	0.00401874	0.00367201	0.00345044	0.00207021	0.00197488	0.00114023	0.00157096	0.00121605	0.00175194	0.00132361	0.00125675	0.00094896	0.00128225	0.00123372	0.0010293	0.00096923	0.00112099	0.00046143	0.00153838	0.00166859	0.00101932	0.0011157	0.00102056	0.00109009
830	1.80566	664.43	Pos	Tier 3	ST 27:0;O7;Hex	4.60012		ST		0.0315345	0.00565924	0.00637557	0.00685176	0.00576594	0.0102677	0.016278	0.00866714	0.0238884	0.00914094	0.0219969	0.00572548	0.022571	0.0321937	0.0132729	0.0268832	0.0144784	0.01323	0.024366	0.00855832	0.0366541	0.00955772	0.0246311	0.00720777	0.0308605	0.00970232	0.0146855	0.0111016	0.00852854	0.00933273	0.0106483	0.00785471	0.00667832	0.00567599	0.0138792	0.00719329	0.00645426	0.0038559	0.00877269	0.00869556
832	1.824	674.504	Pos	Tier 3	Car 33:6;O3	7.33085		Car	Car 33:5;O4	0.0127035	0.00358554	0.00248704	0.00406656	0.00161176	0.00300269	0.0025797	0.00193347	0.00322583	0.0323744	0.0023019	0.00243941	0.00789114	0.00154908	0.00167337	0.00619046	0.00155322	0.00232228	0.00152772	0.00179998	0.00171709	0.0022656	0.0039632	0.0237834	0.00826189	0.00326507	0.00626821	0.00398364	0.00190167	0.00786257	0.00238896	0.0014652	0.00173986	0.00080209	0.00261205	0.0120353	0.00134844	0.00127397	0.00507294	0.0058791
837	1.80233	681.487	Pos	Tier 3	LPG O-33:5	2.42165		LPG	LPA 34:2 | LPA O-34:3;O	0.00240059	0.00156915	0.00115992	0.0158766	0.00203914	0.00207526	0.0046365	0.00212796	0.00714496	0.00215645	0.00713997	0.00449318	0.00095568	0.00161802	0.00239345	0.0012425	0.00395848	0.00242903	0.00302046	0.00201255	0.00102343	0.00085187	0.00101839	0.00104279	0.00106267	0.00091126	0.00078801	0.00086779	0.00092621	0.00095696	0.00090769	0.00087151	0.00102386	0.00049034	0.00116518	0.00110847	0.00113704	0.00102551	0.00098301	0.00089558
844	1.79683	725.513	Pos	Tier 3	LPG O-33:3	5.61774		LPG		0.00274297	0.00184622	0.00136472	0.0183856	0.00209372	0.00213081	0.0049784	0.00246752	0.00748921	0.00175841	0.00898686	0.00542246	0.00167961	0.00166102	0.00330062	0.00118217	0.00350564	0.00287897	0.00329394	0.00205565	0.00148399	0.00078657	0.00094032	0.00096285	0.00139143	0.00084141	0.0007276	0.00080126	0.00085521	0.0008836	0.00083811	0.0008047	0.00094538	0.00045275	0.00107586	0.00118399	0.0011819	0.00104046	0.00116622	0.00119085
853	1.81389	288.29	Pos	Tier 3	SPB 17:0;O2	1.37533		SPB	WE 17:0 | FA 17:0 | PR 17:1;O2	0.33715	0.0777487	0.00461705	0.237569	0.238489	0.0409262	0.54093	0.207477	0.874382	0.192121	1.06583	0.496391	0.101218	0.15425	0.201689	0.0461553	0.304079	0.287238	0.48283	0.119321	0.117151	0.00219514	0.00667315	0.00236039	0.00211059	0.00253334	0.0020362	0.0021159	0.00224325	0.00227353	0.00220605	0.00229038	0.00208235	0.00093118	0.00264425	0.00662244	0.0530562	0.0368506	0.049053	0.0431214
855	1.83318	331.225	Pos	Tier 3	FA 19:2;O	1.59132		FA	MG O-16:4 | PK 19:3;O3 | ST 19:0;O3 | NAE 14:3;O3	0.0295766	0.0151119	0.00801241	0.0391542	0.0214641	0.0148713	0.042925	0.0507378	0.0351122	0.0203863	0.0673416	0.0494125	0.0198537	0.0143036	0.0245117	0.0108516	0.035866	0.0367824	0.0569625	0.0169546	0.0148739	0.0168359	0.0199213	0.0185147	0.0102653	0.0226964	0.0180295	0.0261024	0.0189348	0.0212845	0.0256594	0.0160217	0.0135552	0.00968436	0.0206922	0.0457586	0.0111864	0.0107908	0.0100384	0.0113162
860	1.82837	503.377	Pos	Tier 3	ST 25:1;O;Hex	7.28525		ST	FA 31:6;O3	0.142023	0.0361763	0.00688345	0.164942	0.099994	0.00803343	0.16076	0.122782	0.198736	0.106109	0.381871	0.160316	0.0373672	0.0793278	0.0851596	0.0385116	0.167627	0.111278	0.189882	0.0669114	0.0863912	0.00852585	0.0134952	0.00955877	0.0506381	0.012846	0.0281165	0.0101591	0.00841137	0.0110624	0.0147951	0.00936284	0.00604963	0.0124964	0.00955741	0.0278806	0.0466251	0.0429406	0.042586	0.0390339
863	1.84927	542.426	Pos	Tier 3	NAT 29:2	3.96422		NAT		0.00883324	0.00334901	0.00233897	0.00234512	0.00236555	0.00211011	0.0087299	0.0051718	0.012288	0.0168319	0.00737303	0.00624618	0.00661934	0.00185714	0.00386229	0.00527413	0.00389506	0.00604852	0.00763438	0.00232133	0.00205527	0.00245447	0.00451622	0.0372869	0.00691624	0.00359998	0.00537357	0.00810993	0.00131619	0.00463863	0.00167827	0.00139996	0.00209145	0.00062871	0.00309812	0.0115977	0.00128653	0.00181902	0.00385602	0.00389435
868	1.82124	547.403	Pos	Tier 3	ST 27:2;O;Hex	6.88182		ST	ST 27:0;O;GlcA | ST 27:1;O2;Hex | FA 33:6;O4	0.185309	0.0542256	0.0107238	0.22628	0.117487	0.0159265	0.20413	0.154039	0.25423	0.140096	0.492605	0.204784	0.0653116	0.0951326	0.121383	0.0657591	0.226183	0.135855	0.24055	0.0945949	0.0996027	0.0145537	0.0243717	0.0161788	0.0630825	0.0177928	0.0362861	0.0194671	0.0125181	0.0187117	0.0262678	0.0162672	0.0102278	0.0223057	0.0152366	0.0451971	0.0629188	0.0622008	0.0626993	0.0568139
870	1.84463	586.452	Pos	Tier 3	NAT 31:2;O	2.67506		NAT	ST 28:1;O;HexNAc | Car 29:6;O | Car 29:5;O2 | NAE 34:6;O4	0.0102366	0.00288068	0.00201188	0.00270406	0.00281655	0.00240964	0.008513	0.00538272	0.0116432	0.0207944	0.00570513	0.00718817	0.00747559	0.00254558	0.00335949	0.00536501	0.00403596	0.00630683	0.00702015	0.00261186	0.00288009	0.00205975	0.00472423	0.0371678	0.00771624	0.00366597	0.00577748	0.00815041	0.00191544	0.00545065	0.00228559	0.00181779	0.00223217	0.00096067	0.00362143	0.0125658	0.00203917	0.00207288	0.00467031	0.00496172
873	1.81652	591.429	Pos	Tier 3	ST 29:0;O2;GlcA	6.02894		ST	ST 29:1;O3;Hex | ST 29:2;O2;Hex | ST 29:1;O;GlcA	0.21027	0.0692245	0.0166497	0.257825	0.141079	0.0238739	0.23861	0.170648	0.306578	0.157848	0.622676	0.248843	0.0860429	0.10865	0.1499	0.0838075	0.264519	0.169109	0.285815	0.121974	0.107445	0.0193036	0.0326023	0.0228135	0.0709828	0.024166	0.0415305	0.0281879	0.016185	0.0226916	0.0482805	0.0237149	0.0163107	0.0280362	0.0207484	0.0617406	0.0886692	0.0705253	0.0701359	0.0725079
875	1.81315	593.435	Pos	Tier 3	PR 40:11;O2	3.57352		PR	PR 40:10;O2 | PR 40:12;O2 | NAT 32:6	0.0017582	0.00100218	0.00074081	0.00971182	0.00145204	0.00147776	0.0029011	0.00179848	0.00400369	0.00160815	0.00446722	0.00306347	0.00091363	0.00090352	0.00152027	0.00155812	0.00230981	0.00214247	0.00181382	0.00118781	0.00085749	0.00075976	0.00090828	0.00093004	0.0006843	0.00081273	0.0007028	0.00077396	0.00082607	0.00085349	0.00080955	0.00077728	0.00091316	0.00043732	0.0010392	0.00097303	0.00069244	0.00067573	0.00072494	0.00069119
881	1.79434	644.494	Pos	Tier 3	NAT 34:2;O2	3.01079		NAT		0.00363144	0.00206284	0.0014407	0.00073909	0.001039	0.00089449	0.003483	0.00249319	0.00447281	0.00084385	0.00119403	0.00216899	0.0019483	0.0033493	0.00179721	0.00111991	0.00164576	0.00277176	0.00110966	0.00110995	0.00086431	0.00208454	0.00329542	0.00442623	0.00357739	0.00131282	0.00106872	0.00197067	0.0009153	0.00106145	0.00090596	0.00094691	0.00098892	0.00125842	0.00306273	0.00304653	0.00076513	0.00076706	0.00082435	0.00096437
883	1.82467	655.335	Pos	Tier 3	DGMG 18:5	3.86859		DGMG	ST 27:2;O8;GlcA | PE-Cer 28:5;O6 | ST 27:3;O7;GlcA | ST 27:4;O8;Hex	0.00504757	0.00476863	0.00457751	0.00490658	0.00421399	0.00485672	0.010918	0.00825081	0.0135855	0.00522419	0.0044652	0.00488152	0.00651575	0.00569692	0.00432207	0.00600122	0.0050362	0.00644014	0.00397345	0.00491712	0.00484357	0.054915	0.0500493	0.0491986	0.0447209	0.0481953	0.0454508	0.0740926	0.0453575	0.0650267	0.0511323	0.0477179	0.0163137	0.0371052	0.0576709	0.114607	0.0167755	0.0170066	0.0161746	0.014137
886	1.8274	708.456	Pos	Tier 3	ST 29:0;O8;Hex	4.17353		ST		0.0303548	0.00424581	0.00478323	0.00752831	0.00603616	0.00696492	0.017597	0.00981641	0.0253768	0.0090851	0.0205731	0.00647942	0.018062	0.0347808	0.0121244	0.0260707	0.0139102	0.00455401	0.0234202	0.0078758	0.0463489	0.00687362	0.0233782	0.00695259	0.0324476	0.0132148	0.0143032	0.00763365	0.00699763	0.0117874	0.00478391	0.00474753	0.00617454	0.0092455	0.011717	0.0142484	0.00783932	0.00605541	0.0095396	0.0083906
894	1.85003	227.128	Pos	Tier 3	FA 12:3;O2	1.8499		FA	FA 12:2;O2 | FA 10:0;O2 | FOH 10:1;O3	0.0372364	0.0156226	0.00828314	0.0388204	0.0240744	0.0166798	0.044533	0.047129	0.0419361	0.0234084	0.0808888	0.0456105	0.0205245	0.0255495	0.0194601	0.0147142	0.0360341	0.0513347	0.0412149	0.0197528	0.0173287	0.0174047	0.0205944	0.0191403	0.0106122	0.0234633	0.0186387	0.0269844	0.0195745	0.0220037	0.0265264	0.0165631	0.0140132	0.0100116	0.0213913	0.0473047	0.0115643	0.0111554	0.0103776	0.0116985
897	1.84043	370.295	Pos	Tier 3	Car 14:1	0.52696		Car	Car 14:0;O | FA 21:3;O2 | FOH 21:4;O3 | MG 18:3 | ST 21:0;O4 | MG O-18:4;O | SPB 19:0;O4 | NAE 19:1;O3	0.00932926	0.00283122	0.00196382	0.0201721	0.00639187	0.00569163	0.013296	0.00818797	0.0184034	0.00586429	0.0233111	0.013194	0.00505613	0.00561967	0.00502158	0.00230956	0.00610039	0.00827171	0.00925214	0.003901	0.00431458	0.00181501	0.00250065	0.0019357	0.005251	0.00210691	0.00200049	0.00151055	0.00204108	0.00196384	0.00163843	0.00154282	0.00178438	0.0007345	0.0024488	0.00265605	0.00159291	0.00177003	0.0016927	0.00220738
898	1.84535	371.299	Pos	Tier 3	ST 25:3;O3	11.1024		ST	ST 25:2;O3 | ST 25:3;O2 | FA 25:6	0.00598782	0.00295248	0.0033262	0.00468028	0.00434135	0.00408876	0.0073344	0.00502908	0.00963962	0.00469665	0.0171969	0.00587952	0.00347916	0.00317526	0.00340517	0.00327035	0.00514855	0.0031668	0.00800255	0.00389524	0.00354109	0.00330447	0.00334243	0.00334243	0.00429365	0.00311832	0.00337516	0.00339983	0.00306951	0.00308134	0.00332667	0.00330137	0.00332667	0.00334942	0.00424478	0.00424478	0.00343683	0.00308859	0.00347171	0.00353126
899	1.83612	397.295	Pos	Tier 3	MG 18:0;O	6.29646		MG	FA 21:0;O3	0.0216105	0.00607484	0.00487921	0.0213622	0.0168721	0.018166	0.032476	0.0170639	0.0478883	0.00158854	0.0017718	0.00193699	0.0121043	0.0133471	0.0133587	0.00133131	0.00177084	0.0248081	0.025306	0.00165711	0.00157386	0.0015688	0.00188827	0.00165587	0.00168326	0.00180533	0.00164555	0.00161198	0.00165018	0.00166522	0.00163385	0.00150309	0.00131706	0.00099271	0.00178422	0.00201293	0.00418175	0.0013394	0.00127049	0.00135561
902	1.84094	415.325	Pos	Tier 3	ST 27:2;O4	8.98254		ST	ST 27:3;O4 | ST 28:1;O4 | ST 27:3;O3 | ST 27:4;O3 | FA 27:6;O	0.0388479	0.00855999	0.00964348	0.0335861	0.0266183	0.0250696	0.041627	0.0258469	0.0574063	0.0282223	0.104606	0.0429401	0.00401693	0.0234309	0.0234419	0.00578349	0.0359292	0.0273003	0.0588235	0.0154396	0.0197862	0.00324657	0.00328387	0.00328387	0.0121422	0.00306368	0.00656023	0.00334025	0.00301572	0.00302735	0.00326838	0.00324353	0.00326838	0.00329074	0.00417041	0.00671515	0.00895338	0.00919231	0.00931148	0.00982476
903	1.83767	441.321	Pos	Tier 3	DG O-20:0;O2	5.70576		DG	FA 23:0;O4	0.0144985	0.00432451	0.00302026	0.0120122	0.00151645	0.00130554	0.031807	0.0227682	0.0408465	0.00123163	0.00174272	0.00186892	0.00144061	0.0012217	0.00167301	0.00131106	0.0160284	0.00324484	0.00161959	0.00162001	0.00710289	0.00154033	0.00243508	0.0020335	0.00527432	0.00293414	0.00326753	0.0015879	0.00133591	0.00154921	0.00132227	0.00138204	0.00144336	0.00074975	0.00282636	0.00281141	0.00276734	0.00111955	0.0011253	0.00121211
909	1.83351	459.351	Pos	Tier 3	ST 29:3;O5	8.27976		ST	ST 29:2;O5 | ST 29:3;O4 | ST 29:4;O4 | FA 29:6;O2	0.0935087	0.0235146	0.026491	0.107556	0.068027	0.00378935	0.11121	0.0798034	0.142614	0.0718098	0.286552	0.112043	0.0158304	0.0567573	0.0620574	0.0186316	0.0955192	0.0778126	0.14312	0.0470452	0.0584923	0.00427637	0.00742321	0.0043255	0.0348624	0.00776849	0.0150509	0.00551887	0.00429308	0.00540874	0.00589141	0.00484876	0.00353069	0.00633205	0.00482652	0.0159193	0.0252579	0.0297668	0.0272392	0.0273772
910	1.83319	460.353	Pos	Tier 3	NA 27:5;O2;N	0.269262		NA		0.00520657	0.00197741	0.00138103	0.00465551	0.00407732	0.00351023	0.011098	0.00603392	0.0161617	0.00345142	0.0145387	0.00816442	0.00339407	0.00287832	0.00402016	0.00407682	0.00564831	0.0100901	0.00687674	0.00261983	0.00269617	0.00130542	0.00206372	0.00172338	0.00149326	0.00162389	0.00132194	0.00134574	0.00113218	0.00131295	0.00112062	0.00117127	0.00122324	0.00063541	0.00239533	0.00238266	0.00110574	0.0012968	0.00110869	0.00132378
913	1.84672	500.377	Pos	Tier 3	ST 28:0;O;S	0.496949		ST	NAT 26:2 | Car 24:6 | ST 29:2;O4;G | Car 24:5;O | ST 29:3;O3;G | NAE 29:6;O3	0.00727636	0.00281576	0.00317217	0.0052035	0.00567057	0.00508054	0.0067179	0.00536792	0.00806791	0.00690316	0.0132364	0.00626459	0.00483556	0.00559545	0.00449102	0.00552972	0.00753848	0.00535463	0.00678133	0.0041195	0.00592103	0.00315144	0.00318765	0.00318765	0.00335008	0.00297392	0.00321886	0.00324239	0.00292736	0.00293865	0.00317262	0.00314849	0.00317262	0.00319432	0.00404822	0.00404822	0.00347124	0.00294556	0.00331094	0.00336773
916	1.79894	600.468	Pos	Tier 3	NAT 32:2;O	3.48714		NAT		0.0035626	0.0020108	0.00140436	0.00072462	0.00101865	0.00087697	0.0044909	0.00321469	0.0057672	0.00082733	0.00117064	0.00218738	0.00096771	0.003175	0.00112382	0.00225448	0.00156224	0.00354088	0.00108794	0.00136498	0.00084738	0.00193781	0.00306345	0.0045199	0.00464695	0.00191268	0.00155703	0.00211199	0.00089738	0.00104066	0.00088822	0.00092836	0.00096955	0.0012839	0.00189856	0.00188852	0.00080808	0.00075204	0.00075591	0.00091992
917	1.84684	604.363	Pos	Tier 3	PC 22:3;O	3.24187		PC	PE 25:3;O | LPS 24:3 | LPG 24:5 | LPS O-24:4;O | LPG O-24:6;O | ST 27:5;O;HexNAc | LPS 22:0 | PC 20:0;O | PE 23:0;O | LPS O-22:1;O	0.00042966	0.00045469	0.00033307	0.00035773	0.00038581	0.00043288	0.0006345	0.00044435	0.00082468	0.00040429	0.00057094	0.00085907	0.00040257	0.00040429	0.00046076	0.00041066	0.00044175	0.0005187	0.0007449	0.00042923	0.00043258	0.00043635	0.00053903	0.00045712	0.00043022	0.00043792	0.00041852	0.00090501	0.00051331	0.00049912	0.00040023	0.00038764	0.00038465	0.00030459	0.00060091	0.00054284	0.00034898	0.00035384	0.00033458	0.0003356
923	1.82991	818.556	Pos	Tier 3	LPI O-34:5	1.70639		LPI		0.0321532	0.00110328	0.00090234	0.271755	0.0309564	0.0300661	0.069311	0.0245905	0.114032	0.0159845	0.132588	0.113167	0.0142143	0.0122815	0.0246468	0.0280935	0.0278279	0.0432846	0.0771026	0.0139879	0.00578716	0.00090456	0.00096793	0.00108191	0.00087303	0.00095742	0.00081382	0.00086927	0.00092844	0.00092421	0.00107369	0.00086116	0.0011943	0.0005621	0.00109486	0.00107845	0.00587309	0.0061242	0.00648326	0.00553235
927	1.84727	411.322	Pos	Tier 3	FA 23:2;O2;N	0.0376315		FA	ST 21:0;O3;G | NAE 21:4;O2	0.0531865	0.0153672	0.00814777	0.0716157	0.0383458	0.0265677	0.06872	0.0714796	0.0659595	0.0294181	0.118556	0.0542063	0.0425455	0.0348901	0.0403391	0.0119124	0.0691953	0.0679809	0.063197	0.0277398	0.0457524	0.0171203	0.0202579	0.0188275	0.0104388	0.0230799	0.0183341	0.0265434	0.0192547	0.0216441	0.0260929	0.0162924	0.0137842	0.00984797	0.0210417	0.0465317	0.0113754	0.0109731	0.010208	0.0115073
929	1.87256	510.351	Pos	Tier 3	NAT 23:0;O3	9.49556		NAT		0.00153355	0.00166363	0.00116189	0.0011043	0.00153069	0.00185029	0.0037077	0.00265401	0.00476133	0.00136437	0.00225166	0.00189818	0.0025069	0.00144572	0.00202692	0.00123542	0.0014976	0.00299233	0.00136028	0.00136063	0.00129533	0.00132816	0.00204521	0.00170792	0.00132062	0.00188611	0.00153541	0.00154032	0.00164599	0.00191157	0.00118035	0.00201372	0.00128844	0.00129296	0.00255712	0.0025436	0.00134446	0.00180901	0.00121136	0.00169185
931	1.85438	532.277	Pos	Tier 3	ST 19:1;O5;GlcA	3.7387		ST	ST 19:2;O6;Hex | ST 27:5;O5;T | ST 29:7;O3;S | ST 27:6;O4;T	0.15811	0.0438124	0.0493581	0.172245	0.158558	0.0210744	0.22771	0.179787	0.275631	0.17634	0.571364	0.270314	0.125287	0.115317	0.11636	0.161314	0.200253	0.156206	0.318893	0.0803059	0.0569965	0.148019	0.184118	0.151085	0.178338	0.148187	0.241939	0.390408	0.20092	0.187603	0.140776	0.234488	0.078768	0.137528	0.257155	0.49664	0.0896392	0.0862233	0.0861692	0.0910393
932	1.85755	533.28	Pos	Tier 3	ST 26:0;O7;S	4.01121		ST	ST 26:1;O6;S	0.034314	0.00955216	0.0107612	0.0333388	0.0333678	0.0314264	0.046274	0.0364717	0.0560768	0.034996	0.120737	0.0537344	0.0266315	0.0251736	0.024734	0.033647	0.0412361	0.0325816	0.0707969	0.0173043	0.0114698	0.0304577	0.0388479	0.0302994	0.0376061	0.0304436	0.0526698	0.0774195	0.0426485	0.037786	0.0264718	0.0474216	0.0169893	0.028097	0.0517795	0.103769	0.0191348	0.0185953	0.0187055	0.0185247
936	1.85541	590.33	Pos	Tier 3	LPI 16:0	0.0456058		LPI	LPI O-16:1;O | ST 22:1;O4;HexNAc | ST 28:2;O8;G	0.0483536	0.0202111	0.0165301	0.434312	0.0557555	0.0532125	0.095247	0.0548385	0.135656	0.0499324	0.11123	0.145083	0.00071821	0.0291197	0.0427161	0.00337653	0.0557457	0.0665057	0.0596628	0.0332101	0.0170472	0.0517443	0.0585591	0.0583483	0.040837	0.0473883	0.0643103	0.0978197	0.0702883	0.0718525	0.0576169	0.070323	0.0348553	0.0243884	0.0855076	0.116659	0.0256502	0.0285022	0.0271239	0.0270341
937	1.85473	591.333	Pos	Tier 3	ST 30:7;O2;GlcA	2.56421		ST	ST 34:4;O7 | ST 26:2;O7;T | PR 34:7;O7 | LPG 23:4;O | ST 28:5;O;GlcA | ST 28:6;O2;Hex | LPI O-20:3	0.0581673	0.0173713	0.01957	0.0541605	0.0565349	0.0528807	0.057984	0.051767	0.0642002	0.0587651	0.13293	0.0764823	0.0403043	0.0367837	0.0399562	0.0504674	0.0674408	0.0488694	0.0843498	0.0312692	0.0209962	0.0529686	0.0562608	0.0487184	0.0423198	0.0467963	0.0780912	0.108699	0.0686778	0.0665092	0.0518902	0.0797908	0.0277584	0.0431547	0.0918685	0.131527	0.029826	0.0320011	0.0320623	0.0312134
938	1.85453	592.336	Pos	Tier 3	ST 22:0;O6;GlcA	5.7576		ST	ST 22:1;O7;Hex	0.00889139	0.00280468	0.00315968	0.0087185	0.00930062	0.00851248	0.0091092	0.00785472	0.0103637	0.0133396	0.0229399	0.0121056	0.00611793	0.00558353	0.00656567	0.00811654	0.0102168	0.00785954	0.0129996	0.00447051	0.0038203	0.00921652	0.00841674	0.00754871	0.00774305	0.0073021	0.0131669	0.0166162	0.0104897	0.0115329	0.00781497	0.0119887	0.00450704	0.00676173	0.0140572	0.023758	0.00576174	0.004658	0.00512066	0.00520187
939	1.85039	618.378	Pos	Tier 3	PC 23:3;O	2.93		PC	PE 26:3;O | PC 21:0;O | LPS 25:3 | LPG 25:5 | ST 28:5;O;HexNAc | LPS O-25:4;O | LPG O-25:6;O | PE 24:0;O | LPS 23:0 | LPS O-23:1;O	0.00122604	0.00055237	0.00040463	0.00105841	0.00110467	0.00123943	0.0007708	0.00053981	0.00100186	0.00104621	0.00343744	0.00261576	0.00048905	0.00049115	0.00101487	0.00112707	0.00142613	0.00142359	0.00183683	0.00052144	0.00052551	0.00107624	0.00132948	0.00119088	0.00123237	0.00125444	0.00165463	0.00212828	0.00110559	0.00152053	0.00105634	0.00047093	0.00046729	0.00056811	0.00166538	0.00283467	0.00050231	0.00042985	0.00040646	0.0004077
940	1.85393	632.394	Pos	Tier 3	PC 24:3;O	2.92214		PC	PE 27:3;O | PC 22:0;O | LPS 26:3 | LPG 26:5 | LPS O-24:1;O | LPS O-26:4;O | LPG O-26:6;O | ST 29:5;O;HexNAc | PE 25:0;O | LPS 24:0	0.00390931	0.00171843	0.00125881	0.00444806	0.0041444	0.00464997	0.0067741	0.00472098	0.00882731	0.00344536	0.0136315	0.00947873	0.00248656	0.00249722	0.00396285	0.00474834	0.00535397	0.00599754	0.00767353	0.00218159	0.00149867	0.00415239	0.00627706	0.0045842	0.00286666	0.00453181	0.00609498	0.00784412	0.00401157	0.00608044	0.00389564	0.00536275	0.00203097	0.00190221	0.00665933	0.0110809	0.00181178	0.00199153	0.00173832	0.00166914
941	1.85489	633.397	Pos	Tier 3	ST 28:0;O3;GlcA	0.158746		ST	ST 23:0;O6;HexNAc | ST 28:1;O4;Hex	0.0134383	0.00403519	0.00454595	0.0149857	0.0151599	0.0142779	0.017409	0.0157491	0.0190698	0.0127477	0.0472451	0.0238606	0.0107314	0.00979403	0.0115764	0.0150972	0.0178573	0.0146192	0.0291314	0.0070324	0.00483964	0.0152651	0.0169506	0.0140328	0.0140211	0.0132226	0.0188485	0.0257966	0.0134305	0.0174815	0.0132276	0.0194095	0.00726122	0.00863975	0.0227805	0.0357832	0.00766941	0.00768667	0.00820132	0.00790666
946	1.85143	697.394	Pos	Tier 3	LPI 24:2;O	2.91232		LPI	ST 27:4;O7;HexNAc	0.00718587	0.00395559	0.00323517	0.0679212	0.00795087	0.00772219	0.013289	0.00781116	0.0187677	0.00724553	0.00212579	0.00411082	0.00185348	0.00477596	0.00606524	0.0067664	0.00670242	0.0113783	0.00479543	0.00725073	0.00491848	0.00197025	0.00210827	0.00235655	0.00190158	0.00208539	0.0017726	0.00189338	0.00202226	0.00201305	0.00233864	0.00187571	0.00260135	0.00122432	0.00238474	0.00223325	0.00345618	0.00328892	0.00335099	0.00301281
948	1.85633	715.489	Pos	Tier 3	LPG 31:1	0.209964		LPG	LPG O-31:2;O	0.00678845	0.00207121	0.00153103	0.0367553	0.00738409	0.00751489	0.01084	0.00763472	0.0140452	0.00597434	0.0136141	0.0127643	0.00418685	0.00475482	0.00496482	0.00149546	0.00814625	0.0073541	0.00796612	0.00615063	0.00426625	0.00157021	0.00187715	0.00192212	0.00141426	0.00167968	0.00145249	0.00159955	0.00170724	0.00176391	0.0016731	0.00160642	0.00188724	0.00090381	0.00214772	0.00201097	0.00236469	0.00222353	0.00218643	0.0025453
953	1.89057	349.293	Pos	Tier 3	ST 26:4;O	11.5669		ST		0.00409418	0.00280098	0.00315552	0.00290553	0.00301212	0.00283687	0.0044819	0.0031942	0.00576964	0.00404899	0.0103357	0.00367444	0.00379486	0.00338588	0.00344561	0.00375334	0.00330513	0.0030915	0.00806349	0.00369536	0.00335939	0.0031349	0.00317092	0.00640877	0.00749267	0.00391644	0.00423902	0.00401256	0.002912	0.00292323	0.00315597	0.00313197	0.00315597	0.00317755	0.00402697	0.00556497	0.00326047	0.0029301	0.00329356	0.00335005
959	1.87291	509.348	Pos	Tier 3	ST 29:2;O7	0.678089		ST	ST 23:0;O3;Hex | ST 29:1;O8 | ST 23:0;O;GlcA | ST 23:1;O2;Hex	0.0237336	0.018247	0.0253503	0.0216956	0.0235983	0.0302344	0.02137	0.0275827	0.015157	0.0318046	0.0390743	0.0288625	0.0396577	0.0307869	0.030046	0.0249206	0.0277445	0.0184935	0.0263282	0.0282466	0.0244287	0.0237537	0.0182014	0.0232527	0.0235954	0.0219239	0.0215795	0.0279454	0.0299575	0.0283356	0.0263448	0.032115	0.0307832	0.0452466	0.0248099	0.0243477	0.0311658	0.0338991	0.0315517	0.0288865
960	1.87643	565.391	Pos	Tier 3	ST 30:5;O;Hex	3.7418		ST	NAT 26:2;O3 | LPG O-23:2 | LPA 26:1;O | FA 34:7;O3 | LPG 23:0 | LPG O-23:1;O	0.00676268	0.00574053	0.0102554	0.00548332	0.00568448	0.0124684	0.0066529	0.00585339	0.00745235	0.0088774	0.00476276	0.00363391	0.0111255	0.00881045	0.00896587	0.00823728	0.00784644	0.00716989	0.00710309	0.00710309	0.00795749	0.00809367	0.00477311	0.00658237	0.00633391	0.00548731	0.0069045	0.00724006	0.00807906	0.00682793	0.00710925	0.00978016	0.00873303	0.0170448	0.00711094	0.00476276	0.0085426	0.0108893	0.00993717	0.0100568
962	1.87402	586.38	Pos	Tier 3	ST 29:0;O6;T	4.7464		ST	NAT 29:4;O3 | ST 29:1;O5;T	0.159501	0.129878	0.221371	0.145018	0.163221	0.195078	0.13506	0.184812	0.085316	0.198825	0.202044	0.137329	0.226346	0.188077	0.201305	0.155098	0.172212	0.126335	0.182292	0.220201	0.185584	0.15939	0.126801	0.177979	0.14802	0.1555	0.146779	0.194858	0.20067	0.156015	0.177869	0.2252	0.222891	0.340174	0.176597	0.169775	0.22172	0.254172	0.234284	0.209979
964	1.87366	588.39	Pos	Tier 3	ST 26:2;O3;HexNAc	0.177405		ST	ST 28:4;O;GlcA | ST 28:5;O2;Hex | Car 27:7;O3 | LPG 21:0;O | ST 24:0;O2;HexNAc | Car 25:4;O3 | ST 26:3;O2;HexNAc | ST 30:1;O6;G | Car 27:6;O4	0.262992	0.220343	0.360218	0.239407	0.277401	0.327694	0.22554	0.306599	0.144481	0.337056	0.352083	0.23107	0.386128	0.311577	0.336172	0.260697	0.281216	0.216038	0.310033	0.362375	0.29284	0.273468	0.211165	0.293893	0.245429	0.260068	0.240374	0.328707	0.329221	0.257425	0.295589	0.377352	0.365944	0.590226	0.288922	0.272697	0.37479	0.434663	0.39549	0.359384
965	1.87548	589.392	Pos	Tier 3	ST 28:1;O5;T	7.41216		ST	NAT 28:4;O3	0.0411181	0.0383823	0.0759823	0.0370072	0.0448083	0.0659946	0.035223	0.0442214	0.0262245	0.0479581	0.0380277	0.0329545	0.0753376	0.053117	0.0494316	0.049921	0.0409303	0.0310953	0.0387574	0.0595719	0.0581045	0.0386734	0.0328282	0.0437131	0.0419246	0.0355856	0.0362502	0.0378385	0.0412904	0.0356437	0.0443501	0.0481488	0.058044	0.0903946	0.0445304	0.034973	0.0623984	0.0659639	0.066775	0.0591011
966	1.87734	677.402	Pos	Tier 3	ST 28:5;O5;HexNAc	1.27289		ST	LPI O-23:1	0.0169361	0.00504213	0.00568035	0.0169636	0.0183568	0.0165628	0.015523	0.0162722	0.0147735	0.0060947	0.00724907	0.0203381	0.00594157	0.0102689	0.00551824	0.0150256	0.0159228	0.0146668	0.00678377	0.0122805	0.006167	0.00564323	0.00570807	0.00570807	0.00564692	0.00532535	0.00576396	0.00580609	0.00524198	0.00526219	0.00568116	0.00563795	0.00568116	0.00572001	0.00724907	0.00724907	0.00586927	0.0064265	0.00592885	0.00603054
968	1.89338	294.241	Pos	Tier 3	SPB 16:1;O2	2.06008		SPB	NA 16:0;O | NAE 14:0	0.00468269	0.00289338	0.00191459	0.00349918	0.00399633	0.00335259	0.0086684	0.00354379	0.013793	0.00356407	0.0125166	0.00838333	0.00240991	0.00231306	0.00335403	0.00191841	0.00288476	0.00526694	0.00665246	0.00272469	0.00283868	0.00230105	0.00283419	0.00247428	0.00221242	0.00265557	0.00213445	0.00221799	0.00235148	0.00238322	0.00231249	0.00240089	0.00218282	0.00097611	0.00277183	0.00319565	0.00187865	0.00180156	0.00169957	0.00172297
971	1.89064	348.288	Pos	Tier 3	NA 20:1;O	1.01814		NA	NAE 18:1 | SPB 20:2;O2	0.00237939	0.00120306	0.00084023	0.00180094	0.00177823	0.00110585	0.0042022	0.00183935	0.00656496	0.00095457	0.00605898	0.00306834	0.00218089	0.0016894	0.00207405	0.00103137	0.00127753	0.00568718	0.00484863	0.00117806	0.00127672	0.00220028	0.00330522	0.00192164	0.00211408	0.00265993	0.0025804	0.00417853	0.00160716	0.00208617	0.00145	0.00188022	0.00158279	0.00103443	0.00361511	0.00712031	0.00081307	0.00077558	0.00100301	0.00124843
986	1.89335	693.418	Pos	Tier 3	ST 25:0;O8;HexNAc	2.33793		ST		0.0363883	0.00686388	0.00773269	0.0281909	0.0321756	0.0275247	0.03856	0.0272082	0.0499111	0.0244235	0.130709	0.0407411	0.0232133	0.0211856	0.0254175	0.0318399	0.0352699	0.0308317	0.0810908	0.0191764	0.0115274	0.00479334	0.00762192	0.00484841	0.00610008	0.0057527	0.00845902	0.009074	0.00539949	0.00596022	0.00407611	0.00617303	0.00407611	0.00722075	0.00915099	0.0155979	0.00891037	0.00752045	0.00861627	0.00993525
989	1.89718	734.445	Pos	Tier 3	ST 30:1;O6;HexNAc	0.0355609		ST		0.0487623	0.00915492	0.0103137	0.0372621	0.0518538	0.0363815	0.046639	0.0392062	0.0540712	0.0344108	0.153096	0.0526299	0.0296469	0.0270573	0.0333137	0.0419129	0.0553588	0.0405858	0.0986925	0.0238638	0.0182041	0.00810814	0.00985578	0.00462251	0.00457299	0.00431257	0.0123495	0.01311	0.00805409	0.00748739	0.00647431	0.00924302	0.00647431	0.00903799	0.011454	0.0211097	0.0134204	0.0108332	0.0121184	0.0130157
990	1.89347	735.448	Pos	Tier 3	LPI 28:3	5.20954		LPI	LPI O-28:4;O | LPI 28:2;O	0.00250787	0.00097954	0.00080114	0.0175424	0.00262651	0.00214931	0.0047138	0.00277066	0.00665702	0.00167535	0.00704196	0.00575355	0.00140274	0.00121201	0.00223004	0.00209297	0.00279331	0.00320953	0.00388408	0.00187986	0.00127441	0.0008031	0.00085937	0.00096057	0.00077511	0.00085004	0.00072254	0.00077177	0.00082431	0.00082055	0.00095327	0.00076457	0.00106035	0.00049905	0.00097206	0.00091031	0.00076247	0.00075034	0.00076312	0.00077638
1013	1.94336	400.342	Pos	Tier 3	Car 16:0	0.299498		Car	FA 23:2;O2 | FOH 23:3;O3 | DG O-20:2 | MG 20:2 | MG O-20:3;O | NAE 21:0;O3	0.0109909	0.00449055	0.00476327	0.0127138	0.00626027	0.0112762	0.030108	0.0156248	0.0445909	0.0157269	0.0427873	0.0093111	0.0194893	0.00654585	0.010398	0.00479977	0.0102807	0.0109691	0.0218233	0.0118397	0.0244357	0.0195761	0.0264118	0.014302	0.0150906	0.0116841	0.017192	0.0126997	0.0196387	0.0138103	0.00818212	0.00796082	0.00669161	0.00381189	0.0136692	0.0385741	0.00809714	0.00785522	0.00807664	0.00813002
1014	1.94523	401.346	Pos	Tier 3	ST 27:2;O3	9.97995		ST	ST 27:3;O3 | ST 27:1;O3 | ST 27:3;O2 | ST 27:2;O2 | ST 27:1;O2 | PK 27:5;O2 | FA 27:5	0.00703911	0.00416637	0.00469373	0.00373541	0.00477648	0.00845634	0.014343	0.00771997	0.020967	0.0126048	0.0309752	0.00388928	0.0161853	0.00502716	0.00719049	0.00539056	0.00972021	0.00521987	0.020422	0.00933347	0.0181332	0.0126161	0.0133927	0.0096257	0.0113704	0.0068084	0.010983	0.0107824	0.0117594	0.00831268	0.00658881	0.0079766	0.00505246	0.00638445	0.00896505	0.0242601	0.0079361	0.0066623	0.00848157	0.00759287
1016	1.94237	555.271	Pos	Tier 3	LPG 20:4	3.79742		LPG	PG O-20:4 | LPG O-20:5;O	0.0015779	0.00116224	0.00085913	0.00881203	0.00175641	0.00178752	0.0026867	0.00137501	0.00399831	0.00097139	0.00390178	0.00313506	0.00101398	0.00100275	0.00154917	0.00119191	0.00134748	0.00167211	0.00182514	0.00118063	0.00085231	0.00088111	0.00105335	0.00107858	0.0007936	0.00094254	0.00081505	0.00089758	0.000958	0.0009898	0.00093885	0.00090143	0.00105901	0.00050717	0.00120517	0.00112844	0.00080304	0.00078365	0.00084072	0.00080159
1017	1.95642	561.418	Pos	Tier 3	ST 28:0;O;GlcA	4.98028		ST	ST 28:1;O2;Hex | ST 28:2;O;Hex | FA 34:6;O4	0.00701082	0.00279729	0.00315136	0.00753981	0.00693225	0.00652892	0.011247	0.00630319	0.0161913	0.00967246	0.0219225	0.00877773	0.00343126	0.00592132	0.00720262	0.00394366	0.0107308	0.00483542	0.0094066	0.00564298	0.00512993	0.00313076	0.00316673	0.00316673	0.00442815	0.0033603	0.00900184	0.00322111	0.00290815	0.00291937	0.0031518	0.00312783	0.0031518	0.00317336	0.00402165	0.00519309	0.00325617	0.00292623	0.00427555	0.00334563
1018	1.94698	605.444	Pos	Tier 3	ST 30:0;O2;GlcA	5.1667		ST	ST 30:1;O3;Hex | ST 30:2;O2;Hex | ST 30:1;O;GlcA	0.00737431	0.00281391	0.00317009	0.00889099	0.00688059	0.00648026	0.011778	0.0063349	0.0172206	0.0063091	0.0249853	0.00936953	0.00414756	0.00524573	0.00722487	0.00442869	0.0112014	0.00656745	0.0112006	0.00413656	0.00424798	0.00314731	0.00318347	0.00318347	0.00448402	0.00297002	0.00458118	0.00323813	0.00292352	0.0029348	0.00316846	0.00314436	0.00316846	0.00319013	0.0040429	0.00557028	0.00349704	0.00294169	0.00362379	0.00336331
1027	1.96602	319.3	Pos	Tier 3	WE 22:2	1.14718		WE	ST 22:0;O | HC 20:1;O | FA 20:0 | PR 20:1;O | FOH 20:1 | FAL 20:0 | NAE 15:0;O	0.00136043	0.00118209	0.00082558	0.00096584	0.00147847	0.00116891	0.0029242	0.00153792	0.00431042	0.00145636	0.00391721	0.00220994	0.00224274	0.00119602	0.00151214	0.00089241	0.0011054	0.0022087	0.00110242	0.00110271	0.00085867	0.00163815	0.00269318	0.0015224	0.00172253	0.00171473	0.00139589	0.00152541	0.00128333	0.00179517	0.0011632	0.00094073	0.00098246	0.00072226	0.00192385	0.00191367	0.00076013	0.00076206	0.00076597	0.00082506
1029	1.95863	344.321	Pos	Tier 3	FA 20:1;O	14.7775		FA	FA 20:0;O | PR 20:2;O3 | SPB 20:1;O3 | SPB 20:0;O4 | MG O-17:2	0.132984	0.0845149	0.0632455	0.0834655	0.143079	0.167912	0.1451	0.169936	0.120256	0.0968544	0.187815	0.122973	0.16866	0.140313	0.120858	0.0854649	0.177221	0.147574	0.132422	0.110651	0.172494	0.131318	0.107774	0.124189	0.0933285	0.12351	0.16817	0.194844	0.142435	0.149766	0.195622	0.122552	0.0793757	0.109756	0.0978407	0.193352	0.107306	0.101899	0.0959814	0.0956765
1032	1.96734	377.322	Pos	Tier 3	ST 28:4;O	4.96823		ST		0.027941	0.0104981	0.00474161	0.0220349	0.0251798	0.0160743	0.024119	0.0169003	0.0313382	0.0158051	0.058824	0.0298414	0.032007	0.021124	0.0216281	0.01381	0.0264367	0.021688	0.0467112	0.0137723	0.0275864	0.0183565	0.0230958	0.0154823	0.0237092	0.0160482	0.0234719	0.0358131	0.015968	0.0179366	0.0158506	0.0189302	0.00966775	0.0198744	0.0182063	0.0379348	0.0169648	0.0109338	0.0161767	0.0156211
1033	1.95667	399.358	Pos	Tier 3	NA 23:1;O2	0.498001		NA	NAE 21:2;O	0.0200943	0.00238671	0.00166689	0.00190804	0.0033937	0.00467973	0.016777	0.0120089	0.0215442	0.00387279	0.00901988	0.00587674	0.0116067	0.0163706	0.00376652	0.0122709	0.007541	0.00490064	0.00882372	0.00316466	0.00246429	0.00311993	0.0168648	0.0030648	0.0154788	0.00601482	0.00660901	0.00363314	0.00305658	0.0154374	0.00327138	0.00197726	0.00206498	0.00103041	0.00388435	0.00935586	0.00290967	0.00250998	0.00157472	0.00169619
1039	1.9666	497.343	Pos	Tier 3	NAT 25:5	4.46789		NAT		0.0296861	0.0129168	0.00580402	0.00492664	0.0199763	0.0308663	0.050869	0.0178451	0.0838924	0.0200079	0.0662824	0.0337568	0.0386014	0.0225763	0.0376487	0.00339256	0.0102094	0.0243798	0.040757	0.0166587	0.0322558	0.0134979	0.0638631	0.0367067	0.007469	0.0126158	0.0129836	0.0343898	0.0126302	0.0173247	0.00919381	0.0159472	0.00655837	0.00406598	0.0145249	0.0311644	0.0156541	0.0111975	0.0128675	0.0124246
1040	1.9674	498.346	Pos	Tier 3	ST 27:2;O7	6.4835		ST	Car 20:3;O3 | ST 21:0;O;GlcA | ST 21:1;O2;Hex | Car 20:2;O4 | ST 25:0;O6;G	0.0180766	0.0055724	0.00627774	0.0041858	0.0099086	0.018726	0.016402	0.00707994	0.025725	0.0143602	0.0400226	0.0154416	0.0250639	0.0157153	0.0183827	0.00359166	0.00380611	0.00347793	0.0249486	0.00882645	0.0241827	0.00748985	0.0230373	0.0154279	0.00637529	0.00342469	0.00370676	0.019599	0.00705525	0.00983986	0.0065326	0.00886702	0.0065326	0.00453786	0.00466183	0.0119507	0.0129881	0.00827037	0.00989155	0.00956401
1044	1.96253	572.371	Pos	Tier 3	PC O-20:1	3.54126		PC	LPC 20:1 | LPC O-20:2;O | LPE 23:1 | PE O-23:1 | LPE O-23:2;O	0.00110019	0.00046026	0.00033716	0.00036211	0.00039054	0.00043819	0.0011143	0.00051688	0.00171162	0.0005368	0.00224583	0.00070241	0.00136639	0.00165447	0.00117687	0.0004157	0.00044716	0.00052506	0.00108911	0.00045415	0.0012062	0.0013085	0.00215124	0.00137078	0.00066559	0.00044471	0.00048683	0.00046164	0.0003848	0.00043799	0.00040513	0.00043841	0.00038937	0.00030832	0.0004865	0.00054949	0.00035326	0.00037164	0.0004859	0.00033972
1046	1.94789	604.441	Pos	Tier 3	NAT 34:6	3.41429		NAT		0.00628551	0.00263369	0.00183939	0.00549061	0.00596475	0.00098674	0.016666	0.00707619	0.0262551	0.00357921	0.0218977	0.0101345	0.00239221	0.00346568	0.00627304	0.0020129	0.00872048	0.0106807	0.00888384	0.00313206	0.00247727	0.00104847	0.00185027	0.00138416	0.00246806	0.00130425	0.00210325	0.00108085	0.00090933	0.00105452	0.00121169	0.00094073	0.00098246	0.00051034	0.00192385	0.00391787	0.00178396	0.00159471	0.00202665	0.00170649
1070	1.97814	428.337	Pos	Tier 3	ST 24:0;O5	0.566166		ST	Car 17:1;O | FA 24:3;O3 | Car 17:0;O2 | NAE 22:1;O4	0.0049757	0.00283054	0.00318882	0.00505401	0.00403735	0.00380245	0.006455	0.00368165	0.0092284	0.0062086	0.0168596	0.00563428	0.00333547	0.00304412	0.00318476	0.00352003	0.00487963	0.00340857	0.00973567	0.00373436	0.00339484	0.00316799	0.00320438	0.00320438	0.00317006	0.00298953	0.00323576	0.00325941	0.00294273	0.00295408	0.00318927	0.00316502	0.00318927	0.00321109	0.00406947	0.00406947	0.00329488	0.00296102	0.00332832	0.00338541
1072	1.9787	473.365	Pos	Tier 3	ST 30:3;O5	5.12941		ST	ST 30:2;O5 | ST 30:4;O4 | PR 30:2;O4 | PR 30:1;O4 | ST 30:3;O4 | FA 30:6;O2 | ST 28:0;O4 | FA 28:3;O2	0.00424872	0.00281022	0.00316593	0.0037469	0.00411286	0.00365836	0.0071956	0.00462287	0.00976828	0.00557211	0.0127954	0.00505667	0.00360979	0.00340973	0.0033526	0.00348115	0.00577748	0.00412398	0.00773442	0.00370755	0.00337047	0.00314524	0.00318138	0.00318138	0.00580212	0.00373106	0.00403836	0.003236	0.0029216	0.00293287	0.00316638	0.0031423	0.00316638	0.00318803	0.00404025	0.00582263	0.00327122	0.00293976	0.00330442	0.0033611
1076	1.96975	517.391	Pos	Tier 3	ST 26:1;O;Hex	4.53467		ST	FA 32:6;O3 | ST 30:0;O5 | FA 30:3;O3	0.00570486	0.0029377	0.00330955	0.00538558	0.0063938	0.00525831	0.0085942	0.00756145	0.009627	0.00497358	0.0184693	0.00687666	0.00637048	0.00592927	0.00591659	0.00425678	0.0100672	0.00390401	0.00791724	0.00424138	0.00385576	0.00328792	0.0033257	0.0033257	0.00475922	0.00664058	0.00879485	0.00338281	0.00305414	0.00306592	0.00331002	0.00355135	0.00331002	0.00333266	0.00422353	0.00799549	0.00341962	0.00307312	0.00345433	0.00351358
1079	1.98413	558.403	Pos	Tier 3	ST 24:0;O3;Hex	5.50013		ST	Car 23:2;O4 | ST 30:1;O8	0.00481028	0.00346797	0.00390693	0.00359741	0.00372939	0.0035124	0.0053736	0.00601191	0.0047353	0.0114211	0.00498589	0.00380415	0.00555403	0.0131958	0.00515831	0.0128849	0.00700714	0.00640296	0.00972836	0.00972836	0.011133	0.00509318	0.00408915	0.00408915	0.0377613	0.00768458	0.0128755	0.00421468	0.00360542	0.00361932	0.00390749	0.00387777	0.00390749	0.00393421	0.00498589	0.00498589	0.00403687	0.00362783	0.00407785	0.00414779
1103	2.01001	375.306	Pos	Tier 3	ST 28:5;O	4.74625		ST		0.0220054	0.00594562	0.00669819	0.0203445	0.0229823	0.0122027	0.022903	0.0177484	0.0280586	0.0101861	0.0500661	0.0281471	0.0292768	0.0149702	0.0230132	0.0145549	0.0232942	0.0248449	0.0585261	0.0155932	0.0134708	0.0189769	0.0203349	0.0134576	0.0250356	0.0221366	0.0261036	0.0277347	0.0131559	0.019564	0.0210821	0.0261073	0.00851237	0.0198828	0.0272245	0.055238	0.0136699	0.0108062	0.0187186	0.0151194
1106	2.00181	455.296	Pos	Tier 3	ST 27:3;O3;F	6.89811		ST	NAT 22:5 | ST 30:7;O2	0.00831895	0.0028638	0.00322629	0.00509426	0.00528114	0.00985045	0.017236	0.0151645	0.019307	0.0113206	0.022823	0.00567684	0.0126648	0.00630084	0.0076131	0.00666759	0.0125612	0.00645647	0.0198492	0.00824631	0.00749657	0.00878847	0.0110752	0.00888945	0.00948948	0.00676547	0.0073227	0.0106973	0.00297731	0.00298879	0.00579982	0.0125279	0.00322675	0.00324882	0.00411728	0.0137092	0.00492941	0.00299581	0.00660885	0.00520187
1111	2.00826	556.441	Pos	Tier 3	NAT 30:2	3.59953		NAT		0.0049244	0.00184693	0.0012899	0.00159204	0.00142421	0.00163717	0.0025745	0.00184287	0.00330613	0.00795215	0.00419623	0.00450013	0.00383862	0.00152494	0.00208827	0.00427852	0.00258048	0.00515605	0.00559106	0.00151858	0.0011825	0.00137087	0.00316691	0.00180978	0.00133587	0.00210206	0.00296478	0.00236054	0.00093143	0.00108015	0.0011833	0.00191545	0.00129166	0.00053449	0.00201485	0.00795519	0.00077861	0.00080311	0.00325059	0.00207131
1112	2.00205	600.467	Pos	Tier 3	NAT 32:2;O	3.07994		NAT		0.00586974	0.00206595	0.00144287	0.00175945	0.00153612	0.00197699	0.0049985	0.00238509	0.00761182	0.0115352	0.00457268	0.00490383	0.00444103	0.00086164	0.00117994	0.00338611	0.00280636	0.00560736	0.00701581	0.00176998	0.00137827	0.00154446	0.00232944	0.00194528	0.00173124	0.0027242	0.00274155	0.00277101	0.00121881	0.0035758	0.00130808	0.00190247	0.00142787	0.00052879	0.00199337	0.00915218	0.00089148	0.00088473	0.00314793	0.0028362
1116	1.99511	644.494	Pos	Tier 3	NAT 34:2;O2	3.0108		NAT		0.00597675	0.00211721	0.00147867	0.00160169	0.00168668	0.00171833	0.0053577	0.00383513	0.00688027	0.0128632	0.00511669	0.00548724	0.00492552	0.00164077	0.00224689	0.00359485	0.00288988	0.00577425	0.0070216	0.0020337	0.00139011	0.00198672	0.00166622	0.00139144	0.00141211	0.00222203	0.00258598	0.0027909	0.0011501	0.00374139	0.00142635	0.00094567	0.00098763	0.00056735	0.00237637	0.0113236	0.00076413	0.00095232	0.00332407	0.00275163
1131	2.01893	322.272	Pos	Tier 3	SPB 18:1;O2	0.680293		SPB	NA 18:0;O | NAE 16:0	0.00622114	0.00403964	0.00267308	0.0159162	0.00914719	0.00918671	0.042247	0.0220384	0.0624553	0.00997183	0.0162213	0.0102986	0.00849703	0.00735046	0.013147	0.00364025	0.015113	0.0205139	0.00549074	0.00520602	0.00735412	0.0062185	0.00788292	0.00478451	0.00518009	0.0109497	0.00502677	0.00539487	0.00574921	0.00866578	0.00626083	0.00899972	0.00366834	0.00198377	0.0107426	0.0262831	0.00479906	0.00499403	0.00506706	0.00442307
1132	2.02288	352.321	Pos	Tier 3	WE 22:3	0.947089		WE	FA 22:3 | NA 22:1;O2 | NA 22:0;O2 | ST 22:0;O2 | SPB 20:0;O2 | NAE 20:1;O	0.0180816	0.00313698	0.00219088	0.00194856	0.00273924	0.0101004	0.036092	0.0258353	0.0463488	0.00222475	0.00314796	0.00337593	0.0265347	0.0118045	0.0218629	0.00236823	0.026014	0.00586132	0.00292555	0.0029263	0.00227868	0.0135103	0.0341064	0.0178359	0.0310027	0.00346116	0.00281759	0.016266	0.0136847	0.0223021	0.0160896	0.00569628	0.00594901	0.00896554	0.00510539	0.0050784	0.00819113	0.00202231	0.00203269	0.00879156
1137	2.02003	427.361	Pos	Tier 3	ST 29:3;O3	9.20191		ST	ST 29:2;O3 | ST 29:3;O2 | ST 29:4;O2 | FA 29:6	0.027288	0.00702278	0.00987453	0.0126226	0.0190423	0.0238589	0.021614	0.0154915	0.0277357	0.0273223	0.106951	0.0157942	0.0391438	0.01776	0.030234	0.0100157	0.0150835	0.00900299	0.06189	0.0235348	0.0444365	0.0263116	0.0423242	0.0348717	0.0201501	0.0130197	0.0215668	0.040549	0.0188415	0.0149536	0.0289699	0.0289004	0.0144412	0.0136953	0.0145885	0.0447057	0.019509	0.0186591	0.0285188	0.0202152
1141	2.02723	490.295	Pos	Tier 3	LPA 21:4	3.9421		LPA	LPC 16:3 | LPC O-16:4;O | PC O-14:0 | LPE 19:3 | LPC 16:2;O | NA 29:8;O3 | LPE O-19:4;O | LPC 14:0 | LPE 19:2;O | LPA O-21:5;O | ST 27:5;O3;G | LPE 17:0 | LPE O-17:1;O | LPC O-14:1;O	0.0050571	0.00782605	0.00557788	0.00879719	0.00578268	0.00551774	0.0056729	0.00547619	0.00586965	0.00532121	0.00295468	0.00668321	0.00483868	0.00412907	0.00524195	0.00915676	0.00607993	0.00722475	0.00409358	0.00583294	0.0056872	0.00540197	0.00475277	0.00564401	0.00629477	0.00626473	0.00645067	0.00417022	0.0059638	0.00520477	0.00520814	0.005303	0.00684925	0.00259523	0.00837698	0.0061138	0.0055447	0.00426204	0.00631448	0.0053265
1142	2.02566	491.298	Pos	Tier 3	ST 20:0;O2;Hex	0.564371		ST	ST 21:0;O8;G | ST 26:1;O7 | ST 27:2;O4;F2	0.00358485	0.00431233	0.00590307	0.00351117	0.00363998	0.0035124	0.003885	0.00341811	0.00435183	0.00406686	0.00430322	0.00328329	0.00381227	0.00359452	0.0046083	0.00722425	0.00523963	0.00478786	0.00428769	0.00428769	0.00464242	0.00357536	0.00338845	0.00338845	0.00446953	0.00353007	0.00382082	0.00344663	0.00311176	0.00337058	0.00459239	0.00380133	0.00383046	0.00339554	0.00503105	0.00430322	0.00525632	0.00418061	0.00567249	0.00591342
1147	2.03055	560.311	Pos	Tier 3	ST 21:1;O5;GlcA	8.06802		ST	ST 21:2;O6;Hex | ST 19:0;O6;HexNAc	0.0159218	0.00551512	0.00621321	0.0151275	0.017872	0.0147701	0.0077992	0.00686198	0.00873646	0.00421202	0.0050098	0.00382239	0.0229085	0.0156339	0.0246167	0.00385976	0.00409021	0.00373754	0.0178382	0.0178382	0.0162274	0.00390001	0.00394482	0.0252774	0.00714918	0.00925154	0.00729736	0.0264689	0.00362271	0.00363668	0.0106545	0.0143955	0.0106545	0.00395307	0.0106465	0.0050098	0.00959859	0.00704306	0.00791671	0.0101651
1148	2.02861	564.336	Pos	Tier 3	ST 29:3;O5;T	0.822928		ST	ST 27:1;O4;T | NAT 29:7;O2 | ST 26:6;O2;HexNAc | ST 29:4;O4;T | ST 26:7;O;HexNAc	0.00563085	0.00782279	0.00538478	0.00370666	0.00722035	0.00850499	0.0065718	0.00578205	0.00736153	0.00773618	0.0061892	0.00472226	0.00721741	0.00632866	0.00661824	0.00696639	0.00409889	0.00374547	0.00514328	0.00937735	0.00935797	0.00659239	0.00525209	0.00771813	0.00566762	0.00556537	0.00578508	0.00402107	0.00363039	0.00555914	0.00898285	0.00891453	0.00920351	0.00977369	0.00891989	0.00502043	0.00924158	0.00551809	0.00620258	0.00833536
1150	2.02861	566.345	Pos	Tier 3	ST 24:3;O;HexNAc	0.0143552		ST	ST 30:4;O5;G | Car 25:7;O2	0.00901328	0.0110247	0.0086194	0.00483169	0.00971985	0.0138045	0.010256	0.00902381	0.0114888	0.01298	0.00548794	0.00729619	0.0104179	0.0108412	0.00964327	0.012666	0.0113901	0.010408	0.00971861	0.0139259	0.0132248	0.0113754	0.00856943	0.0113429	0.00957018	0.00953645	0.00976853	0.0104548	0.0106203	0.00995941	0.014104	0.0139968	0.0152073	0.0156698	0.00838597	0.00838597	0.0146334	0.00982046	0.0160333	0.0133383
1151	2.02935	567.344	Pos	Tier 3	ST 25:7;O;HexNAc	1.1722		ST	LPA 26:3 | LPA O-26:4;O	0.0036175	0.00437699	0.00345942	0.00363383	0.00376714	0.00513294	0.0038827	0.00341613	0.00434931	0.00487978	0.00400837	0.00305832	0.00431521	0.00333422	0.00339304	0.00423632	0.0032726	0.00299043	0.0036783	0.00533341	0.00334387	0.00312042	0.00315628	0.00440498	0.00312247	0.00294465	0.00318718	0.0040232	0.0039723	0.00355569	0.0045341	0.00438393	0.00531685	0.00574097	0.00400837	0.00400837	0.00494662	0.00451498	0.00517715	0.00425828
1155	2.02443	612.324	Pos	Tier 3	ST 29:3;O8;T	6.57337		ST	ST 29:4;O7;T	0.00769427	0.00327766	0.00369254	0.0039424	0.00808862	0.00595069	0.0058601	0.0051559	0.00656433	0.00874341	0.0179062	0.00676925	0.0101218	0.00736986	0.0115663	0.00322942	0.00342224	0.00331543	0.0102914	0.00673258	0.00713537	0.0106103	0.0126941	0.0107322	0.00326524	0.00394376	0.00333292	0.0100144	0.00382055	0.00377937	0.00406362	0.0063445	0.00406362	0.0033075	0.00419166	0.00952022	0.00411	0.00343842	0.00417344	0.00360418
1156	2.02436	617.356	Pos	Tier 3	ST 25:0;O8;Hex	3.83821		ST	ST 25:0;O6;GlcA | ST 25:1;O7;Hex	0.0137561	0.0157878	0.0209417	0.00879516	0.0193344	0.016864	0.012248	0.0139399	0.0105554	0.0171027	0.0107687	0.0145073	0.0159327	0.0151749	0.0179601	0.0177434	0.0171936	0.0140069	0.0137455	0.0184329	0.017023	0.0164934	0.0123386	0.0194543	0.00948534	0.0139876	0.0146581	0.0151439	0.0153898	0.0154376	0.0180843	0.0169696	0.0195083	0.0219809	0.0196461	0.0142883	0.0216963	0.0190669	0.0266852	0.0214041
1159	2.02682	685.343	Pos	Tier 3	FA 32:2;O12	3.49889		FA	ST 26:0;O8;GlcA	0.0291679	0.0416928	0.0282907	0.0304421	0.036123	0.0313458	0.036046	0.048719	0.0233719	0.027838	0.0444046	0.0341355	0.0399267	0.0285236	0.0475556	0.0213225	0.0520798	0.0598799	0.0328377	0.0362887	0.0333623	0.0345141	0.0330986	0.0453906	0.0130801	0.0450094	0.0324508	0.0489654	0.0351997	0.0454457	0.0638568	0.039133	0.0354073	0.0263347	0.0391793	0.0646984	0.0297431	0.027254	0.0264495	0.033
1166	2.04586	463.343	Pos	Tier 3	ST 28:1;O6	3.42211		ST	ST 28:2;O5 | ST 22:0;O;Hex | FA 28:5;O3 | FA 26:2;O3	0.00413118	0.00287304	0.0032367	0.00298027	0.00308961	0.00290985	0.0099163	0.00354294	0.0162897	0.00671556	0.0100329	0.00609435	0.00338554	0.00308982	0.00314432	0.00695002	0.00337236	0.00308159	0.00379043	0.00379043	0.00344581	0.00321555	0.00325249	0.00325249	0.00625941	0.00383253	0.00414819	0.00330834	0.00298691	0.00299843	0.00323716	0.00321254	0.00323716	0.0032593	0.00413056	0.00608029	0.00334434	0.00300548	0.00337829	0.00343624
1170	2.04336	523.358	Pos	Tier 3	ST 37:9;O3	2.59733		ST	NAT 27:6	0.388442	0.0901801	0.0375936	0.140418	0.393439	0.281984	0.25264	0.167131	0.338156	0.427587	1.37035	0.341227	0.598599	0.408593	0.551468	0.0197326	0.121993	0.165292	0.719389	0.364144	0.32001	0.136612	0.606287	0.504714	0.0492745	0.189624	0.19716	0.660062	0.200363	0.196346	0.190184	0.312023	0.126892	0.163409	0.173223	0.406105	0.226633	0.196525	0.223334	0.229901
1171	2.04232	524.362	Pos	Tier 3	ST 29:3;O7	6.70376		ST	NAT 24:0;O3 | Car 22:4;O3 | ST 27:0;O7;G | ST 23:1;O;GlcA | ST 23:2;O2;Hex | Car 22:3;O4 | ST 21:0;O2;HexNAc | ST 27:1;O6;G	0.0727963	0.0187681	0.00787631	0.0245877	0.0790046	0.051539	0.047921	0.0318786	0.0639631	0.0792155	0.261006	0.0620987	0.110972	0.0718209	0.101852	0.023971	0.0254022	0.0289431	0.131405	0.0648151	0.060531	0.0250316	0.105561	0.0843765	0.00991367	0.0367584	0.0374731	0.118141	0.037781	0.0401211	0.0368453	0.0579558	0.0243193	0.0308302	0.0326195	0.0730698	0.0427366	0.0351882	0.0429836	0.0415177
1172	2.04149	525.373	Pos	Tier 3	NAT 27:5	1.59617		NAT	ST 30:6;O3;G	0.0123822	0.0130504	0.0132641	0.00434917	0.0139512	0.0135476	0.016584	0.015301	0.017866	0.0107982	0.0167125	0.0119315	0.0138939	0.0123634	0.0152569	0.0111205	0.0160712	0.0195967	0.0156737	0.0136795	0.0108106	0.012778	0.0176598	0.017694	0.00891705	0.0146801	0.0132787	0.0173298	0.0106789	0.0131745	0.0134421	0.0138976	0.0118761	0.0155363	0.0169088	0.017521	0.0121271	0.0113763	0.0131071	0.012771
1175	2.04071	528.39	Pos	Tier 3	Car 22:2;O3	0.0879817		Car	ST 23:0;O2;Hex | Car 22:1;O4 | ST 29:1;O7	0.262369	0.255262	0.253874	0.260877	0.287396	0.272753	0.28015	0.27593	0.284369	0.260527	0.281539	0.278136	0.277556	0.270271	0.271624	0.260357	0.282807	0.26307	0.275124	0.266623	0.276953	0.257338	0.266226	0.265956	0.265735	0.257863	0.262249	0.2758	0.293701	0.264333	0.280303	0.270089	0.259199	0.274797	0.2687	0.266985	0.284411	0.268455	0.289217	0.257249
1176	2.04071	529.392	Pos	Tier 3	ST 27:2;O;Hex	6.66916		ST	FA 33:7;O3	0.122666	0.0961719	0.161972	0.0510346	0.137133	0.14643	0.10274	0.113237	0.0922336	0.130914	0.135652	0.0944695	0.140852	0.131358	0.128927	0.131827	0.157948	0.0913953	0.167747	0.150854	0.145435	0.130392	0.098493	0.119418	0.12477	0.105648	0.120545	0.160485	0.116211	0.113597	0.148104	0.151667	0.129203	0.33419	0.127774	0.113528	0.17613	0.160463	0.187909	0.168882
1180	2.03724	584.433	Pos	Tier 3	ST 28:2;O;HexNAc	3.88836		ST	Car 29:7;O | Car 29:6;O2 | NAE 34:7;O4 | LPA 26:0;O | Car 27:4;O | LPG O-23:1 | NAE 32:5;O3	0.018956	0.0199986	0.0340509	0.00579956	0.0233618	0.0246841	0.011573	0.0125172	0.0106286	0.0261699	0.013518	0.0123387	0.0200781	0.0242357	0.0189307	0.0226101	0.0239622	0.0136264	0.0202319	0.0228912	0.0242957	0.0268431	0.0158379	0.0212636	0.0137624	0.0166083	0.0174778	0.0237286	0.0208584	0.0216215	0.0292322	0.0278716	0.0269048	0.0373593	0.025745	0.0155739	0.0261526	0.0273991	0.0303134	0.0265993
1183	2.03655	587.446	Pos	Tier 3	ST 30:0;O3;T	0.700196		ST	LPA O-30:3 | NAT 30:3;O | LPA O-28:0	0.0058311	0.00641676	0.0113586	0.00706833	0.00732764	0.00852183	0.0042746	0.00376091	0.00478827	0.00857367	0.00504168	0.00384672	0.00649458	0.00674395	0.00603184	0.00693569	0.00740185	0.00671608	0.00660095	0.00826337	0.00718855	0.00879261	0.00460369	0.0075257	0.00463921	0.00613712	0.00645251	0.00403809	0.00671334	0.00365982	0.00967608	0.00876992	0.00831668	0.0135235	0.00861176	0.00861176	0.00996421	0.00783743	0.00958522	0.00856518
1184	2.03733	598.489	Pos	Tier 3	NAT 33:2	3.83359		NAT		0.00358646	0.00150364	0.00105015	0.0015081	0.00212005	0.00207274	0.0085166	0.00609631	0.0109369	0.00106638	0.0043903	0.00161817	0.00378579	0.00274555	0.00375978	0.00113515	0.00140608	0.00280949	0.0026025	0.00140265	0.00506173	0.00256056	0.00385082	0.00203532	0.00105432	0.00165903	0.00135054	0.00137485	0.00115667	0.00134967	0.00221581	0.00231597	0.00247036	0.00064916	0.0041599	0.00243421	0.00096689	0.00096934	0.00134976	0.00136172
1187	2.03138	628.499	Pos	Tier 3	NAT 34:2;O	3.64068		NAT		0.00371732	0.00116889	0.00081636	0.00072607	0.00139098	0.00087873	0.0059102	0.0042306	0.00758974	0.00082898	0.00268967	0.00125793	0.00096964	0.0008223	0.00112606	0.00386515	0.00478766	0.0110595	0.00300667	0.00258143	0.00201014	0.00108636	0.00171741	0.00307935	0.0008196	0.00128969	0.00225114	0.00113837	0.00089917	0.00104274	0.00126964	0.00150751	0.00113351	0.00067867	0.00255839	0.0114858	0.00129102	0.00135037	0.00121639	0.00131835
1189	2.03915	678.445	Pos	Tier 3	ST 28:0;O7;Hex	3.72526		ST		0.0122542	0.0029765	0.00335326	0.00790204	0.00336976	0.00802969	0.011689	0.010284	0.0130933	0.00359786	0.0156616	0.00326505	0.0117351	0.00973243	0.00990411	0.00329696	0.00488613	0.00319256	0.00910678	0.00910678	0.0182705	0.00727272	0.0086761	0.00735628	0.00522273	0.00314369	0.00340262	0.00520399	0.00368802	0.00455067	0.00606004	0.00638789	0.0089308	0.00736119	0.00991601	0.0109626	0.00401752	0.00361044	0.00635466	0.00495437
1190	2.04098	679.447	Pos	Tier 3	PE-Cer 33:4;O3	7.59318		PE-Cer		0.00100735	0.00070295	0.00056773	0.00058597	0.00065748	0.00066695	0.0010577	0.00072106	0.00139432	0.00068349	0.00119457	0.0008587	0.00090921	0.00061343	0.0007363	0.0007012	0.00068175	0.00076128	0.00074274	0.00070292	0.00131847	0.00065927	0.00088216	0.000758	0.00070276	0.0007474	0.0006524	0.0005825	0.00060688	0.00065967	0.00064015	0.00065377	0.000794	0.00040808	0.00098147	0.00105099	0.00054437	0.0005448	0.00054178	0.00054068
1200	2.06386	462.298	Pos	Tier 3	LPE O-16:0	5.01698		LPE	LPC O-13:0	0.0051106	0.00204763	0.00164412	0.00436384	0.00218904	0.00303933	0.0055539	0.00307089	0.00803685	0.00212064	0.00245898	0.00568544	0.00390354	0.00384364	0.00636957	0.00209798	0.00219005	0.00375722	0.0040166	0.0041989	0.00396868	0.00228579	0.00331176	0.00255288	0.00210633	0.00295915	0.00217286	0.00202287	0.00318586	0.00234542	0.00207027	0.00212071	0.00234057	0.00147401	0.00347905	0.00399871	0.00167225	0.00280984	0.00190213	0.00179022
1202	2.07302	482.315	Pos	Tier 3	NAT 21:0;O3	0.895477		NAT	ST 24:0;O7;G | ST 20:1;O;GlcA | ST 20:2;O2;Hex | ST 26:3;O7 | Car 19:4;O3 | ST 18:0;O2;HexNAc | ST 24:1;O6;G | Car 19:3;O4	0.00531358	0.00245351	0.00088308	0.00159252	0.00487895	0.00387282	0.0080074	0.00448194	0.0115328	0.00440488	0.0149043	0.00534599	0.0076038	0.00438195	0.00815555	0.0009141	0.00327191	0.0047918	0.00961685	0.00532733	0.00412126	0.00291464	0.0107324	0.00842866	0.00155425	0.00374823	0.00395327	0.00762348	0.00355964	0.00427488	0.00272083	0.00374436	0.00200431	0.00113603	0.00429263	0.0101291	0.00230337	0.00225162	0.00250224	0.00269417
1205	2.0669	486.343	Pos	Tier 3	ST 20:0;O2;Hex	0.328629		ST	Car 19:2;O3 | ST 26:1;O7 | Car 19:1;O4 | ST 27:2;O4;F2	0.46106	0.459786	0.666776	0.234411	0.503493	0.552679	0.38549	0.421868	0.34911	0.521815	0.581172	0.33496	0.535316	0.468804	0.490098	0.498731	0.536162	0.281921	0.553107	0.535581	0.599692	0.473527	0.352302	0.44802	0.534517	0.326809	0.492343	0.535688	0.484066	0.43424	0.526361	0.494549	0.465898	0.778466	0.415367	0.366948	0.673224	0.57692	0.594883	0.624582
1206	2.06652	487.345	Pos	Tier 3	ST 24:2;O;Hex	7.25292		ST	ST 30:3;O6 | PR 30:3;O5 | ST 30:4;O5 | FA 30:7;O3	0.0773323	0.0758777	0.109802	0.0382453	0.0884164	0.0893352	0.063394	0.0682393	0.0585491	0.0905875	0.102858	0.0586492	0.0915621	0.0812413	0.0833175	0.0863513	0.0905095	0.0444621	0.0933688	0.0856539	0.100369	0.0819603	0.0566415	0.0727659	0.0925442	0.0579134	0.0855787	0.0893742	0.0831072	0.0727799	0.0890145	0.0866125	0.0791386	0.126995	0.0658712	0.0625667	0.11214	0.0939796	0.102928	0.108488
1210	2.06412	722.472	Pos	Tier 3	ST 30:0;O8;Hex	4.31493		ST		0.0108569	0.00310953	0.00350313	0.00870125	0.00686072	0.00646155	0.012664	0.011142	0.0141857	0.00375866	0.0137411	0.00341097	0.0147092	0.0104855	0.0106705	0.00344431	0.00469311	0.00333525	0.00719328	0.00719328	0.0221595	0.00690257	0.00352022	0.00352022	0.00553932	0.00357885	0.00355469	0.00358067	0.00435839	0.00324524	0.0056187	0.00557597	0.00764427	0.00352758	0.00822394	0.00447057	0.00361964	0.00325287	0.00492948	0.00500961
1230	2.07497	420.332	Pos	Tier 3	WE 22:0;O4	0.245589		WE	FA 22:0;O4 | FA 22:1;O4	0.00532653	0.00215449	0.00091779	0.00581191	0.00114141	0.00098265	0.0087973	0.0031813	0.0144133	0.00341947	0.0107548	0.0064635	0.0123193	0.00604185	0.00827377	0.00321725	0.00398512	0.0160878	0.00413879	0.00121935	0.0009495	0.00115938	0.00183284	0.00153058	0.00267501	0.00144222	0.00117405	0.00119519	0.00100552	0.00116607	0.00795255	0.00104024	0.00108639	0.00121114	0.00456566	0.00938227	0.00196076	0.0015882	0.00208755	0.00222039
1231	2.0783	461.359	Pos	Tier 3	NAE 22:2;O4	0.0191733		NAE		0.00268541	0.00122714	0.00085704	0.00370077	0.00187522	0.00181701	0.0028139	0.00201423	0.00361356	0.00214047	0.00446123	0.00306249	0.00659292	0.00138015	0.00453194	0.00200528	0.00248389	0.00948347	0.00181516	0.00116284	0.00090549	0.00161611	0.00174028	0.00167518	0.00158638	0.00134967	0.00109871	0.00147143	0.00100313	0.00182289	0.0051034	0.00097348	0.00101668	0.00066827	0.0025192	0.00553229	0.00108526	0.00114509	0.00096023	0.00138557
1235	2.06941	543.393	Pos	Tier 3	ST 30:0;O8	6.21532		ST		0.017687	0.020309	0.0215891	0.0117754	0.0186966	0.0204887	0.013102	0.0141401	0.012064	0.0241242	0.015991	0.0122961	0.0153645	0.0170884	0.0175819	0.0178703	0.0218499	0.0130873	0.0142574	0.0226475	0.02319	0.0197027	0.0110857	0.0159111	0.0155565	0.0121474	0.0167765	0.0188352	0.0198557	0.0223137	0.0222937	0.0190335	0.0193501	0.019145	0.0186393	0.0141794	0.0220662	0.020273	0.0207238	0.020529
1247	2.09325	361.351	Pos	Tier 3	PR 25:3;O	12.2955		PR	PK 25:3;O | ST 25:0;O	0.00571107	0.00201785	0.00149159	0.0342191	0.00413926	0.00421258	0.01275	0.00488526	0.0206146	0.00404808	0.0249336	0.0120441	0.00370853	0.00366747	0.0047546	0.00429701	0.00820135	0.00590855	0.00862038	0.00349487	0.00149625	0.00117595	0.00140582	0.0014395	0.00105916	0.00125794	0.00108779	0.00119793	0.00127857	0.00132101	0.00125301	0.00120307	0.00141338	0.00067688	0.00160845	0.00150605	0.00108063	0.00115684	0.00125457	0.00106981
1255	2.09509	524.272	Pos	Tier 3	ST 25:3;O6;T	8.65899		ST	ST 27:5;O4;S | NAT 25:7;O3 | ST 25:4;O5;T	0.00494305	0.00289521	0.00326168	0.00300327	0.00311345	0.0101723	0.0035291	0.00310503	0.00395323	0.00471228	0.00416244	0.00317587	0.00494224	0.00451054	0.0061835	0.00320691	0.00339839	0.00310537	0.0084145	0.00622069	0.00484851	0.00324036	0.00706763	0.00327759	0.00324248	0.00305783	0.00330968	0.00333387	0.00300996	0.00347663	0.00326214	0.00326625	0.00326214	0.00328445	0.00416244	0.00799815	0.00337015	0.00302867	0.00340436	0.00346275
1257	2.07094	528.297	Pos	Tier 3	ST 22:4;O3;HexNAc	2.82248		ST	ST 28:5;O7;G | ST 24:6;O;GlcA | PA 20:1;O2 | ST 22:5;O2;HexNAc | ST 28:6;O6;G | LPS 17:0;O | BMP 17:1 | LPG 17:2;O | ST 20:2;O2;HexNAc | ST 26:3;O6;G | Car 21:6;O3	0.00440761	0.00374142	0.00579483	0.00326776	0.00338764	0.00319054	0.0038399	0.00337848	0.00430137	0.00538228	0.00452901	0.00345556	0.00417151	0.00338787	0.00344763	0.00348933	0.00546518	0.00337885	0.00483371	0.00415606	0.0037782	0.0036498	0.00386534	0.00369173	0.00352803	0.00489409	0.00360116	0.00478061	0.00444483	0.00518506	0.00530644	0.00352243	0.00354942	0.0035737	0.00565794	0.00452901	0.00366695	0.00329539	0.00370417	0.00376771
1266	2.08097	570.457	Pos	Tier 3	NAT 31:2	3.68127		NAT		0.00656495	0.0014749	0.00103008	0.00096536	0.00116853	0.00100601	0.012407	0.00888126	0.0159331	0.0024247	0.00321342	0.00344614	0.0011101	0.00094141	0.00128918	0.00101026	0.00125139	0.00250038	0.00743591	0.00383484	0.00298615	0.00306551	0.0120382	0.00404699	0.0318959	0.00625391	0.00755425	0.00451372	0.00102942	0.00119378	0.00101891	0.00106496	0.00111221	0.00057774	0.00217791	0.0021664	0.00170555	0.0008627	0.00086713	0.00093402
1269	2.09409	597.292	Pos	Tier 3	ST 26:5;O9;N;S2	7.29382		ST	ST 24:2;O7;GlcA | ST 24:3;O8;Hex | ST 24:3;O6;GlcA | ST 24:4;O7;Hex | ST 22:0;O6;GlcA | ST 22:1;O7;Hex	0.00620548	0.00660706	0.00700833	0.00605254	0.00553944	0.00553152	0.0060156	0.00609513	0.00593615	0.00729399	0.00527809	0.00477293	0.00472016	0.00591337	0.00511787	0.00554405	0.00651918	0.00631577	0.00600374	0.00781486	0.00543352	0.00624912	0.00453676	0.00565787	0.00551242	0.00503849	0.00639126	0.00580821	0.00576253	0.00645964	0.00668665	0.00603461	0.00611208	0.00638235	0.00897036	0.00699407	0.00649083	0.00601675	0.0060983	0.00657636
1272	2.07804	614.484	Pos	Tier 3	NAT 33:2;O	3.66518		NAT		0.00646544	0.00171567	0.00119823	0.00100781	0.00111835	0.0009628	0.012216	0.00874417	0.0156872	0.00215645	0.00322278	0.00327229	0.00106242	0.00090098	0.00123381	0.00096687	0.00522997	0.002393	0.00718819	0.00427389	0.00332804	0.00113596	0.0119402	0.00149966	0.0292889	0.00624705	0.00659436	0.00548592	0.0009852	0.00134136	0.00097515	0.00101922	0.00106444	0.00055293	0.00208438	0.0107779	0.00082356	0.00082565	0.00082989	0.0008939
1275	2.0893	644.494	Pos	Tier 3	NAT 34:2;O2	3.29533		NAT		0.0182029	0.00536836	0.00186651	0.00817489	0.00543914	0.00729956	0.029951	0.00920027	0.0507018	0.00492485	0.030577	0.0139442	0.0118354	0.00704227	0.010921	0.0109991	0.0110729	0.00881737	0.0143003	0.00610183	0.0131745	0.00735791	0.0199511	0.0104076	0.019586	0.00928489	0.0103753	0.00816745	0.0040854	0.00971444	0.0065676	0.0178899	0.00672879	0.0021812	0.0290587	0.0195064	0.00345105	0.00384584	0.00513432	0.00607516
1276	2.09216	645.497	Pos	Tier 3	PE-Cer 33:2;O2	1.29482		PE-Cer		0.00412088	0.00133324	0.00107677	0.0022043	0.0012998	0.00190688	0.0059435	0.0015907	0.0102963	0.00382872	0.00791629	0.00325447	0.00288587	0.00178538	0.00265727	0.00337534	0.00257441	0.00113516	0.00346874	0.00149793	0.00338492	0.00166618	0.00382251	0.00179893	0.00604629	0.00292317	0.00255161	0.00156036	0.00109031	0.00180789	0.00189265	0.00445458	0.00164911	0.00164548	0.0043485	0.00358825	0.00085794	0.00112116	0.00125547	0.00142271
1296	2.12247	469.393	Pos	Tier 3	FA 28:2;O3	8.95267		FA		0.0910301	0.0180283	0.00955867	0.0874543	0.044809	0.0310457	0.090087	0.0567228	0.123451	0.0213102	0.139683	0.0403896	0.0873228	0.0444073	0.0445589	0.0453845	0.0584064	0.0388341	0.0935693	0.0270788	0.060404	0.0294819	0.0749864	0.0324218	0.0871587	0.0620281	0.0772844	0.0311398	0.0225889	0.0557492	0.0665244	0.0578302	0.035143	0.0115533	0.0246854	0.170755	0.014857	0.0143317	0.0217271	0.0223162
1298	2.11818	513.419	Pos	Tier 3	FA 30:2;O4	7.17022		FA		0.119194	0.0235958	0.0125106	0.117162	0.044068	0.0502764	0.11709	0.0761425	0.158036	0.02694	0.20939	0.059441	0.112117	0.0537571	0.0707462	0.0551191	0.079327	0.0509328	0.114119	0.0353082	0.131304	0.0436157	0.0941181	0.0479651	0.111598	0.0729117	0.0846884	0.0721167	0.0415113	0.0737698	0.0875154	0.0787137	0.0420483	0.0180536	0.105249	0.284215	0.0195089	0.0228438	0.0249101	0.0296691
1310	2.13893	425.367	Pos	Tier 3	FA 26:2;O2	10.8175		FA		0.0476168	0.0150727	0.00799159	0.0348148	0.0203128	0.0140736	0.061826	0.0661914	0.0574606	0.0132541	0.03118	0.0211453	0.0425197	0.0179469	0.0236188	0.0244863	0.0297686	0.0412031	0.0525351	0.0227493	0.0199575	0.0167921	0.0483988	0.0184666	0.0601713	0.0226374	0.0179827	0.0260346	0.0188856	0.072373	0.0432492	0.0226116	0.0139339	0.00965919	0.0206384	0.0864032	0.0111573	0.0107628	0.0100123	0.0112868
1326	2.16003	374.303	Pos	Tier 3	NAE 20:2	0.524033		NAE	NA 19:2;O3;N	0.00408197	0.00214672	0.00149928	0.00133345	0.00537132	0.00161382	0.0033934	0.00242903	0.00435772	0.00206942	0.0118405	0.00632224	0.00760444	0.00300071	0.00473695	0.00430432	0.00533165	0.0147745	0.0113676	0.00301759	0.00234977	0.00329353	0.00725079	0.00434802	0.0040893	0.00643472	0.00603489	0.00764123	0.00370602	0.00578252	0.00405079	0.00170839	0.00178419	0.00268953	0.00931333	0.0193442	0.00241074	0.00239132	0.00259333	0.00264863
1329	2.17661	615.487	Pos	Tier 3	PK 35:2;O8	5.83795		PK		0.00104635	0.00101503	0.00075031	0.00357875	0.00077642	0.00079017	0.0025189	0.00261912	0.00241871	0.00171472	0.00094073	0.00113045	0.00204612	0.00234622	0.00151687	0.0037976	0.00082853	0.00100773	0.00194422	0.00207002	0.00149437	0.00076951	0.00257569	0.00094197	0.0136668	0.00180428	0.00279814	0.0010058	0.00107351	0.00111572	0.00087394	0.00078725	0.00092487	0.00047743	0.00113452	0.00237734	0.00070132	0.00069133	0.00074586	0.00083528
1339	2.1747	584.473	Pos	Tier 3	NAT 32:2	3.75928		NAT		0.00179936	0.00124345	0.00086843	0.00077238	0.00108579	0.00093478	0.003984	0.00190438	0.0060636	0.00088186	0.0012478	0.00133817	0.00454218	0.00114029	0.00361164	0.00093873	0.00116278	0.00390368	0.00143634	0.00115994	0.00090324	0.00110289	0.00174354	0.00145601	0.00087188	0.00137195	0.0017991	0.00113695	0.00095653	0.00110925	0.00094676	0.00098955	0.00103346	0.00053683	0.0020237	0.002013	0.00079959	0.00080161	0.00080573	0.00086788
1354	2.21209	642.478	Pos	Tier 3	NAT 34:3;O2	2.86888		NAT		0.00207131	0.00119607	0.00083535	0.00087369	0.00104442	0.00089916	0.0027574	0.00197381	0.00354104	0.00090279	0.00199446	0.00136993	0.0016893	0.00130311	0.00137073	0.00197714	0.00159201	0.00318099	0.00269376	0.00111575	0.00086882	0.00106087	0.00186878	0.00140053	0.00209992	0.00191696	0.00179073	0.00179597	0.00128811	0.00155198	0.00101831	0.00095185	0.00099408	0.00087449	0.00329658	0.00333824	0.00084803	0.00077107	0.00077503	0.00083481
1359	2.26307	346.332	Pos	Tier 3	FA 20:0;O	1.22511		FA	PR 20:1;O3 | SPB 20:0;O3 | MG O-17:1	0.025338	0.0148763	0.00788746	0.025285	0.0207573	0.0119649	0.043521	0.0293172	0.0577242	0.0244446	0.0690082	0.0389982	0.0247559	0.0140806	0.0185305	0.0094538	0.024634	0.0320445	0.026629	0.0166902	0.0146419	0.0165733	0.0222642	0.018226	0.0101052	0.0223425	0.0204897	0.0256954	0.0207557	0.0209526	0.0307446	0.0157719	0.0133438	0.00953334	0.0344063	0.0450451	0.0110119	0.0106226	0.00988187	0.0111397
1364	2.25447	403.361	Pos	Tier 3	ST 27:0;O3	10.0177		ST	ST 27:2;O2 | PR 27:3;O2 | FA 27:4 | FA 27:3 | ST 27:1;O2 | PK 27:4;O2	0.137463	0.0131033	0.0147618	0.0205361	0.00613153	0.00760865	0.023434	0.0164129	0.0304552	0.0247339	0.0406787	0.0224459	0.0512991	0.143215	0.0142556	0.042662	0.0173411	0.00366025	0.031591	0.0277664	0.0252419	0.0139685	0.101572	0.0102155	0.0609077	0.0129338	0.0198666	0.016514	0.0114886	0.0100481	0.0105692	0.00656763	0.00661795	0.00933772	0.0334084	0.0248259	0.0147818	0.0169138	0.012768	0.0176983
1366	2.26001	427.303	Pos	Tier 3	FA 22:0;O4	0.832768		FA		0.0610215	0.0176846	0.00937645	0.0300583	0.0730098	0.0142237	0.09882	0.081788	0.115852	0.0319394	0.26003	0.11019	0.0418489	0.0301501	0.0401434	0.0290665	0.084156	0.0985236	0.120547	0.0198409	0.017406	0.019702	0.0233127	0.0216667	0.0265805	0.0265603	0.0210989	0.0305461	0.0221583	0.024908	0.0300277	0.0187493	0.0158628	0.011333	0.0242148	0.0535486	0.0130908	0.0126279	0.0127453	0.0132426
1370	2.20196	483.408	Pos	Tier 3	FA 29:2;O3	8.13473		FA		0.0220219	0.0149352	0.0079187	0.0253851	0.0173377	0.0120123	0.04442	0.0562404	0.0325998	0.0131332	0.0272556	0.0261458	0.0328573	0.0339979	0.0311533	0.0448728	0.0267429	0.0370151	0.0407244	0.0249086	0.0218517	0.0166389	0.0397908	0.0182982	0.129107	0.0381223	0.0425375	0.0257972	0.0187133	0.0210356	0.0253593	0.0158344	0.0133966	0.00957109	0.0204502	0.0809919	0.0110556	0.0106646	0.00992101	0.0111838
1372	2.25083	510.356	Pos	Tier 3	PC O-17:0	0.459214		PC	LPC 17:0 | LPE 20:0 | LPC O-17:1;O | LPA 22:1 | PE O-20:0 | LPE O-20:1;O | LPA O-22:2;O | ST 28:2;O3;G | Car 23:5 | NAE 28:6;O2	0.00057962	0.00044618	0.00032684	0.00035103	0.00041917	0.00042478	0.0006226	0.00043603	0.00080925	0.00088345	0.00267238	0.001156	0.00064125	0.00039673	0.00045214	0.00040298	0.00043348	0.000509	0.00055186	0.00054387	0.00060784	0.00042819	0.00066457	0.00044857	0.00062562	0.00042973	0.00041069	0.00056823	0.00041815	0.0004539	0.00039274	0.00038039	0.00037746	0.00029889	0.00047161	0.00053268	0.00034245	0.00034722	0.00032832	0.00032932
1376	2.24485	531.274	Pos	Tier 3	LPG 20:5	4.22014		LPG	PG O-20:5 | PG 20:3 | ST 23:3;O6;T | LPG 20:4;O | ST 25:7;O;Hex | PG O-20:4;O | LPG 18:2 | NAT 23:6;O4 | ST 26:7;O7;G | LPG O-18:3;O	0.00608448	0.00159487	0.00117892	0.0231157	0.00702956	0.00510384	0.010255	0.00788029	0.0126287	0.00744768	0.0170375	0.0100066	0.00118553	0.0011724	0.00140581	0.00115153	0.00130183	0.0015834	0.0062895	0.00494911	0.00357281	0.00558247	0.00590702	0.00604854	0.00444556	0.00566828	0.00576803	0.00950894	0.00771648	0.00721001	0.00656517	0.00557061	0.00654441	0.0038001	0.0114225	0.0138584	0.00110195	0.00346749	0.00115367	0.00109996
1377	2.24553	532.277	Pos	Tier 3	ST 19:1;O5;GlcA	3.97613		ST	ST 19:2;O6;Hex | ST 27:5;O5;T | ST 29:7;O3;S | ST 27:6;O4;T	0.00941378	0.00327027	0.00368421	0.00339234	0.00994635	0.00331218	0.0069614	0.00612486	0.00779797	0.00536441	0.0290946	0.00486818	0.00385364	0.00351703	0.00444654	0.00652843	0.00691822	0.00698956	0.00431451	0.00431451	0.00515652	0.0093406	0.00859034	0.00590468	0.00838451	0.00345396	0.00373844	0.00376577	0.00339989	0.003413	0.00368474	0.00634657	0.00368474	0.0103962	0.0162832	0.0131753	0.00499824	0.00516246	0.00417127	0.00543389
1382	2.23962	589.327	Pos	Tier 3	LPA 28:6	0.351734		LPA	LPA O-28:7;O | ST 23:0;O8;Hex | ST 23:0;O6;GlcA | ST 23:1;O7;Hex	0.0060867	0.00603202	0.004184	0.0127905	0.00506949	0.00451412	0.0081138	0.00608135	0.0101462	0.00573072	0.00724018	0.00767269	0.00529947	0.00487233	0.00526325	0.00507607	0.00488536	0.00730426	0.00480513	0.00566147	0.00540076	0.00531883	0.00732809	0.00996904	0.00575281	0.00617425	0.0133153	0.0169583	0.00598134	0.00575496	0.00480138	0.00452118	0.00522908	0.0059499	0.0215063	0.0328731	0.00424125	0.00400702	0.00411265	0.00433194
1383	2.22828	598.452	Pos	Tier 3	NAT 32:3;O	2.9278		NAT		0.00209517	0.00118598	0.00082829	0.00098707	0.00165345	0.0011946	0.0026801	0.00191844	0.00344171	0.00089012	0.00254237	0.00167083	0.00186777	0.0013419	0.00119565	0.00174026	0.00231467	0.00234221	0.00357961	0.00158451	0.00123384	0.00164917	0.00233924	0.00195347	0.00251599	0.00185612	0.00210395	0.00245499	0.00140044	0.00185407	0.00102068	0.00102355	0.00106896	0.00117694	0.00221963	0.00360731	0.00102283	0.00096234	0.00097181	0.00104677
1388	2.2434	651.442	Pos	Tier 3	NAT 34:7;O2	3.06848		NAT	LPA 34:6 | LPA O-34:7;O | LPG O-31:6	0.00159421	0.00117122	0.00081799	0.0014695	0.00186708	0.00209143	0.0079854	0.00250198	0.0134689	0.00157919	0.00641594	0.00164993	0.00183684	0.00093977	0.00133033	0.00090883	0.00197259	0.00224933	0.00281762	0.00281835	0.00247896	0.00242692	0.00421238	0.00329034	0.00100748	0.00358027	0.00189327	0.00249973	0.00159879	0.00215338	0.00203131	0.00254898	0.00221732	0.00319316	0.00846391	0.0130638	0.00086701	0.00113107	0.00079063	0.00113188
1390	2.22633	725.473	Pos	Tier 3	LPG 32:3	0.590191		LPG	LPG O-32:4;O	0.00091235	0.00115903	0.00085675	0.00460546	0.00118946	0.00101686	0.0014645	0.00111545	0.00181358	0.00109981	0.00166622	0.00147768	0.00086155	0.00085201	0.00103977	0.0008633	0.00118796	0.00118707	0.00150457	0.00117736	0.00084995	0.00087867	0.00105043	0.0010756	0.0007914	0.00093993	0.0008128	0.00089509	0.00095535	0.00098707	0.00093625	0.00089894	0.00105608	0.00050576	0.00120184	0.00112532	0.00080082	0.00078149	0.0008384	0.00079937
1399	2.28177	376.319	Pos	Tier 3	NAE 20:1	0.450288		NAE		0.00307664	0.00132966	0.00092864	0.00327044	0.0035307	0.00171425	0.0058991	0.00365498	0.00814313	0.00122226	0.00753592	0.0043037	0.00376002	0.00206258	0.00282451	0.00197127	0.00352247	0.00870999	0.00699118	0.00124036	0.00096586	0.00268731	0.0040218	0.00271831	0.00286126	0.00378594	0.00350193	0.00536875	0.00285285	0.00283237	0.00225188	0.00329687	0.00110511	0.00148509	0.00698753	0.0115575	0.00150128	0.00184306	0.00140864	0.00179431
1406	2.29878	789.612	Pos	Tier 3	FA 44:1;O9	4.41362		FA		0.0289461	0.017066	0.00904845	0.0290068	0.0198112	0.0137261	0.060623	0.0617072	0.0595388	0.0190825	0.0396022	0.0620721	0.0641279	0.0208839	0.041183	0.0319308	0.0544638	0.0559245	0.0610672	0.0213171	0.0167971	0.0190128	0.0228985	0.0209088	0.0645869	0.0365149	0.0507146	0.0294776	0.0213831	0.0240367	0.0289773	0.0180934	0.0153079	0.0109366	0.0233677	0.123718	0.0126328	0.0121861	0.0113364	0.0127794
1418	2.34297	429.377	Pos	Tier 3	ST 29:1;O3	8.9677		ST	ST 29:2;O2 | ST 29:3;O2 | FA 29:5	0.00623595	0.00286934	0.00323253	0.00297644	0.00308563	0.00309511	0.0051079	0.00449407	0.00572171	0.00346833	0.0137517	0.0031475	0.00595028	0.00392635	0.00350021	0.00480525	0.00336803	0.00307762	0.00483615	0.00483615	0.0049305	0.00350298	0.00413725	0.00354323	0.0047944	0.00326663	0.00353568	0.00413596	0.00298307	0.00299457	0.00414481	0.00320841	0.00323299	0.00338506	0.0101604	0.00428994	0.00334004	0.00300161	0.00337395	0.00343182
1437	2.34956	330.301	Pos	Tier 3	SPB 19:0;O3	1.45979		SPB	FA 19:1;O | SPB 19:1;O3 | MG O-16:2 | SPB 19:0;O4	0.00375502	0.00269203	0.00178136	0.00339109	0.00437061	0.00361467	0.011493	0.00658873	0.0163976	0.00295284	0.0145993	0.00736735	0.00205526	0.00197267	0.00307875	0.00178491	0.00268402	0.00596593	0.00639615	0.00253508	0.00264114	0.00214092	0.00263696	0.0023021	0.00205846	0.00247077	0.00198591	0.00206364	0.00218784	0.00221737	0.00215156	0.00223381	0.00203092	0.00090818	0.00257894	0.00297327	0.00174792	0.00167619	0.0015813	0.00160307
1438	2.33595	335.292	Pos	Tier 3	WE 20:0	0.700602		WE	FA 20:0 | PR 20:1;O2 | NAE 15:0;O2	0.00309913	0.00125588	0.00087711	0.00081098	0.00114005	0.00172767	0.0046431	0.0016381	0.00764808	0.00165796	0.00234596	0.00481022	0.00406283	0.00120695	0.00165281	0.00129053	0.00159855	0.00495433	0.00303854	0.00117153	0.00091226	0.00111392	0.00176097	0.00147056	0.0008806	0.00223403	0.00112801	0.00163974	0.00137773	0.00159771	0.00128502	0.00099944	0.00104379	0.00083459	0.00314616	0.00515509	0.00103232	0.00131583	0.00095721	0.00149616
1449	2.41857	428.374	Pos	Tier 3	Car 18:0	1.23407		Car	FA 25:2;O2 | NAE 23:0;O3	0.00149003	0.00147664	0.00102425	0.00313114	0.00124102	0.00110506	0.0019863	0.00148872	0.0024838	0.00140289	0.0017724	0.00187828	0.00129732	0.00119275	0.00128845	0.00124263	0.00119594	0.00178809	0.0011763	0.00138593	0.00132211	0.00130205	0.00179392	0.00138864	0.00140829	0.00151146	0.00143512	0.00108364	0.00146424	0.00140882	0.00505804	0.00178134	0.00128008	0.00052692	0.00766488	0.0019054	0.00103826	0.00098092	0.00100678	0.00106046
1464	2.42411	570.457	Pos	Tier 3	NAT 31:2	3.89569		NAT		0.0048835	0.0018011	0.0012579	0.00172712	0.00210987	0.00187598	0.0091359	0.00429211	0.0139797	0.00122887	0.0100339	0.00372782	0.00097093	0.00082339	0.00692324	0.00088361	0.00109451	0.0052257	0.00595177	0.00534762	0.00416413	0.00244896	0.00612908	0.00323305	0.00801086	0.00228544	0.00354866	0.0023364	0.00116444	0.00525665	0.00172499	0.00147352	0.00137042	0.00050531	0.00659442	0.00189481	0.00165211	0.0017289	0.00215146	0.00267194
1471	2.47327	322.272	Pos	Tier 3	SPB 18:1;O2	1.59782		SPB	NA 18:0;O | NAE 16:0	0.00721449	0.00449623	0.00297522	0.00713495	0.00574246	0.00481745	0.01839	0.00520466	0.0315758	0.0107068	0.023457	0.0148011	0.0034327	0.00329475	0.00436131	0.00367809	0.00554033	0.00715135	0.00907911	0.00423409	0.00441123	0.00357576	0.00440425	0.00384496	0.00343804	0.00412669	0.00331687	0.00344669	0.00365414	0.00370346	0.00359354	0.00373092	0.00339205	0.00151684	0.00430735	0.00496595	0.00291937	0.00279958	0.00264109	0.00267744
1484	2.4913	377.322	Pos	Tier 3	ST 28:4;O	5.35522		ST		0.0240231	0.00749392	0.00844247	0.0236333	0.0197973	0.00950052	0.026724	0.0144908	0.0389571	0.0155751	0.0664715	0.0294341	0.0241887	0.0193536	0.0202511	0.0089945	0.0213576	0.0234478	0.0497753	0.0116394	0.010395	0.0144979	0.0159152	0.0109999	0.023283	0.0135797	0.0184726	0.0254604	0.0104648	0.0227302	0.0117433	0.0211057	0.00642227	0.0130246	0.0168198	0.0416297	0.0122311	0.00952668	0.0152012	0.0116456
1490	2.48166	489.311	Pos	Tier 3	MGMG 16:2	10.0737		MGMG		0.0019469	0.00172424	0.00124279	0.00275329	0.00245247	0.00190876	0.001468	0.00110936	0.00182663	0.00331334	0.0026464	0.00403813	0.00141219	0.00239746	0.00176775	0.00087547	0.00212404	0.00173797	0.00233446	0.00180439	0.00128815	0.00154935	0.00168923	0.00147163	0.00139044	0.00196515	0.00135929	0.0020884	0.00193269	0.00242354	0.00170814	0.00315893	0.00137694	0.00191567	0.0017541	0.00126961	0.00173713	0.00173988	0.00234623	0.00196686
1493	2.52424	400.342	Pos	Tier 3	Car 16:0	0.75801		Car	FA 23:2;O2 | FOH 23:3;O3 | DG O-20:2 | MG 20:2 | MG O-20:3;O | NAE 21:0;O3	0.00192837	0.00132763	0.00092089	0.0043379	0.00122687	0.00109246	0.0027031	0.00144119	0.00396502	0.00130531	0.00636307	0.00333036	0.00125886	0.00140628	0.00125025	0.00152742	0.00126685	0.00172794	0.00274493	0.00124608	0.0011887	0.00117066	0.00279828	0.00124851	0.00126618	0.00135894	0.0012903	0.00097429	0.00131648	0.00126665	0.00105677	0.0009951	0.00115091	0.00047375	0.00157945	0.00171312	0.00093349	0.00088194	0.00090519	0.00095345
1494	2.51364	421.35	Pos	Tier 3	ST 30:4;O2	8.57573		ST	ST 30:5;O	0.0042226	0.00574238	0.00647131	0.00535299	0.00402543	0.00637921	0.003555	0.00300794	0.00410207	0.00405569	0.00613076	0.00467362	0.00803168	0.00522189	0.00481658	0.00310663	0.00544783	0.00300826	0.00898977	0.00392693	0.0050147	0.003534	0.0035746	0.00377749	0.00331697	0.00312808	0.00371521	0.00418277	0.00615438	0.00347278	0.00385544	0.00411742	0.00397202	0.00939012	0.00411994	0.00411994	0.00468423	0.00549683	0.00749959	0.00549135
1501	2.50478	686.462	Pos	Tier 3	LPI O-24:1	2.35927		LPI	PG 27:0;O | BMP 27:0;O | Car 31:5;O4 | ST 30:1;O3;HexNAc	0.00103071	0.00078405	0.00064125	0.00507558	0.00064028	0.00062187	0.0020128	0.00069266	0.00333289	0.0012283	0.00192066	0.00276871	0.00060473	0.0005225	0.00071658	0.00061513	0.00060931	0.00101637	0.00114305	0.00083722	0.00056758	0.00165608	0.00200427	0.00198079	0.00135604	0.00137883	0.00127442	0.00231818	0.00164074	0.00182228	0.00169351	0.00159204	0.00188375	0.00091069	0.00167582	0.00298265	0.0006103	0.00062449	0.00061082	0.00062144
1502	2.50028	727.489	Pos	Tier 3	PG O-32:2	0.553017		PG	LPG 32:2 | LPG O-32:3;O	0.0008222	0.00101053	0.00074698	0.00356289	0.00077298	0.00078667	0.0017078	0.00131236	0.00210315	0.00129909	0.00181957	0.00174544	0.00075117	0.00074285	0.00089074	0.00072963	0.00082486	0.00100327	0.00085393	0.00102652	0.00074105	0.0012393	0.00146467	0.00110364	0.00097137	0.00115367	0.00105398	0.00161246	0.00118479	0.00159529	0.00114915	0.00140699	0.00129623	0.00050324	0.00110652	0.00195293	0.00069821	0.00068136	0.00073098	0.00069695
1509	2.55939	546.412	Pos	Tier 3	PR 40:15	5.31513		PR		0.00207545	0.00250255	0.00275985	0.0127104	0.00191818	0.0023535	0.0016131	0.00123963	0.0019866	0.00226995	0.00293317	0.00234611	0.00238061	0.00222808	0.00267166	0.00220745	0.00116278	0.00141427	0.00149733	0.00215948	0.00237119	0.00193863	0.00225817	0.00231227	0.0018093	0.00212332	0.00158367	0.00193217	0.00232506	0.00286156	0.00205113	0.00295058	0.00242494	0.0028991	0.00147714	0.00138309	0.00255746	0.00274538	0.00240452	0.00296737
1511	2.55127	560.398	Pos	Tier 3	ST 30:0;O3;S	0.476432		ST	NAT 28:2;O2 | Car 26:6;O2 | ST 27:4;O;Hex | ST 25:1;O2;HexNAc | Car 26:5;O3 | ST 25:2;O;HexNAc	0.00950519	0.00449339	0.00506215	0.00536258	0.00555931	0.00947245	0.029825	0.0262412	0.0334094	0.00706172	0.00839925	0.027231	0.0143935	0.00483243	0.0110547	0.00497716	0.00527433	0.0131567	0.00746141	0.00746141	0.0144657	0.0104304	0.00742949	0.00742949	0.00751337	0.0102936	0.00978754	0.00675072	0.00467149	0.0046895	0.00702182	0.00502437	0.00506287	0.0144164	0.0117515	0.0235748	0.00949106	0.00745474	0.00906816	0.00872428
1520	2.57927	428.374	Pos	Tier 3	Car 18:0	0.377194		Car	FA 25:2;O2 | NAE 23:0;O3	0.00364777	0.00140003	0.00097111	0.00443073	0.00148724	0.00154734	0.0071496	0.00408932	0.0102099	0.00383994	0.0181767	0.00367197	0.00472921	0.00198157	0.00252034	0.0022883	0.00321554	0.00329278	0.00580774	0.00354701	0.00566986	0.00590007	0.00508006	0.00284773	0.00459101	0.00373816	0.00395762	0.00291668	0.00468489	0.00328591	0.0019688	0.00254928	0.00131001	0.00118962	0.00314387	0.0096237	0.00177523	0.00175101	0.00206235	0.00299699
1524	2.59875	282.279	Pos	Tier 3	HC 18:2;O	1.29425		HC	PR 18:0;O | SPB 18:1;O2 | FAL 18:2 | FOH 18:3 | SPB 18:2;O | NA 18:0;O | NAE 16:0	0.0370962	0.0149944	0.0104722	0.0249178	0.0458597	0.0301569	0.048573	0.0221997	0.0749468	0.0169977	0.0690991	0.0379786	0.0149608	0.0130109	0.0273076	0.00576841	0.0299599	0.0513384	0.0522933	0.0137882	0.0131497	0.0133256	0.029368	0.0111542	0.0128958	0.0172767	0.0203216	0.0335667	0.010054	0.0173004	0.0152919	0.0100859	0.00763766	0.00751901	0.0257937	0.0541913	0.00853774	0.00765963	0.00991786	0.00992235
1533	2.59421	635.541	Pos	Tier 3	NAT 33:0;O	3.17033		NAT	LPA O-33:0	0.014534	0.0102855	0.00718343	0.00877311	0.0148925	0.0106177	0.022211	0.00846734	0.0359543	0.00973624	0.020367	0.0153208	0.0071863	0.0060943	0.0109539	0.00831606	0.0103009	0.0214543	0.0197197	0.00866733	0.00853588	0.00807158	0.0203181	0.00754923	0.00667009	0.0136895	0.0106697	0.0124142	0.00839066	0.00991883	0.00906489	0.00810681	0.00534998	0.00298795	0.0142177	0.0258295	0.00478303	0.00462992	0.00507392	0.00583394
1539	2.61855	330.3	Pos	Tier 3	SPB 19:0;O3	0.347715		SPB	FA 19:1;O | SPB 19:1;O3 | MG O-16:2 | SPB 19:0;O4	0.0101502	0.00242727	0.00160616	0.00540674	0.00231057	0.00193837	0.021886	0.0125469	0.0312258	0.00588239	0.0214455	0.0119181	0.00185313	0.00177865	0.00235443	0.00160936	0.00242004	0.00977972	0.00254814	0.00228575	0.00639286	0.00193036	0.00237761	0.00207568	0.00185601	0.00222777	0.0017906	0.00186068	0.00197267	0.00199929	0.00193996	0.00201412	0.00183118	0.00081886	0.0023253	0.00268084	0.00164086	0.00151134	0.00177966	0.00151149
1543	2.61552	394.293	Pos	Tier 3	Car 14:0	0.762987		Car	NA 21:1;O3 | NAE 19:1;O2	0.00451681	0.00228484	0.00158484	0.0128691	0.00338414	0.0030134	0.010635	0.00797069	0.0132984	0.00234507	0.0136012	0.00799073	0.00200736	0.00184557	0.00273043	0.00264395	0.00293394	0.00380454	0.00485543	0.00214448	0.00204573	0.0020147	0.00277577	0.00214866	0.00217908	0.00233872	0.00222059	0.00167674	0.00226564	0.0021799	0.00181869	0.00171256	0.0019807	0.00081531	0.00271821	0.00294827	0.00160652	0.0015178	0.00155781	0.00164088
1546	2.62904	422.257	Pos	Tier 3	NAT 18:1;O2	0.418279		NAT	ST 23:4;O6 | PR 23:4;O6 | ST 21:1;O6;G | Car 16:4;O3 | ST 21:2;O5;G	0.00312503	0.00277816	0.00194028	0.00218544	0.00284572	0.00244992	0.0056172	0.00326303	0.00797128	0.00245444	0.00347296	0.00428281	0.00230459	0.00195439	0.00301905	0.00209734	0.00259792	0.00519087	0.00297263	0.00259158	0.00201803	0.00246412	0.00389547	0.00325305	0.00194798	0.00306526	0.0024953	0.00254021	0.0021371	0.00247832	0.00211528	0.00221089	0.00230899	0.00119941	0.00452142	0.0044975	0.00178646	0.00179098	0.00180018	0.00193904
1549	2.61461	525.374	Pos	Tier 3	NAT 27:5	4.36315		NAT		0.0158692	0.00662501	0.00205365	0.00340407	0.00640761	0.00791379	0.020385	0.00982423	0.0309455	0.00803036	0.0290954	0.0322322	0.0130022	0.0117952	0.0145954	0.00137966	0.00386383	0.00812226	0.0168137	0.00676041	0.00919766	0.00700107	0.0243933	0.0108659	0.00493885	0.00960795	0.00320754	0.011148	0.00630973	0.011775	0.00524947	0.005386	0.00323206	0.00163598	0.00465793	0.0110281	0.00575742	0.00532238	0.00678301	0.00584532
1553	2.63196	239.237	Pos	Tier 3	WE 16:0	1.06189		WE	FAL 16:0;O	0.0138892	0.00265466	0.00185403	0.0171545	0.00945204	0.00813741	0.044538	0.0110185	0.0780574	0.00643575	0.0299933	0.0210555	0.00789888	0.013831	0.00917312	0.00752977	0.0132176	0.0186361	0.0158156	0.00612212	0.00476723	0.00409813	0.00372232	0.00310845	0.00261238	0.00591885	0.00334636	0.0052608	0.00475395	0.00447927	0.00202125	0.00338402	0.00220635	0.00262716	0.00547828	0.0129544	0.00301305	0.00287349	0.00550422	0.00324222
1560	2.64705	367.302	Pos	Tier 3	ST 26:3;O2	5.60961		ST	ST 26:4;O | ST 24:1;O	0.00634478	0.00336081	0.00378621	0.00666393	0.00562686	0.00529948	0.0087512	0.00360437	0.0138981	0.00699919	0.0157307	0.00635174	0.00396032	0.00361439	0.00367815	0.00372264	0.0052006	0.00360476	0.0095821	0.00443395	0.00403082	0.00376147	0.00380468	0.00380468	0.00376393	0.00354958	0.00384194	0.00387002	0.00349401	0.00350749	0.00378674	0.00375795	0.00378674	0.00381264	0.00483183	0.00483183	0.00391213	0.00351573	0.00395184	0.00401962
1563	2.63355	532.366	Pos	Tier 3	Car 24:6;O2	5.31449		Car	ST 23:1;O2;HexNAc | ST 29:2;O6;G | ST 25:4;O;Hex | Car 24:5;O3 | ST 23:2;O;HexNAc | ST 29:3;O5;G	0.00140763	0.00583586	0.00177462	0.00295798	0.00156011	0.00104395	0.0018764	0.00140639	0.00234644	0.0013253	0.00167439	0.00177441	0.00170855	0.00157084	0.00176078	0.00117391	0.00220915	0.00168921	0.00111125	0.00130929	0.00874977	0.00123005	0.00169472	0.00131184	0.00275958	0.00932385	0.00281214	0.00102371	0.00138326	0.00133091	0.001749	0.00278275	0.0019048	0.00063987	0.00202314	0.00219436	0.00098084	0.00092668	0.0009511	0.00100182
1564	2.63138	713.511	Pos	Tier 3	LPG O-32:2	2.97529		LPG	PE-Cer 33:0;O6	0.00240946	0.00158908	0.00117465	0.0188502	0.00121552	0.00123705	0.0058267	0.00249046	0.00916294	0.00494008	0.00539234	0.00663739	0.00118122	0.00116815	0.00140071	0.00209606	0.00313519	0.00288216	0.00314407	0.00161422	0.00116532	0.0012047	0.0014402	0.0014747	0.00108505	0.00128869	0.00111439	0.00122722	0.00130984	0.00135331	0.00128364	0.00123248	0.00144793	0.00069343	0.00164778	0.00154287	0.00109796	0.00107145	0.00114948	0.00109597
1566	2.6508	284.259	Pos	Tier 3	SPB 17:1;O2	3.07959		SPB	WE 17:2 | FA 17:2 | SPB 17:2;O2 | SPB 17:1;O3 | NAE 15:0;O	0.00332812	0.0029679	0.0019639	0.0063629	0.00501654	0.00420846	0.010506	0.0028747	0.0181365	0.00401231	0.0314899	0.008158	0.00226587	0.00217481	0.00330328	0.00196781	0.00295906	0.00382605	0.00384801	0.00279486	0.00291178	0.00236031	0.00290718	0.002538	0.0022694	0.00272396	0.00218941	0.00227511	0.00241204	0.0024446	0.00237204	0.00246272	0.00223904	0.00100125	0.00284322	0.00327795	0.00192703	0.00184796	0.00174334	0.00176734
1570	2.67428	483.328	Pos	Tier 3	NAT 24:5	5.24658		NAT		0.0027488	0.00117588	0.00082124	0.00153511	0.00152255	0.00131079	0.0059646	0.00288426	0.00904494	0.00146517	0.00854133	0.00400782	0.00138327	0.00164842	0.0020112	0.00136265	0.00223477	0.00337254	0.00423368	0.00128383	0.00099971	0.00129785	0.002006	0.00167518	0.00180585	0.00162732	0.00132473	0.00189397	0.00090455	0.00104897	0.00090182	0.00105136	0.0009844	0.00050766	0.00191373	0.00410018	0.00075614	0.00075805	0.00082888	0.00082072
1575	2.6897	445.383	Pos	Tier 3	NAE 26:6	9.12486		NAE		0.0100655	0.00430043	0.00267419	0.00117763	0.0104605	0.0103042	0.007311	0.00523332	0.00938864	0.00642032	0.00261641	0.00471326	0.00649177	0.0049338	0.00623638	0.00354677	0.0057696	0.00385724	0.00275895	0.00500637	0.00424876	0.00658498	0.00757641	0.00607685	0.00811433	0.00282788	0.00858042	0.01338	0.00607074	0.00996525	0.0129294	0.00530565	0.00269887	0.00268752	0.0101312	0.0278212	0.00314341	0.00298364	0.00283993	0.00384936
1582	2.71539	286.275	Pos	Tier 3	SPB 17:1;O2	1.90067		SPB	HC 17:2;O2 | WE 17:1 | FA 17:0 | FA 17:1 | SPB 17:0;O3	0.0349642	0.00636861	0.0042142	0.0145027	0.0256411	0.0154589	0.037422	0.0159959	0.0588487	0.016333	0.0701332	0.0356437	0.00742461	0.00712624	0.0181527	0.0125564	0.0188814	0.0247099	0.0353461	0.00902208	0.0122164	0.00350894	0.00432194	0.0037731	0.00337379	0.00404957	0.00325488	0.00338228	0.00358585	0.00363425	0.00352639	0.00366119	0.00332866	0.0014885	0.00422686	0.00487315	0.00365951	0.00304933	0.0026057	0.00342233
1585	2.71255	409.312	Pos	Tier 3	ST 28:4;O3	3.96913		ST	ST 28:5;O3 | FA 28:8 | NAT 18:0 | ST 28:5;O2 | ST 26:3;O2 | FA 26:5 | ST 26:2;O2	0.0796982	0.0225631	0.0237497	0.018723	0.0837751	0.088145	0.017736	0.0292551	0.00621618	0.0834543	0.0362374	0.0388482	0.059198	0.0377454	0.0392484	0.0289952	0.042945	0.0133925	0.0281978	0.0475034	0.0392933	0.0557561	0.0293101	0.0309687	0.0939016	0.0145496	0.0615491	0.0993928	0.0513364	0.0629728	0.0943792	0.0461676	0.0227392	0.0592689	0.0546695	0.130398	0.0398611	0.0347418	0.0380172	0.0406271
1608	2.73293	387.323	Pos	Tier 3	NAE 19:2;O2	2.27139		NAE		0.00480716	0.00382278	0.00362399	0.00315948	0.00418244	0.00363285	0.0049238	0.00470164	0.00514602	0.00297992	0.00391721	0.00427278	0.0041904	0.00353725	0.00470777	0.00392437	0.00398294	0.00606739	0.00384037	0.00370153	0.00356442	0.00389285	0.00480917	0.00527928	0.00329801	0.00439693	0.00416534	0.004393	0.00365762	0.00413493	0.00355641	0.00383398	0.00445208	0.00317707	0.0062367	0.00643004	0.00338313	0.00326203	0.00339453	0.00382713
1613	2.73097	453.304	Pos	Tier 3	ST 26:0;O2;S	1.05144		ST	ST 29:5;O5 | ST 26:1;O;S | ST 29:6;O4 | NAT 19:1;O2	0.0106675	0.00715026	0.00970385	0.00809753	0.00761971	0.00700235	0.0082677	0.00727413	0.0092612	0.00921687	0.00982038	0.00647334	0.00862606	0.00804942	0.00849877	0.00806128	0.0079809	0.00835695	0.00906777	0.01064	0.00935354	0.00919171	0.0072015	0.00754871	0.00726299	0.00759872	0.00736917	0.00750174	0.00781783	0.00683372	0.0075839	0.00942482	0.0113352	0.00934192	0.0105296	0.0105296	0.00979431	0.0089797	0.010326	0.00900272
1673	2.88456	250.178	Pos	Tier 3	NAE 11:1	0.616228		NAE		0.00157785	0.00131102	0.00091563	0.00155634	0.00271075	0.00188357	0.0023449	0.00167853	0.0030113	0.00092978	0.00131561	0.00141089	0.00165967	0.00092229	0.00126299	0.00098974	0.00122597	0.00244959	0.00122266	0.00122297	0.00095232	0.00116283	0.00183829	0.00153513	0.00152593	0.00236942	0.00192885	0.00187125	0.00109095	0.0015887	0.00099821	0.00104333	0.00108962	0.00104751	0.00317523	0.00552349	0.00084304	0.00084517	0.00084951	0.00091504
1674	2.8826	362.303	Pos	Tier 3	NAE 19:1	0.992296		NAE		0.0012616	0.00116967	0.0008169	0.00104882	0.00168261	0.00126934	0.0018489	0.00132349	0.00237436	0.00082953	0.00162659	0.00125876	0.00097029	0.00082285	0.00112681	0.00088303	0.00109378	0.00218548	0.00109083	0.00109111	0.00084964	0.00152862	0.00164009	0.00136961	0.00206888	0.00129054	0.00105058	0.00188545	0.00089977	0.00104343	0.00119217	0.00094073	0.00098246	0.00070851	0.00222974	0.00361862	0.00075214	0.00075405	0.00075792	0.00081638
1679	2.85834	445.12	Pos	Tier 3	ST 19:3;O8;S	7.73603		ST	ST 19:4;O7;S	0.00393311	0.00288967	0.00325543	0.0038389	0.00397973	0.00378374	0.0048174	0.00423846	0.00539627	0.00496465	0.00768471	0.0045054	0.00365334	0.00348921	0.00339304	0.00757216	0.00339188	0.00309942	0.00381237	0.00381237	0.00763396	0.00373045	0.00327132	0.00327132	0.00323627	0.00305198	0.00772401	0.00369768	0.0041106	0.0033513	0.0040886	0.00369184	0.00372013	0.00327816	0.00431916	0.00415447	0.00494447	0.00539633	0.00530316	0.00453672
1681	2.86417	541.45	Pos	Tier 3	FA 32:2;O4	6.93172		FA		0.0688331	0.0164081	0.00869964	0.0511875	0.0208257	0.0209209	0.10883	0.116518	0.101149	0.0279761	0.207867	0.0662047	0.0619348	0.0241182	0.0466015	0.0321055	0.056267	0.0388341	0.0694703	0.0191579	0.123069	0.0311994	0.0584954	0.0343106	0.066648	0.0470593	0.0508201	0.0367707	0.0397643	0.0341465	0.0548034	0.048034	0.0296734	0.0107604	0.0556228	0.106235	0.0132725	0.0130486	0.0140629	0.0208015
1689	2.87141	713.481	Pos	Tier 3	PR 46:13;O6	5.44483		PR		0.00078821	0.00102853	0.00076029	0.00580896	0.00095196	0.00096882	0.0019135	0.00107741	0.00274951	0.00092876	0.00393524	0.00222368	0.00076455	0.00075608	0.00091057	0.00087258	0.00138788	0.00119984	0.00249162	0.0010448	0.00075425	0.00077974	0.00093217	0.0009545	0.0007023	0.00083411	0.00072129	0.00079431	0.00084779	0.00087593	0.00083084	0.00079772	0.00093717	0.00044882	0.00106653	0.00099862	0.00071065	0.0006935	0.000744	0.00070937
1690	2.86829	714.492	Pos	Tier 3	PG 29:0;O	0.878014		PG	BMP 29:0;O | LPI O-26:1 | Car 33:5;O4	0.00199909	0.00099253	0.00073368	0.0123817	0.00228648	0.00232698	0.0043421	0.00237466	0.00630944	0.00176907	0.00758441	0.00446096	0.00102593	0.00101457	0.0020631	0.00193732	0.00271804	0.00266389	0.00456171	0.00127923	0.00077735	0.00075245	0.00089954	0.00092109	0.00067772	0.00080491	0.00069604	0.00076651	0.00081812	0.00084527	0.00080176	0.0007698	0.00090437	0.00043311	0.0010292	0.00096367	0.00068578	0.00066923	0.00071796	0.00068454
1691	2.86722	753.504	Pos	Tier 3	LPG 34:3	0.331958		LPG	LPG O-34:4;O	0.00324988	0.00106839	0.00078975	0.0154891	0.00348725	0.00341991	0.0062087	0.00305266	0.00936465	0.00285929	0.0113975	0.00706194	0.00149708	0.0014805	0.00301731	0.00293012	0.00486152	0.00402902	0.00712622	0.00216797	0.00120209	0.00073637	0.00088031	0.00090141	0.00066323	0.00078771	0.00068116	0.00075013	0.00080063	0.00082721	0.00078462	0.00075335	0.00088504	0.00042385	0.0010072	0.00094307	0.00079549	0.00075201	0.00083096	0.0008242
1694	2.87712	409.312	Pos	Tier 3	ST 28:4;O3	4.11222		ST	ST 28:5;O3 | FA 28:8 | NAT 18:0 | ST 28:5;O2 | ST 26:3;O2 | FA 26:5 | ST 26:2;O2	0.0201118	0.00554838	0.00581148	0.0155204	0.0244864	0.0199498	0.017684	0.0170945	0.0182726	0.017393	0.0255829	0.0174095	0.0184714	0.0103146	0.0117462	0.00952046	0.0157059	0.00614138	0.0168022	0.0124755	0.0145167	0.0159909	0.0093266	0.0111087	0.0259336	0.0101511	0.0224285	0.0248966	0.011308	0.0156805	0.0157715	0.0132344	0.00750271	0.0233328	0.0244832	0.0399642	0.0115471	0.010408	0.0117534	0.0115771
1697	2.879	445.383	Pos	Tier 3	NAE 26:6	9.05326		NAE		0.00880734	0.00301582	0.00241762	0.00491699	0.0132703	0.0091948	0.011897	0.0105123	0.0132813	0.00653875	0.00940879	0.00850795	0.00790532	0.00370991	0.00588322	0.0054383	0.00847791	0.00561317	0.00707375	0.00477091	0.00553732	0.00977724	0.00685656	0.00702358	0.0115283	0.00701401	0.0153248	0.0132585	0.00563878	0.0102202	0.00878518	0.00682119	0.00338957	0.00556348	0.0174638	0.0278149	0.00399793	0.00416678	0.00359583	0.00388893
1698	2.87429	446.386	Pos	Tier 3	FA 25:1;O3	4.00068		FA		0.0242404	0.0151414	0.00802803	0.0429261	0.0309365	0.0203128	0.025732	0.0275485	0.0239148	0.01581	0.0276319	0.0212417	0.0292065	0.0143315	0.0188608	0.00962228	0.0324582	0.0326156	0.019904	0.0169876	0.0149029	0.0168687	0.0199601	0.0185508	0.0246061	0.0544036	0.045888	0.050882	0.0277439	0.0311869	0.0426323	0.016053	0.0135816	0.01845	0.0288265	0.1046	0.0112082	0.0108119	0.010058	0.0113382
1702	2.87796	497.424	Pos	Tier 3	FA 30:2;O3	8.03901		FA		0.0473483	0.0161626	0.00856948	0.043844	0.0187625	0.0129995	0.097119	0.103977	0.0902619	0.0163021	0.133178	0.0410921	0.0500148	0.0223523	0.0340032	0.0243802	0.0400685	0.0554592	0.0544842	0.0181333	0.0754712	0.0180064	0.0505605	0.019802	0.0604848	0.0333884	0.0430178	0.0309871	0.0283468	0.0252676	0.0392144	0.0338549	0.0270927	0.0156624	0.0375524	0.0740047	0.0119641	0.0115411	0.0158828	0.0121029
1703	2.87095	712.478	Pos	Tier 3	LPI O-26:2	2.58653		LPI	PG 29:1;O | BMP 29:1;O | Car 33:6;O4	0.00160214	0.0008298	0.00067867	0.0153378	0.00161514	0.00156869	0.004513	0.00172847	0.00729754	0.00125513	0.00586868	0.00535598	0.00075591	0.00065313	0.00153247	0.00141968	0.00191595	0.00217705	0.00391456	0.00112536	0.00076404	0.00068034	0.000728	0.00081373	0.00065662	0.0007201	0.00061209	0.00065379	0.0006983	0.00069511	0.00080754	0.00064769	0.00089826	0.00042276	0.00082346	0.00077115	0.00064591	0.00063564	0.00064646	0.0006577
1716	2.95336	670.396	Pos	Tier 3	LPI 22:2	4.56465		LPI	ST 30:5;O5;HexNAc | LPI O-22:3;O | ST 28:3;O4;HexNAc | ST 30:6;O4;HexNAc	0.00139882	0.00095978	0.00078498	0.00748547	0.00127037	0.00091713	0.0024737	0.00146553	0.0034818	0.00109533	0.00268552	0.00246898	0.00074027	0.00063961	0.00087719	0.00074558	0.00135345	0.00114334	0.00144854	0.00102487	0.00069479	0.0007869	0.00084203	0.00094119	0.00075948	0.00083289	0.00070797	0.00075621	0.00080768	0.000804	0.00093404	0.00074915	0.00103896	0.00048899	0.00095245	0.00089195	0.00074709	0.00073521	0.00074773	0.00076072
1727	3.07242	317.284	Pos	Tier 3	WE 22:3	0.407135		WE	ST 22:0;O2 | ST 22:1;O | HC 20:2;O | HC 20:1;O | PR 20:2;O | FOH 20:2 | FAL 20:1 | NAE 15:1;O	0.00434506	0.00183683	0.00128285	0.00101505	0.00142693	0.00122846	0.0052559	0.00268389	0.00782781	0.00138861	0.00196484	0.00466395	0.00492101	0.00268654	0.0042753	0.00123366	0.00456832	0.00305328	0.00194481	0.00194531	0.00170379	0.00511079	0.00309068	0.00258098	0.00296799	0.00418613	0.00340775	0.00149416	0.00125705	0.00145776	0.00159903	0.00336609	0.00135815	0.00245414	0.00925139	0.0102725	0.0012226	0.00162526	0.00196676	0.00165065
1729	3.00117	523.36	Pos	Tier 3	ST 37:9;O3	5.8729		ST	NAT 27:6	0.0033106	0.00281022	0.00316593	0.00291511	0.00302205	0.00284623	0.0048726	0.00492406	0.00482107	0.00339686	0.00404025	0.00308264	0.00331152	0.00302226	0.00307557	0.0159036	0.00764908	0.00698956	0.00581849	0.00370755	0.00337047	0.00314524	0.00318138	0.00318138	0.0601462	0.00656448	0.00710516	0.003236	0.0029216	0.00293287	0.00316638	0.0031423	0.00316638	0.00318803	0.00404025	0.0048637	0.00327122	0.00293976	0.00330442	0.0033611
1738	3.05274	305.234	Pos	Tier 3	FA 16:0;O3	5.57742		FA	MG 13:0;O	0.183228	0.177366	0.181469	0.274129	0.187226	0.173472	0.17239	0.172669	0.172103	0.177346	0.176615	0.178199	0.182824	0.172796	0.173747	0.174231	0.182891	0.177271	0.174889	0.179163	0.15217	0.175557	0.183058	0.185099	0.173157	0.183002	0.187231	0.16211	0.182495	0.165118	0.179816	0.167192	0.178305	0.179019	0.184992	0.409092	0.170122	0.170816	0.170125	0.176846
1742	3.0295	365.339	Pos	Tier 3	FOH 22:0;O	0.152768		FOH		0.00292737	0.00170712	0.00119227	0.00136095	0.00131638	0.00151106	0.0059054	0.00367079	0.00813998	0.00225339	0.00318848	0.00487291	0.00330967	0.00140802	0.00192815	0.00146995	0.00182079	0.00620235	0.00320803	0.00132803	0.00199547	0.002502	0.00442583	0.00264009	0.00100367	0.00217576	0.00175096	0.00159571	0.00129349	0.00198571	0.00130276	0.00149082	0.00142206	0.00112195	0.00425471	0.0069644	0.00108226	0.00100489	0.00106894	0.00112375
1746	3.03662	515.34	Pos	Tier 3	ST 31:5;O7	5.41681		ST	ST 25:2;O;GlcA | ST 25:3;O2;Hex | DG 28:7;O | DG 28:6;O2 | DG O-28:8;O2 | ST 25:4;O;Hex | NAT 21:0;O4	0.00386999	0.00283609	0.00319507	0.00541241	0.0041367	0.00389602	0.0072355	0.00409975	0.0103712	0.00357553	0.0176167	0.00554511	0.003342	0.00305008	0.00375903	0.0034177	0.00447407	0.00330949	0.00717134	0.00593062	0.00539141	0.00317419	0.00321066	0.00321066	0.00317627	0.00299538	0.0032421	0.00326579	0.00294849	0.00295986	0.00319552	0.00317122	0.00319552	0.00321738	0.00407744	0.00539231	0.00330133	0.00296682	0.00333484	0.00339204
1750	3.0635	650.44	Pos	Tier 3	PC 25:1;O	1.69163		PC	LPS O-27:2;O | PE 28:1;O | PA 30:2;O | CerP 33:2;O5 | LPG 27:3 | ST 30:3;O;HexNAc | PG O-27:3 | PS O-27:1 | LPS 27:1 | Car 31:7;O2 | LPG O-27:4;O | CerP 33:1;O6	0.00050672	0.00044471	0.00032577	0.00037088	0.0004	0.00049572	0.0006321	0.00044263	0.00082149	0.00060722	0.00070208	0.00055223	0.00045321	0.00041655	0.00047473	0.00049015	0.00053209	0.0006191	0.0004611	0.00044141	0.00055872	0.00049829	0.00077446	0.00044798	0.00065393	0.00056478	0.0004223	0.00041215	0.00049663	0.00045334	0.00045936	0.00037914	0.00037622	0.00032915	0.00052401	0.0007971	0.00036407	0.00034607	0.00032724	0.00038908
1751	3.02657	653.458	Pos	Tier 3	NAT 34:6;O2	3.98002		NAT	LPA 34:5 | LPA O-34:6;O | LPG O-31:5	0.00113142	0.00132267	0.00210843	0.00072414	0.00101797	0.00120511	0.0018428	0.0013191	0.00236647	0.00119693	0.00116986	0.00125459	0.00096707	0.00082011	0.00112307	0.00102023	0.00109015	0.00217822	0.00131899	0.00131933	0.00123102	0.00122069	0.00192977	0.00198803	0.00092961	0.00128626	0.00104709	0.00106594	0.00089678	0.00103997	0.00116379	0.00095062	0.00153567	0.00089863	0.0018973	0.00188727	0.00117316	0.00105196	0.00116103	0.0012674
1754	3.00989	714.535	Pos	Tier 3	ACer 43:6;O6	6.59747		ACer		0.00606188	0.00246215	0.00162924	0.00299319	0.00322815	0.00270815	0.0080755	0.00461255	0.0115384	0.00232559	0.00820664	0.00667528	0.0057361	0.00343068	0.00331712	0.00545985	0.00615206	0.00383831	0.00864304	0.00260674	0.00321976	0.00237796	0.00500059	0.00311962	0.011227	0.00416598	0.00475426	0.00374323	0.00208476	0.0021129	0.00285608	0.00276267	0.00202135	0.00100659	0.00268526	0.00582921	0.00176851	0.00177392	0.00172751	0.00207794
1756	3.01067	745.489	Pos	Tier 3	ST 30:1;O7;HexNAc	5.86634		ST		0.00675615	0.0033682	0.00463129	0.00532616	0.0051063	0.00417484	0.0062987	0.00611891	0.00647855	0.0033991	0.0128433	0.00308467	0.00563459	0.0042403	0.0043151	0.00455148	0.00645845	0.00301619	0.00370999	0.00370999	0.00550664	0.00477059	0.0048254	0.0053002	0.00349493	0.0032959	0.00567103	0.0047955	0.00530537	0.00434628	0.00563119	0.00368151	0.00370972	0.00575774	0.0040429	0.0040429	0.00327337	0.00294169	0.0033066	0.00336331
1760	3.02508	966.629	Pos	Tier 3	PI-Cer 43:3;O6	1.46268		PI-Cer	PI-Cer 41:0;O6 | MIPC 37:1;O2	0.00102472	0.00079185	0.00064763	0.0131871	0.00064665	0.00062805	0.0029446	0.00173075	0.00415845	0.00097499	0.00167644	0.00283453	0.00061074	0.0005277	0.0007237	0.00061513	0.00096778	0.00094329	0.00115112	0.00084555	0.00057322	0.00064922	0.0006947	0.00077651	0.00062659	0.00068716	0.00058409	0.00062389	0.00066636	0.00066332	0.00077061	0.00061807	0.00085717	0.00040343	0.0007858	0.00073588	0.00061637	0.00060657	0.00061689	0.00062762
1762	3.06111	302.215	Pos	Tier 3	ST 19:4;O2	12.7908		ST		0.0294036	0.00666064	0.00750373	0.0160187	0.0165408	0.0169183	0.048714	0.0182953	0.0791327	0.0288231	0.0605214	0.0315885	0.0213126	0.019451	0.0203299	0.0335058	0.0272522	0.0249024	0.0482323	0.0243587	0.022144	0.0217251	0.0183102	0.0176806	0.0731431	0.0260823	0.0251785	0.0176076	0.0166844	0.0184726	0.0144142	0.0159181	0.0138667	0.0184407	0.0233702	0.0309513	0.018709	0.0142813	0.017415	0.016326
1766	3.07346	635.517	Pos	Tier 3	PE-Cer 32:0;O2	7.4322		PE-Cer		0.00092838	0.00070249	0.00056735	0.00080973	0.00097258	0.00084916	0.0043902	0.00299295	0.00578748	0.00068304	0.00440328	0.00143645	0.00183014	0.00061788	0.00091613	0.00131838	0.00128182	0.00155966	0.00252063	0.00139427	0.00120453	0.00065883	0.00088158	0.0007575	0.00166922	0.00183233	0.00122019	0.0018008	0.00142032	0.00154385	0.00063973	0.00115604	0.00066261	0.00040781	0.00081726	0.00467439	0.00054401	0.00054444	0.00054142	0.00054032
1768	3.03576	671.513	Pos	Tier 3	PE-Cer 33:0;O2	4.20833		PE-Cer		0.00064719	0.00071683	0.00057894	0.00058748	0.00067046	0.00068012	0.0011991	0.00079084	0.00160728	0.00069699	0.00149133	0.00087566	0.00072084	0.00062555	0.00075084	0.00095924	0.0007024	0.00078434	0.00075741	0.0007168	0.00061926	0.00067229	0.00089958	0.00077297	0.00210271	0.00105394	0.00091997	0.000594	0.00061887	0.0006727	0.0006528	0.00066668	0.00067614	0.00041614	0.00083395	0.00090746	0.00055512	0.00055556	0.00055248	0.00055136
1770	3.05284	863.692	Pos	Tier 3	PR 59:14;O4	1.31659		PR		0.00498542	0.00527637	0.00315377	0.0101107	0.00219354	0.0022324	0.0032474	0.00249549	0.0039992	0.00622265	0.00380754	0.00488838	0.00213165	0.00210805	0.00490985	0.00207053	0.00380736	0.00284706	0.00377207	0.00521815	0.0048244	0.00473157	0.00447789	0.00458517	0.00499028	0.0039521	0.00341754	0.00221465	0.00370325	0.00244221	0.00431412	0.00414218	0.00511697	0.00336812	0.00391415	0.00366494	0.00198138	0.00455888	0.00207437	0.0019778
1779	3.06665	580.437	Pos	Tier 3	PC O-22:0	5.13868		PC	LPC 22:0 | PR 37:10;O4 | LPE O-25:1;O | Car 30:7;O | LPC O-22:1;O | CerP 30:0;O3 | LPE 25:0 | PE O-25:0 | Car 28:5 | PA O-27:1 | LPA 27:1 | LPA O-27:2;O | Cer 35:6;O3 | NAE 33:6;O2	0.00099874	0.00050104	0.00036703	0.00039419	0.00042514	0.00047701	0.0062264	0.00436034	0.00809254	0.00094318	0.00379769	0.00172564	0.00090772	0.0004455	0.00050773	0.00101845	0.00048678	0.00057158	0.00165896	0.00047298	0.00047667	0.00074039	0.00180835	0.00077563	0.00262934	0.00160478	0.00087484	0.00043347	0.00041889	0.00047679	0.00044103	0.00042716	0.00042386	0.00057518	0.00090757	0.00277794	0.00038455	0.0003899	0.00036869	0.00036981
1780	3.05947	626.483	Pos	Tier 3	NAT 34:3;O	3.00939		NAT		0.00212857	0.00119918	0.00083752	0.00110574	0.00104714	0.0009015	0.0048936	0.0025837	0.00720348	0.0009116	0.00474181	0.00164241	0.00236966	0.00122279	0.00159669	0.00236295	0.0026444	0.00277756	0.00367957	0.0012976	0.00101607	0.00119245	0.00342501	0.00152694	0.0064174	0.00241998	0.00227974	0.00171715	0.00113098	0.00106976	0.00096746	0.0009809	0.00102442	0.00051772	0.00195165	0.00596105	0.00086401	0.0007961	0.00080019	0.00107387
1782	3.06508	714.493	Pos	Tier 3	PG 29:0;O	2.28025		PG	BMP 29:0;O | LPI O-26:1 | Car 33:5;O4	0.00079806	0.00098996	0.00073178	0.00419977	0.00075724	0.00077066	0.0016625	0.00086148	0.00246353	0.00082059	0.00241791	0.00110253	0.00073588	0.00072773	0.00087261	0.00071478	0.00261047	0.00098284	0.00125645	0.00100562	0.00072597	0.0007505	0.00089721	0.00091871	0.00067596	0.00080283	0.00069424	0.00076453	0.000816	0.00084308	0.00079968	0.00076781	0.00090203	0.00043199	0.00102653	0.00096117	0.000684	0.00066749	0.0007161	0.00068277
1796	3.079	431.393	Pos	Tier 3	ST 29:0;O3	9.55227		ST	ST 29:2;O2 | PR 29:3;O2 | FA 29:3 | ST 29:1;O2 | MG O-26:4	0.14946	0.0147384	0.0129281	0.0282101	0.00799324	0.0145511	0.040144	0.0233739	0.0569144	0.0376782	0.113616	0.0105491	0.081904	0.197617	0.0176608	0.0758915	0.0308024	0.00714215	0.0711601	0.00819025	0.0918358	0.0228604	0.151817	0.0156475	0.113495	0.0304398	0.0307799	0.0213968	0.0137724	0.0140107	0.0163003	0.0089104	0.0101944	0.0117146	0.026425	0.0487061	0.0293657	0.0157831	0.0183318	0.0221112
1802	3.07839	648.522	Pos	Tier 3	Car 32:4;O2	3.59791		Car	Cer 39:5;O5 | Cer 39:4;O6 | Car 32:3;O3 | FA 37:2;O4;N | Car 30:1;O2 | Cer 37:2;O5	0.0095102	0.00218803	0.00151768	0.0207148	0.012904	0.00731079	0.0095313	0.0074139	0.0116487	0.0129747	0.0146228	0.0154964	0.00836525	0.00958622	0.00830808	0.00184127	0.00701337	0.00264952	0.00851578	0.00205362	0.00195905	0.00192933	0.00265816	0.00205762	0.00208675	0.00223962	0.00212649	0.00160569	0.00216964	0.00208753	0.00174163	0.00163999	0.00189677	0.00078076	0.00260303	0.00282334	0.00592532	0.00559809	0.00574566	0.00846376
1812	3.09945	358.3	Pos	Tier 3	FA 20:2;O2	13.493		FA	FA 20:1;O2 | FAHFA 20:2;O | SPB 20:2;O4 | MG 17:2 | MG O-17:3;O | NAE 18:0;O3	0.0213914	0.0164768	0.00873608	0.0404059	0.0196061	0.0135839	0.038748	0.0414836	0.0360117	0.0144889	0.030069	0.0326065	0.0256589	0.0158093	0.0208056	0.0126862	0.0310676	0.0562206	0.0530772	0.0184859	0.0162173	0.0209382	0.0217206	0.0201869	0.0111925	0.0264276	0.0222235	0.0438602	0.021297	0.0239399	0.0279769	0.0174688	0.0147794	0.0111442	0.022561	0.0498915	0.0121967	0.0117655	0.0109451	0.0123382
1823	3.0945	872.63	Pos	Tier 3	SHexCer 42:2;O2	1.84537		SHexCer		0.00451521	0.00245105	0.00162189	0.0018363	0.0023332	0.00195737	0.0049442	0.00271927	0.00716912	0.00224992	0.00282698	0.00434557	0.00514179	0.00278125	0.00332327	0.00390935	0.00341114	0.00441058	0.00324717	0.00230815	0.00240471	0.00194927	0.0024009	0.00209602	0.0123774	0.00398991	0.00320693	0.00282566	0.00199199	0.00201888	0.00195896	0.00203385	0.00184912	0.00082688	0.00234808	0.00449142	0.00159145	0.00152614	0.00143975	0.00145956
1824	3.075	1022.66	Pos	Tier 3	MIPC 38:0;O2	3.60721		MIPC	MIPC 40:3;O2 | MIPC 40:2;O3	0.00123617	0.00097954	0.00080114	0.0130491	0.0010084	0.00095507	0.0045657	0.00119439	0.00793696	0.00087556	0.00275957	0.00358251	0.00141838	0.00122552	0.00183516	0.00075891	0.00075174	0.0023034	0.00172981	0.00111204	0.00075388	0.0016305	0.00118961	0.00154384	0.00077306	0.00084778	0.00091506	0.0011679	0.00123471	0.00122908	0.00095782	0.00076254	0.00105754	0.00092394	0.00179965	0.00202983	0.00080536	0.00079256	0.0012188	0.00100592
1843	3.15272	615.409	Pos	Tier 3	PR 40:10;O5	6.78433		PR	PR 40:12;O5 | ST 30:2;O5;T | NAT 30:5;O3	0.00112024	0.00111853	0.00082681	0.0068334	0.00096081	0.00097783	0.0020291	0.00097336	0.00308479	0.00282039	0.00440142	0.00378942	0.00083144	0.00082224	0.00145341	0.00092364	0.00164184	0.00127004	0.00227157	0.00113622	0.00082025	0.00084797	0.00101373	0.00103802	0.00076375	0.00090709	0.0007844	0.00086382	0.00092197	0.00095258	0.00090354	0.00086752	0.00101918	0.00048809	0.00115985	0.001086	0.00077283	0.00075418	0.0008091	0.00077144
1860	3.19809	374.363	Pos	Tier 3	FA 22:0;O	0.474561		FA	MG O-19:1	0.0481539	0.0162608	0.00862154	0.0547758	0.047955	0.0461775	0.11402	0.0608497	0.167186	0.0206885	0.101514	0.132327	0.0305739	0.0200102	0.0256736	0.0179217	0.0540664	0.0607471	0.0213755	0.0276958	0.0160046	0.0281035	0.0325291	0.0256608	0.0152012	0.0336096	0.043709	0.124016	0.0476753	0.047382	0.0580046	0.034188	0.0289247	0.0400086	0.0357373	0.249041	0.0172339	0.0161337	0.0180678	0.0124191
1862	3.23249	401.382	Pos	Tier 3	ST 28:0;O2	10.3245		ST	ST 28:1;O	0.0050497	0.00281946	0.00317633	0.00300136	0.00311146	0.00409812	0.0086258	0.00758919	0.00966232	0.00340803	0.00405353	0.00309278	0.0033224	0.00303219	0.00668093	0.003123	0.00440251	0.00302412	0.00487027	0.00487027	0.0471156	0.0058645	0.00680618	0.00593188	0.0139218	0.00297782	0.00411229	0.00494443	0.0100422	0.00311991	0.00914939	0.00495826	0.00499625	0.00319851	0.00405353	0.00475745	0.00328197	0.00294942	0.00331529	0.00337215
1872	3.23173	712.478	Pos	Tier 3	LPI O-26:2	3.28954		LPI	PG 29:1;O | PI-Cer 29:0;O2 | BMP 29:1;O | Car 33:6;O4	0.00068229	0.00082876	0.00067782	0.0066272	0.0006768	0.00065733	0.0017289	0.00073596	0.00272193	0.00078441	0.00207198	0.00176813	0.00063921	0.0005523	0.00075744	0.0006438	0.00099338	0.00098726	0.00110963	0.00088497	0.00059994	0.00067948	0.00072708	0.00081271	0.0006558	0.00071919	0.00061132	0.00065298	0.00069742	0.00069424	0.00080653	0.00064688	0.00089713	0.00042224	0.00082243	0.00077018	0.0006451	0.00063484	0.00064565	0.00065688
1873	3.19794	714.493	Pos	Tier 3	PG 29:0;O	2.45542		PG	BMP 29:0;O | LPI O-26:1 | Car 33:5;O4	0.00114684	0.00112753	0.00083347	0.00548485	0.00114865	0.00116899	0.0022473	0.00122341	0.00327126	0.00093462	0.00408413	0.00258236	0.00083813	0.00082886	0.00117632	0.00082942	0.00137424	0.00114048	0.00235986	0.00114537	0.00082685	0.00085479	0.00102189	0.00104637	0.0007699	0.00091439	0.00079071	0.00087077	0.00092939	0.00096024	0.00091081	0.00087451	0.00102738	0.00049202	0.00116918	0.00109474	0.00077905	0.00076025	0.00081561	0.00077764
1874	3.22736	753.504	Pos	Tier 3	PI-Cer 31:2;O2	2.52697		PI-Cer	LPG 34:3 | LPG O-34:4;O	0.0011634	0.0010019	0.00081942	0.0100468	0.00116762	0.00113404	0.0024059	0.00118118	0.0036307	0.00083768	0.00298033	0.00327834	0.00077275	0.00066768	0.00091568	0.00103679	0.00146347	0.0015899	0.00177497	0.00106984	0.00072528	0.00082143	0.00087898	0.00098249	0.0007928	0.00086944	0.00073903	0.00078939	0.00084312	0.00083928	0.00097502	0.00078202	0.00108455	0.00051044	0.00099424	0.00093108	0.00077987	0.00076747	0.00078053	0.0007941
1875	3.1974	755.52	Pos	Tier 3	LPG 34:2	0.0469605		LPG	PI-Cer 31:1;O2 | LPG O-34:3;O	0.00186116	0.00119053	0.00088003	0.0106501	0.0020003	0.00203573	0.0034416	0.00204405	0.00483921	0.00164172	0.00532319	0.00383095	0.00098961	0.00097865	0.00170442	0.00167973	0.00234812	0.00230968	0.00353617	0.00120936	0.00087305	0.00090255	0.00107898	0.00110483	0.00081291	0.00096548	0.00083489	0.00091942	0.00098132	0.00101389	0.00096169	0.00092337	0.00108478	0.00051951	0.0012345	0.0011559	0.00082258	0.00080272	0.00086118	0.00082109
1880	3.25844	358.332	Pos	Tier 3	FA 21:1;O	1.36145		FA	MG O-18:2	0.0253264	0.0157109	0.00832999	0.0312432	0.0383572	0.0147844	0.043291	0.0348912	0.0516913	0.0142039	0.123322	0.0331024	0.0206406	0.0148706	0.0195702	0.010602	0.0271096	0.0359364	0.045126	0.0176266	0.0154634	0.0175032	0.0207109	0.0192486	0.0106722	0.023596	0.0187441	0.027137	0.0196853	0.0221282	0.0266765	0.0166568	0.0140924	0.0100682	0.0215123	0.0475723	0.0116298	0.0112185	0.0104363	0.0117647
1885	3.23896	907.675	Pos	Tier 3	PI-Cer 42:2;O2	0.201992		PI-Cer		0.00357582	0.00122598	0.0010027	0.0157653	0.0006942	0.0015959	0.0058853	0.00345922	0.00831142	0.00064513	0.00399953	0.00145417	0.00409434	0.00122171	0.0016755	0.00066036	0.00098458	0.00101265	0.00123117	0.00116422	0.00084459	0.00198346	0.0025229	0.00237235	0.00091088	0.00088298	0.00075054	0.00069845	0.00074599	0.00086672	0.00158372	0.00127022	0.00271391	0.0004331	0.00239248	0.00079	0.00070743	0.00069618	0.00070803	0.00072034
1898	3.28016	453.319	Pos	Tier 3	ST 27:3;O3;F2	2.35568		ST		0.00428354	0.00281761	0.00317425	0.00488535	0.00890125	0.00476991	0.0065173	0.00490622	0.00812846	0.00405122	0.0133958	0.00669426	0.00332023	0.00308584	0.00308366	0.00318849	0.00457167	0.00308753	0.00685689	0.0037173	0.00337933	0.00315351	0.00318974	0.00318974	0.00315557	0.00297587	0.00322098	0.00324452	0.00292928	0.00294058	0.0031747	0.00315056	0.0031747	0.00319641	0.00405087	0.00405087	0.00327982	0.00294749	0.00331311	0.00336994
1907	3.31574	519.405	Pos	Tier 3	ST 32:3;O5	1.56521		ST	ST 32:1;O5 | ST 26:0;O;Hex | MG 29:5;O | DG 29:4 | DG 29:3;O | DG O-29:5;O | FA 32:5;O3 | DG O-29:4;O2 | MG 27:2;O | DG 27:1 | DG O-27:2;O | FA 30:2;O3	0.00679969	0.00277881	0.00313054	0.00288253	0.00298828	0.00281441	0.0078794	0.00711561	0.00864311	0.00343706	0.00667265	0.00328734	0.0038384	0.00476885	0.00356491	0.00997479	0.00326176	0.00298052	0.0106741	0.00477277	0.00433884	0.00544265	0.00389253	0.00389253	0.0314254	0.00784459	0.0111456	0.00319984	0.00288895	0.00290009	0.00333916	0.00310717	0.00313099	0.00483759	0.00613076	0.00723579	0.00323466	0.0029069	0.00326749	0.00332354
1914	3.31697	732.573	Pos	Tier 3	CerP 44:5;O2	5.52739		CerP		0.0107282	0.00257947	0.00170687	0.00359776	0.00422573	0.00354504	0.0132	0.00756719	0.0188327	0.0023678	0.0102693	0.00327326	0.00692956	0.00286025	0.00378616	0.00171028	0.00348701	0.00332531	0.00293261	0.00242908	0.0025307	0.00355307	0.00676477	0.00274679	0.00197239	0.00236746	0.00190287	0.00197735	0.00209636	0.00212466	0.00294858	0.00276793	0.00458094	0.00087021	0.00487843	0.00284894	0.00167483	0.0016061	0.00151518	0.00153604
1916	3.31715	966.629	Pos	Tier 3	PI-Cer 43:3;O6	1.08345		PI-Cer	PI-Cer 41:0;O6 | MIPC 37:1;O2	0.00078288	0.00079757	0.00065231	0.0157653	0.00065132	0.00063259	0.0022632	0.00081024	0.0037161	0.00094066	0.00214924	0.00212034	0.00061515	0.00053151	0.00072893	0.00061957	0.00068693	0.0009501	0.0012253	0.00085165	0.00057736	0.00065391	0.00069972	0.00078212	0.00063112	0.00069212	0.00058831	0.0006284	0.00067117	0.00066811	0.00077617	0.00062253	0.00086336	0.00040634	0.00079147	0.00074119	0.00062082	0.00061095	0.00062135	0.00063215
1918	3.31203	972.567	Pos	Tier 3	MIPC 34:2;O4	1.84116		MIPC	MIPC 34:1;O5	0.00197325	0.00147919	0.00089341	0.0284811	0.00083135	0.00080744	0.0062066	0.00176857	0.0106447	0.00188921	0.00543773	0.00519322	0.00182421	0.00123903	0.00274228	0.0007993	0.00131744	0.00232013	0.00217153	0.00204808	0.00132673	0.00159598	0.00171234	0.00169425	0.00080967	0.00164413	0.00099215	0.00147309	0.00102163	0.00101218	0.00103169	0.00082747	0.00145095	0.00090169	0.00150917	0.00351512	0.00127887	0.00118565	0.00138973	0.0014312
1933	3.37573	599.492	Pos	Tier 3	DG 32:1;O2	6.16607		DG		0.0177319	0.0056464	0.00394348	0.00428163	0.00355511	0.00416709	0.026536	0.0189946	0.0340766	0.00225504	0.0173866	0.0034219	0.0117626	0.00129382	0.00616455	0.00115098	0.00587781	0.00437096	0.00510794	0.00341172	0.00201691	0.00621643	0.0153717	0.00600774	0.00260693	0.00415356	0.00236275	0.00189468	0.00102404	0.00485687	0.00614537	0.00990358	0.00772416	0.00117158	0.0116088	0.00527454	0.00147831	0.00129329	0.00240511	0.00256082
1939	3.40008	315.309	Pos	Tier 3	ST 23:0;O	13.5009		ST		0.00767032	0.00281207	0.00316801	0.0102978	0.00847804	0.00798478	0.011432	0.00585735	0.0170062	0.00631133	0.0428888	0.01532	0.00474194	0.00432773	0.0063574	0.00751076	0.0112709	0.00727294	0.0185231	0.00370999	0.00337268	0.00314731	0.00318347	0.00318347	0.00314937	0.00297002	0.00321464	0.00323813	0.00292352	0.0029348	0.00316846	0.00314436	0.00316846	0.00319013	0.0040429	0.0040429	0.00327337	0.00294169	0.0033066	0.00336331
1943	3.38798	425.324	Pos	Tier 3	ST 27:3;O;F	11.351		ST		0.00625118	0.00279359	0.00314719	0.00630745	0.00789589	0.0061584	0.009049	0.00479526	0.0133027	0.00822975	0.0213116	0.0107862	0.00329192	0.00300438	0.00486511	0.00519409	0.0125678	0.00502963	0.0101184	0.00478252	0.0043477	0.00853206	0.00669532	0.00669532	0.00421916	0.0050541	0.00580409	0.0128313	0.00480211	0.00736591	0.00495254	0.0031237	0.00314764	0.00473279	0.00599795	0.022568	0.00325186	0.00292237	0.00405395	0.00334121
1945	3.41354	511.44	Pos	Tier 3	DG 28:1	7.59004		DG	DG 28:0;O | DG O-28:1;O2 | MG 28:2;O | DG O-28:2;O | FA 31:2;O3	0.00678783	0.0021242	0.00148355	0.0021454	0.00310411	0.00319611	0.014158	0.0101344	0.0181813	0.0008455	0.00678147	0.00240218	0.0104361	0.00220518	0.0030198	0.00130285	0.00370114	0.00322452	0.00263219	0.00303788	0.00127502	0.00268938	0.0137066	0.00397606	0.00173233	0.00211577	0.00138124	0.00131449	0.00110589	0.00202658	0.00551144	0.00370048	0.00361227	0.00139791	0.006444	0.00524185	0.00077212	0.00153613	0.00160844	0.00136118
1951	3.39573	555.466	Pos	Tier 3	DG 30:1;O	7.04164		DG	DG 30:0;O2 | DG O-30:2;O2 | FA 33:2;O4	0.013395	0.00370162	0.00258523	0.00320869	0.00297254	0.00332223	0.022452	0.0160717	0.0288328	0.0025646	0.0146946	0.00389164	0.0114727	0.00117854	0.00455888	0.00120727	0.00604123	0.00386885	0.00430249	0.00316829	0.00163666	0.00409193	0.016892	0.00712816	0.00234444	0.00324435	0.00177747	0.00191528	0.00161134	0.00330697	0.00576454	0.00743557	0.00577279	0.00070851	0.00957372	0.00593339	0.00117765	0.00085819	0.00193908	0.00196127
1958	3.42762	339.287	Pos	Tier 3	MG O-16:0	0.848567		MG	FOH 19:0;O2	0.00174227	0.00093301	0.00074937	0.00245846	0.00193466	0.00174724	0.004762	0.00267433	0.0068496	0.00202522	0.00365773	0.00273501	0.00493457	0.00213503	0.0019029	0.00138634	0.00159211	0.00200552	0.00324948	0.00204699	0.00393005	0.0020676	0.00211138	0.00117274	0.00285104	0.0021996	0.00157129	0.00131046	0.00134152	0.00161818	0.00146107	0.001952	0.00117778	0.00052662	0.0009465	0.00194567	0.00087825	0.00122174	0.0009055	0.0012496
1959	3.41999	357.337	Pos	Tier 3	FA 22:0;O	1.493		FA	MG O-19:0;O | MG O-19:1	0.0318302	0.0159269	0.00844453	0.0420582	0.018489	0.01281	0.049725	0.0289777	0.0704726	0.0528438	0.127981	0.0843056	0.0255041	0.015075	0.0198393	0.0101215	0.0247868	0.0672194	0.0904972	0.017869	0.015676	0.0177438	0.0209957	0.0195132	0.010819	0.0239205	0.0190019	0.0275102	0.019956	0.0224324	0.0270433	0.0168858	0.0142862	0.0102066	0.0218081	0.0482264	0.0117897	0.0113728	0.0105798	0.0119265
1962	3.41899	558.413	Pos	Tier 3	ST 30:0;O4;G	0.476258		ST	Cer 32:4;O4 | Car 25:3;O | LPG O-21:0 | NAE 30:4;O3	0.00476457	0.00283978	0.00319923	0.00294578	0.00305384	0.00287617	0.006383	0.00304558	0.00972035	0.0034326	0.00408275	0.00844534	0.00334635	0.00305405	0.00310793	0.00314552	0.00333333	0.00304592	0.00374655	0.00374655	0.00340592	0.00317833	0.00321484	0.00321484	0.0031804	0.00299929	0.00324632	0.00327005	0.00295233	0.00296372	0.00319968	0.00317535	0.00319968	0.00322157	0.00408275	0.00408275	0.00330563	0.00297069	0.00333918	0.00339646
1964	3.40928	684.483	Pos	Tier 3	PG 28:0	2.57499		PG	PR 40:4;O3;N5 | CerP 34:0;O6 | BMP 28:0 | Car 32:5;O3 | LPG 28:1;O | PG O-28:1;O | Cer 39:6;O6	0.00249222	0.00165208	0.00122121	0.0115635	0.00323352	0.00255317	0.0057787	0.00245633	0.00910108	0.00216018	0.00923501	0.0060446	0.00141107	0.00139545	0.00205913	0.00202412	0.00434677	0.00278323	0.00550031	0.00240566	0.00107905	0.00073101	0.00087391	0.00089484	0.00065841	0.00078197	0.00067621	0.00074467	0.0007948	0.00082119	0.00077891	0.00074787	0.0008786	0.00042077	0.00099987	0.00093621	0.00066624	0.00065015	0.0006975	0.00066503
1973	3.43735	467.414	Pos	Tier 3	DG 26:0	8.69148		DG	MG 26:2 | MG O-26:3;O | DG O-26:2 | MG 26:1;O | DG O-26:1;O | FA 29:2;O2	0.00385773	0.00118908	0.00083046	0.00106136	0.0014371	0.00116657	0.0092164	0.00659723	0.0118355	0.0008433	0.00347764	0.00127966	0.00618638	0.00121023	0.0016573	0.00089769	0.00144313	0.00222176	0.00180139	0.00110923	0.00086374	0.00163677	0.00555734	0.00216082	0.00106194	0.00131197	0.00106802	0.00108724	0.0009147	0.00115082	0.00175396	0.00200878	0.0019914	0.00082989	0.00312846	0.00311443	0.00076463	0.00076656	0.00084851	0.00083048
1975	3.43471	536.431	Pos	Tier 3	Car 23:0;O	4.60851		Car	Cer 30:1;O4 | NAE 28:1;O3	0.00296647	0.00163576	0.00113461	0.00828128	0.00225987	0.00201229	0.0056443	0.0018121	0.0094764	0.00196996	0.00864275	0.00727219	0.00143711	0.00132128	0.00142729	0.00137652	0.00176255	0.00198077	0.00310305	0.00153527	0.00146458	0.00144236	0.00198723	0.00153827	0.00156004	0.00167433	0.00158976	0.0012004	0.00162201	0.00156063	0.00130204	0.00122605	0.00141802	0.00058369	0.00194602	0.00211072	0.00115014	0.00108662	0.00111527	0.00117473
1990	3.45151	449.285	Pos	Tier 3	ST 26:4;O5;P	7.65878		ST		0.0123652	0.00302639	0.00340946	0.0137323	0.013177	0.0124104	0.017047	0.0107636	0.0233309	0.00956526	0.0274716	0.0237086	0.00857816	0.00793417	0.00796697	0.0102879	0.0117848	0.00996215	0.0191008	0.00399275	0.00362973	0.00338718	0.0034261	0.0034261	0.0033894	0.00319638	0.00345964	0.00348493	0.00314634	0.00315847	0.00340994	0.00338401	0.00340994	0.00343326	0.00435104	0.00435104	0.00352285	0.0031659	0.00355861	0.00361965
1995	3.45775	365.136	Pos	Tier 3	PK 20:7;O5	0.215697		PK		0.00074781	0.00120017	0.00128536	0.00369661	0.00101982	0.00119652	0.0014662	0.0013806	0.00155181	0.00083018	0.00086043	0.00189292	0.0011602	0.00085532	0.0010256	0.00106706	0.00109509	0.00103645	0.0007498	0.00137326	0.00079385	0.00109115	0.0012223	0.00130587	0.00091826	0.00112083	0.00094308	0.00080772	0.0009119	0.00089454	0.0010292	0.00117963	0.00119783	0.00061096	0.0014838	0.00129696	0.00078793	0.00093622	0.00125504	0.0009408
1999	3.48374	520.436	Pos	Tier 3	Car 23:0	4.35022		Car	Cer 30:1;O3 | NAE 28:1;O2	0.00297327	0.00139498	0.0009676	0.0158735	0.00345985	0.00308081	0.0068749	0.00279072	0.010959	0.00146687	0.0119339	0.00878959	0.00122557	0.00112679	0.00182983	0.00193124	0.00240211	0.00277898	0.00419217	0.00130929	0.001249	0.00123005	0.00169472	0.00131184	0.00133041	0.00142788	0.00135575	0.00102371	0.00138326	0.00133091	0.00111038	0.00104558	0.00120929	0.00049778	0.00165957	0.00180003	0.00098084	0.00092668	0.0009511	0.00100182
2003	3.46596	612.427	Pos	Tier 3	SCer 32:1;O2	0.0863535		SCer	LPS O-24:0;O | ST 29:3;O2;HexNAc | Car 30:7;O3 | ST 29:4;O;HexNAc | CerP 30:0;O5 | PA 27:0;O | LPG 24:1 | PG O-24:1 | Car 28:5;O2 | LPG O-24:2;O | Cer 35:6;O5 | ST 27:1;O;HexNAc | NAE 33:6;O4	0.00373039	0.00315815	0.00417958	0.00405981	0.00521123	0.00432748	0.0047589	0.00272816	0.00678966	0.00332249	0.00334446	0.00367965	0.00457774	0.00280565	0.002845	0.00163774	0.0058043	0.00318428	0.00284273	0.00309495	0.0035744	0.0033942	0.00472882	0.00294066	0.00387446	0.00347625	0.00436246	0.00189349	0.00200746	0.00203455	0.00460344	0.00380459	0.00271149	0.00233731	0.0030437	0.00272812	0.00314996	0.00386867	0.00335817	0.00298899
2006	3.45193	627.437	Pos	Tier 3	PA O-30:1	1.15064		PA	PE-Cer 28:0;O5 | LPA 30:1 | LPA O-30:2;O	0.0206122	0.0150934	0.0216636	0.0153384	0.0280525	0.029901	0.030422	0.0140008	0.0468425	0.0147923	0.031686	0.0290541	0.0213357	0.0126061	0.0187937	0.0278525	0.0342988	0.0434175	0.0228681	0.0109	0.0129165	0.00970662	0.0126017	0.0114496	0.0216153	0.017191	0.0215165	0.0144495	0.0136294	0.0136693	0.0108177	0.00935144	0.0137648	0.0191104	0.0157969	0.0176141	0.0160606	0.0206739	0.017323	0.0118544
2007	3.4555	646.457	Pos	Tier 3	HexCer 28:2;O4	7.24812		HexCer	HexCer 28:1;O5 | ST 28:0;O5;Hex	0.00351694	0.00238288	0.00157678	0.00296587	0.00406424	0.00316141	0.0056188	0.00322109	0.00801645	0.00294701	0.00477441	0.00407397	0.00654707	0.00227008	0.00322024	0.0023515	0.00432794	0.0043697	0.00455869	0.00241714	0.0034453	0.0039515	0.00540592	0.002961	0.00334227	0.00371344	0.00493671	0.00546293	0.00345056	0.00486568	0.00369238	0.00426109	0.00348534	0.00149064	0.0035115	0.00742441	0.00248085	0.00206809	0.00173869	0.00175979
2013	3.46411	909.622	Pos	Tier 3	PI O-42:5	0.584163		PI	PI-Cer 40:3;O4	0.00131493	0.00128058	0.00116003	0.01314	0.00140157	0.00115012	0.0024554	0.0014432	0.00346756	0.00129933	0.00167644	0.00155912	0.00129126	0.00090225	0.00141605	0.00084171	0.00121822	0.00130871	0.00116728	0.0016056	0.00140012	0.00129289	0.00095424	0.00158004	0.00152842	0.00110451	0.00133885	0.00107204	0.00078887	0.0010344	0.00140258	0.00097681	0.00132544	0.00174351	0.00117483	0.00130265	0.00157349	0.00138439	0.00174699	0.0015198
2018	3.46867	966.629	Pos	Tier 3	PI-Cer 43:3;O6	1.71547		PI-Cer	PI-Cer 41:0;O6 | MIPC 37:1;O2	0.00085308	0.00103621	0.00084749	0.00670798	0.00094429	0.00082187	0.002434	0.00103809	0.00382997	0.00097972	0.00423456	0.00220839	0.00079922	0.00069055	0.00094704	0.00080496	0.00079735	0.00123439	0.00156421	0.00110649	0.00075012	0.00084957	0.00090908	0.00101614	0.00081996	0.00089922	0.00076434	0.00081642	0.000872	0.00086802	0.00100842	0.0008088	0.0011217	0.00052793	0.0010283	0.00096297	0.00080658	0.00079375	0.00080727	0.0008213
2019	3.48283	1007.66	Pos	Tier 3	PI-Cer 45:5;O6	0.936722		PI-Cer		0.00088475	0.00086152	0.00070461	0.00557708	0.00070355	0.00068331	0.0015787	0.0007551	0.00240222	0.00065381	0.00139358	0.00147374	0.00066448	0.00057413	0.00078738	0.00066925	0.00079534	0.00102628	0.00089813	0.00091994	0.00062366	0.00070634	0.00075582	0.00084483	0.00068172	0.00074762	0.00063548	0.00067878	0.00072499	0.00072168	0.00083841	0.00067245	0.00093259	0.00043892	0.00085494	0.00080063	0.0006706	0.00065993	0.00067117	0.00068284
2035	3.5576	293.284	Pos	Tier 3	WE 20:1	0.733836		WE	FOH 18:0	0.00345083	0.00209002	0.00145968	0.002431	0.00282944	0.00167396	0.0063422	0.00316811	0.00951635	0.00175105	0.00793263	0.00404627	0.00521158	0.00208607	0.0039214	0.00132513	0.00331621	0.00678427	0.00666668	0.00181562	0.00199265	0.00434269	0.00526439	0.00350588	0.00263689	0.00370624	0.00452669	0.00602919	0.00297294	0.00435317	0.00217323	0.00257865	0.00110963	0.00191228	0.00513194	0.0108747	0.00184689	0.0016598	0.00157874	0.00151893
2038	3.55635	334.299	Pos	Tier 3	FA 18:0;O2	12.4905		FA	MG O-15:1;O | SPB 18:0;O4 | MG 15:0	0.159151	0.0885507	0.0180813	0.291353	0.14301	0.0760543	0.2596	0.240755	0.278447	0.108261	0.44548	0.215875	0.230259	0.098657	0.181783	0.0566916	0.252743	0.341025	0.282166	0.0970123	0.123756	0.170656	0.186709	0.177929	0.0871653	0.203457	0.212605	0.342249	0.14636	0.244696	0.215546	0.146455	0.0647812	0.119365	0.168683	0.587429	0.0944773	0.073818	0.0603349	0.0640221
2044	3.56587	478.367	Pos	Tier 3	LPC O-17:0	3.78343		LPC	LPE O-20:0 | Cer 30:6;O | NAE 28:6	0.00162085	0.0012687	0.00088001	0.00269021	0.00106625	0.00094945	0.0045567	0.00422087	0.00489255	0.00120533	0.00152281	0.00161378	0.00713598	0.00192309	0.00199805	0.00597013	0.00211778	0.00176566	0.00101065	0.00227012	0.00113593	0.0011187	0.0032534	0.00119309	0.00524216	0.0018777	0.00178285	0.00093104	0.00125804	0.00121043	0.00100986	0.00095093	0.00109982	0.00045272	0.00150934	0.00518283	0.00089205	0.00084279	0.00086501	0.00091113
2045	3.56531	524.374	Pos	Tier 3	PC O-18:0	6.46334		PC	LPC 18:0 | LPE 21:0 | Car 26:7;O | LPC O-18:1;O | PE O-21:0 | Car 24:5 | LPE O-21:1;O | PA O-23:1 | LPA 23:1 | LPA O-23:2;O | ST 29:2;O3;G | Cer 31:6;O3 | NAE 29:6;O2	0.00162715	0.00156501	0.00140751	0.00150638	0.00152907	0.00113219	0.0015066	0.00136114	0.00165203	0.00131826	0.0013128	0.00119832	0.0020227	0.00120505	0.00145749	0.00145137	0.00130842	0.00098052	0.00104837	0.0007427	0.00165803	0.00064271	0.00120777	0.0006733	0.00122294	0.00097954	0.00117401	0.0010248	0.00140799	0.00088965	0.00136826	0.00073627	0.00116364	0.00150899	0.00166786	0.00162046	0.00105798	0.00136855	0.00088524	0.0011142
2051	3.51786	568.4	Pos	Tier 3	PA 25:0	5.65005		PA	DG 32:9 | TG O-32:9 | PC O-20:0;O | ST 27:3;O;HexNAc | LPC 20:0;O | Car 28:7;O2 | CerP 28:0;O4 | LPE 23:0;O | PE O-23:0;O | LPS O-22:0 | Car 26:5;O | LPG O-22:2 | PA O-25:1;O | LPA 25:1;O | Cer 33:6;O4 | NAE 31:6;O3	0.0388911	0.0544303	0.0359999	0.0303896	0.0407188	0.0511923	0.064215	0.0512661	0.0771631	0.0295254	0.0570077	0.081272	0.0359158	0.0398989	0.0387953	0.0472161	0.0464835	0.0431325	0.0486609	0.0259559	0.0383832	0.0217439	0.0322026	0.0220911	0.0450289	0.0508215	0.0325306	0.0386501	0.0156314	0.0166461	0.0236333	0.0240633	0.0411534	0.0354566	0.030604	0.0241768	0.0323016	0.0413477	0.0325104	0.029912
2054	3.50092	583.411	Pos	Tier 3	LPA O-28:2	1.29635		LPA		0.0018018	0.00372697	0.00238777	0.00684067	0.00277354	0.00249111	0.0040333	0.0047488	0.00331787	0.0026642	0.00318507	0.0042695	0.00405541	0.0028282	0.00202523	0.00229539	0.00282689	0.00188902	0.00187243	0.0023918	0.00243619	0.00287729	0.00331988	0.00183357	0.00285673	0.00257569	0.0030036	0.00228899	0.00241841	0.00420157	0.00203246	0.00185959	0.00277108	0.00144617	0.00237869	0.00258001	0.0023796	0.00267657	0.00261051	0.00211609
2058	3.54241	800.56	Pos	Tier 3	CerP 45:6;O3	5.02051		CerP		0.00862488	0.00641934	0.00603857	0.00675011	0.0102866	0.00632915	0.010024	0.00731554	0.012732	0.00540359	0.00935133	0.00920215	0.00840625	0.00713437	0.00967147	0.0074182	0.00826544	0.00871488	0.00691044	0.00647506	0.00883956	0.00596003	0.00752418	0.00623382	0.00930065	0.00640975	0.00511799	0.00551276	0.00557526	0.00531229	0.00627603	0.00693956	0.00630567	0.00401568	0.00631826	0.00566987	0.00668389	0.00645206	0.00635874	0.00466192
2059	3.52764	821.57	Pos	Tier 3	PI-Cer 36:3;O2	6.06233		PI-Cer		0.00375987	0.00409233	0.00403545	0.0338327	0.00469214	0.00427265	0.0053887	0.00469736	0.00608	0.00335189	0.00445808	0.00748166	0.00523803	0.00405457	0.0044154	0.00525786	0.00374268	0.00474678	0.00355508	0.00511604	0.00339604	0.00330491	0.00356381	0.00381677	0.00501643	0.00362801	0.0037105	0.00374088	0.00294895	0.00396468	0.00570998	0.00355014	0.00502146	0.00426473	0.00416117	0.00296333	0.00537934	0.00381224	0.00490275	0.00377189
2065	3.54484	950.634	Pos	Tier 3	PI 40:3;O	1.56155		PI	PI-Cer 43:3;O5 | PI-Cer 41:0;O5 | PI-Cer 43:2;O6	0.0013389	0.00080121	0.00065528	0.0482348	0.00271992	0.00264169	0.0073423	0.00211718	0.0125673	0.00130603	0.00844106	0.00905234	0.00098529	0.00085132	0.00271662	0.0013385	0.00215959	0.00205256	0.00348018	0.00166278	0.00065	0.00065689	0.00070291	0.00078569	0.000634	0.00069528	0.00059099	0.00063126	0.00067423	0.00067116	0.00077971	0.00062537	0.0008673	0.0004082	0.00079509	0.00074458	0.00069933	0.00061373	0.00062418	0.00063503
2071	3.58146	756.534	Pos	Tier 3	CerP 43:6;O2	4.94789		CerP		0.0103735	0.0114562	0.00688204	0.0103419	0.0118969	0.00989571	0.014211	0.00875733	0.0196653	0.0100315	0.0119168	0.0131816	0.0145091	0.00728888	0.0125349	0.0108987	0.0120196	0.00971227	0.0114009	0.00838309	0.0105443	0.00756383	0.0113895	0.00914195	0.0125108	0.0085444	0.00709572	0.00815612	0.00882997	0.00686889	0.00928543	0.00710137	0.00808661	0.00672632	0.00867242	0.00956769	0.00984002	0.00820229	0.00863384	0.00702215
2076	3.60908	476.41	Pos	Tier 3	ST 30:2;O3	0.0056722		ST	ST 30:3;O3 | PR 30:1;O3 | Cer 30:4;O2 | Cer 30:3;O3 | FA 30:5;O | Car 23:2 | MG O-27:6 | NAE 28:3;O2 | Cer 28:1;O2 | NAE 26:1;O	0.00656897	0.00281207	0.00316801	0.00514984	0.00443672	0.00417858	0.0064053	0.00392538	0.0088853	0.00408919	0.0231498	0.00782314	0.0033137	0.00302425	0.0030776	0.00408692	0.00474733	0.00395751	0.0113762	0.00430476	0.00391337	0.00314731	0.00318347	0.00318347	0.00314937	0.00297002	0.00321464	0.00323813	0.00292352	0.0029348	0.00316846	0.00314436	0.00316846	0.00319013	0.0040429	0.0040429	0.00327337	0.00294169	0.0033066	0.00336331
2078	3.6024	580.457	Pos	Tier 3	Car 25:0;O2	4.29854		Car	Cer 32:1;O5 | NAE 30:1;O4	0.0132183	0.0012847	0.00089111	0.0158842	0.00558033	0.00496899	0.012945	0.00640388	0.0194853	0.0101889	0.0173987	0.0136416	0.00112868	0.00103771	0.00112097	0.00458936	0.00758065	0.00660391	0.0115048	0.00503646	0.00480453	0.0011328	0.00156073	0.00120813	0.00122523	0.00131499	0.00124857	0.00094278	0.0012739	0.00122569	0.0010226	0.00096292	0.00111369	0.00045842	0.00152837	0.00165772	0.0012703	0.00087467	0.00114971	0.00092262
2079	3.60481	581.461	Pos	Tier 3	NAT 28:0;O2	8.49676		NAT		0.00395928	0.00246671	0.00172276	0.00153222	0.00215395	0.00185437	0.0054498	0.0027911	0.00810844	0.00269405	0.00541754	0.00408806	0.00204623	0.0017353	0.00237633	0.00186221	0.0031971	0.00460895	0.00459439	0.00230105	0.0017918	0.00218788	0.00345877	0.00288837	0.00172961	0.00272162	0.00221556	0.00225544	0.00189752	0.00220049	0.00187815	0.00196304	0.00205014	0.00106495	0.00401454	0.00399331	0.00158619	0.00159021	0.00159837	0.00172167
2087	3.63062	536.431	Pos	Tier 3	Car 23:0;O	4.3707		Car	Cer 30:1;O4 | NAE 28:1;O3	0.00389668	0.00174268	0.00120877	0.00876149	0.0014646	0.00130415	0.0057555	0.00210407	0.00940702	0.00202595	0.00818701	0.00565091	0.00153104	0.00140764	0.00157494	0.0018689	0.00257393	0.00268927	0.00376765	0.00163562	0.0015603	0.00153663	0.00211712	0.00163881	0.00166201	0.00178377	0.00169367	0.00127887	0.00172803	0.00166263	0.00138714	0.00130619	0.0015107	0.00062185	0.00207321	0.00224868	0.00122532	0.00115765	0.00118816	0.00125152
2088	3.61976	548.426	Pos	Tier 3	PR 40:14	2.48608		PR		0.00133355	0.00100025	0.00073938	0.00352663	0.00076511	0.00077866	0.0029674	0.00264653	0.00328829	0.00131774	0.00148777	0.0017705	0.00118505	0.00158447	0.00102163	0.0007222	0.00161876	0.00099305	0.00070452	0.00101607	0.00119455	0.00078803	0.00170761	0.00096464	0.00496614	0.00182096	0.00157466	0.00126445	0.0009988	0.00110751	0.00080799	0.00077579	0.0009114	0.00058234	0.00118851	0.00212706	0.00069111	0.00067443	0.00075144	0.00076124
2096	3.6265	690.495	Pos	Tier 3	HexCer 32:3;O2	4.90633		HexCer	Car 33:6;O4 | Car 31:3;O4	0.0125342	0.0148569	0.0125492	0.010918	0.0166509	0.0132065	0.021961	0.0170321	0.0268897	0.00918741	0.0158976	0.0170886	0.0327656	0.012777	0.0164518	0.0182506	0.0180088	0.0154718	0.0214304	0.0124156	0.0197945	0.0102293	0.0103118	0.0121274	0.0194572	0.00930396	0.0135049	0.00910043	0.0102125	0.00844378	0.00977708	0.00914048	0.0106701	0.0086213	0.00994367	0.0132081	0.00996149	0.0110384	0.0095707	0.0094664
2111	3.65983	422.324	Pos	Tier 3	NAE 21:1;O2	0.125709		NAE		0.00595767	0.00228808	0.001598	0.00545732	0.0046348	0.00399017	0.013532	0.00577115	0.0212935	0.00316775	0.013181	0.00831487	0.00266346	0.00225873	0.00439951	0.00348403	0.00530187	0.00862292	0.00670869	0.0025568	0.00199095	0.00127511	0.0020158	0.00168337	0.00103798	0.00158619	0.00129125	0.00131449	0.00110589	0.00128246	0.0010946	0.00114408	0.00119484	0.00062066	0.00233971	0.00232734	0.00111972	0.00095883	0.00096325	0.00112862
2112	3.68046	479.295	Pos	Tier 3	ST 26:2;O4;F2	2.49219		ST		0.00593993	0.00454143	0.00511627	0.00548332	0.0061057	0.00535375	0.0052856	0.00475365	0.00581758	0.00593167	0.00543747	0.00490466	0.00503586	0.00714533	0.00467705	0.00462106	0.00560615	0.00447474	0.00519691	0.00636694	0.00472441	0.00423294	0.00428158	0.00428158	0.00423571	0.0039945	0.0043235	0.0043551	0.00393196	0.00394713	0.00426139	0.00422898	0.00426139	0.00429053	0.00543747	0.00543747	0.00608649	0.00506002	0.0060983	0.00628025
2121	3.65268	781.634	Pos	Tier 3	ST 50:3;O7	0.417461		ST		0.00773127	0.0037525	0.00422748	0.0100716	0.00626465	0.00590016	0.011284	0.00600993	0.0165571	0.0057731	0.0168623	0.0100079	0.00442189	0.00451451	0.00410683	0.0041565	0.00701365	0.00402489	0.0120465	0.00495071	0.0045006	0.00419986	0.00424811	0.00424811	0.0042026	0.00396327	0.00428971	0.00432106	0.00390123	0.00391628	0.00422808	0.00419593	0.00422808	0.004257	0.00539497	0.00539497	0.00436808	0.00392548	0.00441242	0.0044881
2124	3.67981	875.58	Pos	Tier 3	PI-Cer 39:5;O3	4.96183		PI-Cer		0.00289866	0.00199028	0.00162779	0.0244489	0.00284305	0.00276128	0.0055518	0.00315345	0.0079501	0.00277384	0.00297711	0.00644372	0.00250392	0.00216346	0.00347787	0.00279129	0.00278091	0.0042804	0.00246051	0.0029869	0.0020249	0.00163178	0.0017461	0.00195172	0.00157491	0.00172715	0.00146809	0.00156812	0.00167486	0.00166723	0.00193689	0.00155349	0.00215447	0.001014	0.00197507	0.0018496	0.0025375	0.00252742	0.00259598	0.00250511
2138	3.68469	423.286	Pos	Tier 3	ST 21:2;O4;G	1.56248		ST	NAE 21:6;O3	0.00406806	0.00279359	0.00314719	0.0035955	0.00310948	0.00292856	0.0036614	0.00337452	0.00394818	0.00337676	0.0044201	0.0030644	0.00329192	0.00410717	0.00305737	0.00309435	0.00344393	0.00299637	0.00368561	0.00368561	0.00335052	0.00312663	0.00316255	0.00316255	0.00312867	0.0029505	0.00319352	0.00321686	0.00290431	0.00291551	0.00314764	0.0031237	0.00314764	0.00316917	0.00401634	0.00401634	0.00463262	0.00292237	0.00328487	0.00334121
2140	3.67898	449.285	Pos	Tier 3	ST 26:4;O5;P	6.74261		ST	PK 28:7;O3;N	0.0387129	0.0308034	0.0347024	0.0339004	0.0326167	0.030719	0.038039	0.0349915	0.0410863	0.0406887	0.0409098	0.0312135	0.00829512	0.0372884	0.0077041	0.033866	0.0408934	0.0327936	0.0311424	0.0429257	0.028311	0.00787861	0.00796913	0.00796913	0.0108241	0.0102077	0.0113822	0.020616	0.00731841	0.00734663	0.00793155	0.00787123	0.00793155	0.0088766	0.011871	0.0277505	0.0356866	0.0318658	0.0360489	0.0375931
2141	3.68481	450.288	Pos	Tier 3	ST 23:1;O6;G	7.02902		ST	DG 22:6;O | ST 23:2;O5;G | ST 19:3;O;Hex | ST 25:4;O6 | FA 25:7;O4	0.00994051	0.00784866	0.00884212	0.0097132	0.00974965	0.0091824	0.0096195	0.0085423	0.0106967	0.00878807	0.0111432	0.00984175	0.00935324	0.0095993	0.00868683	0.00864864	0.0101496	0.00837478	0.00951629	0.0126169	0.00708662	0.00400961	0.00405568	0.00405568	0.00401223	0.00378375	0.00409539	0.00412532	0.00372451	0.00373888	0.00403656	0.00400586	0.00403656	0.00406416	0.00515059	0.00515059	0.0106761	0.00793987	0.0085424	0.0100126
2147	3.67115	768.576	Pos	Tier 3	CerP 40:0;O6	1.95813		CerP	BMP 34:0 | LPG 34:1;O | Cer 45:6;O6 | ACer 45:5;O5	0.00357112	0.00285692	0.00189046	0.00259647	0.00271956	0.00228148	0.0057025	0.00293539	0.00846958	0.00325554	0.00409052	0.00482237	0.00218115	0.00209349	0.00277272	0.00189423	0.00391696	0.00368298	0.00359003	0.00269035	0.0028029	0.00227205	0.00279847	0.0024431	0.00218454	0.00262211	0.00210755	0.00219003	0.00232184	0.00235318	0.00228335	0.00237063	0.00215531	0.00096381	0.0027369	0.00315538	0.00185498	0.00177886	0.00167816	0.00170125
2159	3.70205	520.436	Pos	Tier 3	Car 23:0	4.47304		Car	Cer 30:1;O3 | NAE 28:1;O2	0.00351015	0.00179656	0.00124615	0.0145293	0.00352352	0.00313752	0.0064913	0.00334326	0.00963925	0.00259222	0.00647423	0.00494521	0.00178843	0.00164428	0.00299267	0.00251005	0.00342827	0.00361186	0.00423442	0.00168619	0.00178342	0.00158414	0.00218257	0.00168948	0.0017134	0.00183892	0.00174603	0.00131841	0.00178146	0.00171404	0.00143003	0.00134657	0.00155741	0.00064107	0.00213731	0.0023182	0.0012632	0.00119344	0.0012249	0.00129021
2173	3.71681	394.329	Pos	Tier 3	NAE 20:0;O	0.330425		NAE		0.0178014	0.0016745	0.00116948	0.0159928	0.00146219	0.00125883	0.039241	0.013959	0.0645239	0.00621322	0.035608	0.0213906	0.00752842	0.00638443	0.0125685	0.00918149	0.0150842	0.022724	0.0151022	0.00620471	0.00330321	0.00148522	0.00234796	0.00196075	0.00117413	0.00184755	0.00150401	0.00153109	0.00128811	0.00149378	0.00127496	0.00133259	0.00139172	0.00072293	0.00272524	0.00271082	0.00327875	0.00257858	0.00307747	0.00279175
2174	3.7189	395.333	Pos	Tier 3	ST 28:4;O2	4.88485		ST	ST 28:3;O2 | ST 28:4;O | ST 26:1;O	0.0157259	0.00322963	0.00363842	0.00335017	0.0115498	0.00327101	0.017043	0.00876225	0.0253239	0.0064699	0.0306459	0.00587141	0.00511206	0.00466552	0.0101083	0.00840305	0.0105053	0.00813698	0.0115736	0.00426088	0.00387349	0.00361465	0.00365618	0.00365618	0.00361701	0.00341103	0.00369198	0.00371896	0.00335763	0.00337058	0.00363894	0.00361126	0.00363894	0.00366383	0.00464323	0.00464323	0.00375943	0.0033785	0.00379759	0.00386273
2178	3.71319	602.442	Pos	Tier 3	TG 33:6	1.38396		TG	DG 33:7;O | TG O-33:7;O | ST 30:4;O;Hex | ST 28:1;O2;HexNAc | Cer 36:6;O6 | DG O-33:8;O2 | Car 29:6;O2 | ST 28:2;O;HexNAc | Car 29:5;O3 | Cer 34:4;O5 | Car 27:3;O2 | LPG O-23:0;O | NAE 32:4;O4	0.00340925	0.0023005	0.0044474	0.00253424	0.00255138	0.00470308	0.005581	0.00454345	0.00661856	0.00277557	0.00311756	0.00322047	0.0129198	0.00324822	0.00432543	0.00767284	0.00520455	0.00653612	0.00405839	0.00287414	0.00266683	0.00356494	0.00860881	0.00668163	0.00948614	0.00611337	0.00517267	0.00353513	0.00406688	0.00285939	0.0031744	0.00405217	0.00379172	0.00254467	0.00551999	0.00871085	0.0043725	0.00263015	0.00232559	0.00281614
2185	3.66406	646.469	Pos	Tier 3	HexCer 32:5;O2	1.44543		HexCer	ST 30:1;O3;HexNAc | Car 31:6;O3 | ST 30:2;O2;HexNAc | Car 31:5;O4 | Cer 36:4;O6 | Car 29:3;O3	0.00698627	0.00698058	0.00921102	0.00745209	0.0088212	0.014227	0.015725	0.0106358	0.0208148	0.00682689	0.0112348	0.00989824	0.0244114	0.00891418	0.010525	0.0131535	0.0121144	0.0110121	0.0105238	0.00605254	0.0158142	0.00773026	0.0103723	0.00772653	0.0191953	0.0150749	0.0105073	0.00666976	0.0076291	0.0133095	0.0153549	0.0144764	0.00953625	0.00590906	0.00794643	0.014369	0.00971443	0.00708285	0.00582232	0.00656615
2191	3.70676	1185.85	Pos	Tier 3	PR 78:19;O7	2.02002		PR		0.00323313	0.00238234	0.00100501	0.00886416	0.00291636	0.00157534	0.0055139	0.00419663	0.00683119	0.00248309	0.00422744	0.00491558	0.00368894	0.00265527	0.00507701	0.00372055	0.0040949	0.00392627	0.00277415	0.00272759	0.00211615	0.00137088	0.00234323	0.00161907	0.00531158	0.00171878	0.00310063	0.00175494	0.00178248	0.00171902	0.00203607	0.00146333	0.00155805	0.00222755	0.00202573	0.00355884	0.00176064	0.00222266	0.00240312	0.00219771
2193	3.73191	312.29	Pos	Tier 3	SPB 19:2;O2	1.56353		SPB	WE 19:2 | FA 19:2 | FA 19:1 | SPB 19:0;O3 | NA 19:0;O2 | SPB 19:1;O3 | NAE 17:0;O	0.00460552	0.0025652	0.00169743	0.00747584	0.00244187	0.00204852	0.0154	0.00295168	0.0278476	0.00976954	0.0467146	0.0116807	0.00342423	0.00376062	0.00435055	0.00170081	0.0031851	0.00330691	0.00276284	0.00326963	0.0025167	0.00204005	0.00251272	0.00219363	0.00196148	0.00235437	0.00189235	0.00196641	0.00208476	0.0021129	0.0020502	0.00212857	0.00193524	0.00086539	0.00245744	0.00283318	0.00166557	0.00159722	0.0015068	0.00152754
2194	3.73428	372.348	Pos	Tier 3	FA 22:0;O	0.806348		FA	FA 22:1;O | MG O-19:2	0.505103	0.0695405	0.0368706	0.661448	0.361447	0.250426	0.81753	0.564655	1.0704	0.152539	1.29259	0.449368	0.309403	0.22291	0.296904	0.0104959	0.61148	0.482064	0.570271	0.137443	0.0908863	0.0209382	0.0274161	0.0230261	0.0186497	0.0235813	0.0226804	0.0381784	0.0185288	0.0302326	0.0251092	0.0157927	0.0132645	0.0104835	0.024161	0.137365	0.0587812	0.0602576	0.0584759	0.0608971
2195	3.73188	373.351	Pos	Tier 3	WE 26:3	11.1939		WE	ST 26:1;O | ST 26:0;O2	0.00717087	0.00154713	0.00108052	0.00492327	0.00135097	0.00116307	0.015629	0.00712101	0.0241361	0.00257562	0.0142262	0.00692822	0.00349522	0.0029641	0.00508113	0.00116799	0.00706528	0.00289075	0.00762134	0.00213296	0.00136529	0.00137224	0.00216936	0.0018116	0.00108482	0.00170701	0.00138961	0.00141462	0.00119013	0.00138016	0.00117798	0.00123123	0.00128585	0.00066794	0.00251794	0.00250462	0.00111123	0.00102192	0.00131	0.00130372
2216	3.74796	392.288	Pos	Tier 3	HC 20:1;O;As	2.51487		HC	NAT 18:0	0.0323163	0.00510118	0.00356269	0.0170749	0.0044544	0.00383486	0.34184	0.477816	0.20586	0.0196427	0.0437378	0.0237661	0.030421	0.107411	0.0301007	0.433667	0.133314	0.266374	0.356781	0.027117	0.0111784	0.00669038	0.078882	0.00883245	1.06353	0.153148	0.208982	0.01423	0.00656723	0.0076158	0.00634288	0.00405959	0.0042397	0.00684906	0.00925013	0.108052	0.0211453	0.0200588	0.0248165	0.0302045
2220	3.75542	450.341	Pos	Tier 3	ST 27:3;O3;F	6.64274		ST	NA 30:7;O2 | ST 30:7;O2	0.0246064	0.00949858	0.0107009	0.0110433	0.00842639	0.00793612	0.059968	0.0800135	0.0399233	0.0207675	0.0176857	0.00927225	0.0283885	0.0166393	0.0169328	0.108998	0.0529862	0.00991261	0.109623	0.0277688	0.0235955	0.0118344	0.0410755	0.0119704	0.147768	0.0619372	0.0768493	0.0146716	0.0157336	0.0132972	0.0106275	0.00876165	0.0088288	0.017204	0.0123944	0.0571426	0.0294668	0.0319238	0.0310846	0.0500563
2221	3.76005	492.405	Pos	Tier 3	Car 21:0	4.65153		Car	Cer 28:1;O3 | NAE 26:1;O2	0.00363078	0.00157599	0.00109315	0.00486987	0.00127427	0.00113467	0.010552	0.0123503	0.0087542	0.00286736	0.00311232	0.00227771	0.00426546	0.00209718	0.00226544	0.0105595	0.00543764	0.00813001	0.0116705	0.00293069	0.00302337	0.0016992	0.00813198	0.00181219	0.013166	0.00888523	0.00882099	0.00166623	0.00198265	0.00190761	0.00126183	0.00113645	0.00131438	0.00114216	0.00203115	0.00894366	0.00303014	0.003247	0.00308348	0.00470135
2222	3.75437	511.361	Pos	Tier 3	FA 27:0;O5	0.148862		FA	DG 24:0;O2 | ST 30:3;O3;S;Si | NAT 26:5	0.0629364	0.0203064	0.0107665	0.118147	0.0235729	0.0163323	0.085116	0.0615464	0.108687	0.0253685	0.278183	0.10063	0.026678	0.0192202	0.0399599	0.0129046	0.0565573	0.0437413	0.110414	0.0227824	0.0199865	0.0226228	0.0267688	0.0248788	0.0137938	0.0304979	0.0242268	0.0350746	0.0254432	0.0286007	0.0344793	0.0215289	0.0182145	0.0130132	0.0278047	0.0614872	0.0150315	0.0145	0.0134889	0.0152059
2223	3.74708	557.413	Pos	Tier 3	PR 40:13	2.69449		PR	PR 40:12 | PR 40:14	0.0122842	0.00887945	0.00656367	0.0390263	0.00846685	0.0107096	0.014216	0.0109648	0.0174671	0.00877821	0.00903594	0.0146086	0.0219559	0.0123312	0.0147862	0.0192776	0.0125492	0.0152634	0.0121534	0.0113218	0.00817329	0.00646163	0.0128272	0.00790981	0.0328193	0.0115258	0.0110551	0.00604771	0.00502898	0.00519592	0.00771536	0.0105898	0.00765847	0.00561727	0.00813959	0.0147865	0.0110711	0.00870599	0.00698709	0.0112093
2225	3.74512	558.417	Pos	Tier 3	DG 31:7	2.34445		DG	TG O-31:7 | ST 26:1;O;HexNAc | Cer 34:6;O5 | DG O-31:8;O | Car 27:6;O | Car 27:5;O2 | ST 30:0;O4;G | Cer 32:4;O4 | NAE 32:6;O4 | Car 25:3;O | LPG O-21:0 | NAE 30:4;O3	0.00373027	0.0022205	0.00155081	0.00186124	0.00261649	0.00320545	0.005209	0.00363388	0.0067841	0.00216636	0.00358052	0.00346954	0.00685579	0.00243575	0.00475042	0.00611963	0.00412384	0.0082398	0.00509417	0.00266475	0.00207502	0.00235458	0.00495184	0.00267647	0.00873135	0.0041827	0.00416325	0.00191528	0.00139864	0.00162196	0.00199878	0.00264293	0.00218182	0.00153606	0.00402339	0.00700841	0.00136744	0.00253602	0.0017715	0.00318205
2244	3.76556	535.4	Pos	Tier 3	ST 26:0;O2;Hex	1.17197		ST	DG 29:4;O | DG 29:3;O2 | DG O-29:5;O2 | ST 26:1;O;Hex | FA 32:5;O4 | DG 27:1;O | DG O-27:2;O2 | FA 30:2;O4	0.0453146	0.0172512	0.0194348	0.020584	0.0173733	0.0163625	0.052256	0.0520207	0.0524919	0.0378278	0.0449926	0.0451472	0.0190374	0.0173745	0.0504042	0.0178949	0.0599044	0.0173282	0.0797525	0.0339505	0.0308638	0.0196986	0.04095	0.0199249	0.139365	0.0412095	0.0446037	0.0209819	0.0167958	0.0168606	0.0244109	0.0180646	0.018203	0.0317105	0.0232268	0.0586779	0.0491457	0.0394403	0.0301135	0.0378759
2253	3.76929	750.592	Pos	Tier 3	ACer 44:4;O6	5.02785		ACer		0.0193924	0.00837257	0.00554025	0.00894987	0.00797002	0.00668619	0.013636	0.00781736	0.0194553	0.00768552	0.0096567	0.0106245	0.0286853	0.00613525	0.00812133	0.0055513	0.0405147	0.0107934	0.00878951	0.00788443	0.00821428	0.0127535	0.0430392	0.0137136	0.0177381	0.0212911	0.0365207	0.0135255	0.0129493	0.013124	0.0122708	0.00694745	0.00631643	0.00859456	0.01219	0.0595056	0.0188081	0.0158577	0.0125405	0.0140471
2262	3.86896	315.309	Pos	Tier 3	ST 23:0;O	14.0521		ST		0.00915259	0.00358622	0.00404015	0.0084291	0.00635208	0.0059825	0.0099343	0.00874045	0.0111281	0.00534654	0.0418661	0.0112301	0.00422594	0.00385681	0.00652927	0.00397231	0.00684015	0.00384653	0.0191033	0.00527003	0.0044585	0.00401375	0.00405986	0.00405986	0.00401637	0.00378765	0.00409962	0.00412958	0.00372835	0.00374273	0.00404072	0.00400999	0.00404072	0.00406836	0.0051559	0.0051559	0.00417452	0.00375153	0.00421689	0.00428922
2263	3.86241	365.136	Pos	Tier 3	PK 20:7;O5	0.572561		PK		0.00085077	0.00109989	0.0009765	0.00487291	0.00090131	0.00091728	0.001148	0.00088218	0.00141375	0.00109075	0.0011281	0.00120133	0.00078318	0.00077215	0.00140581	0.00094917	0.00107305	0.0013747	0.00103957	0.00101868	0.0007354	0.0007851	0.00090886	0.00093064	0.00085988	0.00107495	0.00105623	0.00104452	0.0013199	0.00155478	0.00123483	0.00081667	0.00101801	0.00068193	0.00185775	0.00197602	0.00096915	0.0007182	0.00091559	0.00138282
2279	3.88624	965.717	Pos	Tier 3	PI-Cer 45:2;O3	0.323842		PI-Cer		0.00595741	0.00215977	0.00138796	0.0223117	0.00317084	0.00274355	0.01072	0.00630097	0.0151392	0.00229996	0.0065319	0.0140792	0.00882229	0.00460999	0.00632231	0.0087079	0.00449602	0.00696038	0.00532455	0.0031257	0.00208738	0.00208534	0.00437574	0.00233411	0.00134287	0.00300537	0.00125179	0.0020896	0.00150729	0.00165242	0.00270396	0.00179455	0.00249441	0.00196946	0.00250186	0.00234293	0.002735	0.00238205	0.0029751	0.00249728
2300	3.86541	447.348	Pos	Tier 3	ST 28:1;O5	1.98729		ST	ST 28:2;O4 | ST 28:3;O4 | MG 25:5 | MG O-25:6;O | DG 25:3 | DG O-25:5 | ST 29:3;O2;F2 | FA 28:5;O2 | MG 25:4;O | DG O-25:4;O | FAHFA 26:2;O | MG 23:2 | MG O-23:3;O | DG O-23:2 | FA 26:2;O2 | NAE 21:2;O4	0.0109004	0.00278435	0.00313679	0.00754364	0.00591695	0.00557269	0.01464	0.014897	0.0143825	0.00698579	0.0108856	0.00633958	0.0197036	0.00299444	0.00304726	0.00737979	0.0102754	0.00714611	0.00367342	0.00367342	0.00655036	0.00615193	0.00993945	0.00622261	0.0380407	0.00770799	0.00834286	0.00320622	0.00289471	0.00290587	0.00313723	0.00311337	0.00313723	0.00315869	0.00400306	0.00827706	0.00456594	0.00498658	0.00461229	0.0046914
2314	3.87597	375.285	Pos	Tier 3	NAE 17:2;O3	0.0641005		NAE		0.00122002	0.0023339	0.00097095	0.00094654	0.00133062	0.00234833	0.0018538	0.001327	0.00238066	0.00200167	0.00254315	0.00273401	0.00097286	0.00082503	0.00321134	0.00088537	0.00250205	0.00219128	0.00223671	0.00206268	0.00160619	0.00104021	0.00164444	0.00458629	0.00082232	0.00129397	0.00105337	0.00364947	0.00231215	0.00268133	0.00089295	0.00093331	0.00097472	0.0017007	0.00452647	0.00450253	0.00169756	0.00138342	0.00181478	0.00228706
2322	3.89546	789.612	Pos	Tier 3	FA 44:1;O9	4.25879		FA		0.201572	0.0343971	0.019034	0.0862527	0.0580544	0.0408466	0.20736	0.231447	0.183269	0.0572388	0.210017	0.18426	0.320897	0.156299	0.16856	0.146618	0.220606	0.209844	0.258197	0.0608117	0.061699	0.045913	0.185647	0.0530058	0.273636	0.109294	0.193955	0.0878901	0.0441812	0.056496	0.0835473	0.049835	0.0371864	0.0367553	0.0631252	0.361104	0.0428339	0.0457086	0.047857	0.0485
2327	3.92061	746.589	Pos	Tier 3	CerP 45:5;O2	5.39319		CerP		0.00692716	0.00238605	0.00157888	0.0017876	0.00227133	0.00190546	0.0083376	0.00502259	0.0116526	0.00246822	0.00476527	0.00651031	0.00642603	0.00623052	0.00501182	0.00524961	0.00512619	0.00440241	0.00858978	0.00224694	0.00234094	0.00189758	0.00610631	0.00204043	0.0134479	0.00559344	0.00449579	0.00182908	0.00193917	0.00196534	0.00190701	0.00197991	0.00180008	0.00080495	0.00228581	0.00548601	0.00154924	0.00148567	0.00163532	0.00142086
2331	3.94585	470.402	Pos	Tier 3	PR 31:6;O2	7.10217		PR	Cer 31:6;O | Cer 31:5;O2 | FA 31:7 | NAE 29:5;O	0.00286662	0.00101118	0.00074746	0.0072867	0.00316173	0.00160887	0.0032672	0.00207706	0.00445731	0.00122556	0.00700335	0.00244204	0.00075165	0.00131039	0.00089131	0.00327405	0.00370136	0.00484082	0.00299556	0.00102717	0.00074153	0.00076658	0.00091644	0.00093839	0.00069045	0.00082003	0.00070911	0.00078091	0.00083348	0.00086115	0.00081682	0.00078426	0.00092136	0.00044125	0.00104853	0.00098177	0.0009727	0.0011057	0.00135548	0.00191352
2338	3.94544	577.447	Pos	Tier 3	TG 30:0	6.25602		TG	ST 29:1;O;Hex | ST 29:0;O2;Hex | DG 32:4;O | FOH 35:3;O6 | DG O-32:5;O2 | DG 32:3;O2 | DG 30:1;O | DG O-30:2;O2 | TG O-30:1;O | FA 33:2;O4	0.00351421	0.00116734	0.00081528	0.00142946	0.00251747	0.00198633	0.0062252	0.00567888	0.00677149	0.00139687	0.00364676	0.00191573	0.00414466	0.00340558	0.0018047	0.00512226	0.00497722	0.00494853	0.00574606	0.00263795	0.00245752	0.00103538	0.00428426	0.00136688	0.0160571	0.00488367	0.0048441	0.00216099	0.00089798	0.00104135	0.00199169	0.00124853	0.00130393	0.00062301	0.00234856	0.0104598	0.00092594	0.00106097	0.00259886	0.00169131
2340	3.95472	643.439	Pos	Tier 3	NAT 32:5;O3	6.55399		NAT		0.00362395	0.00125277	0.00087494	0.00219943	0.00359648	0.00266187	0.010009	0.0040355	0.015982	0.00434925	0.0117181	0.00659974	0.00097222	0.00082448	0.00300409	0.00350748	0.00524086	0.00868096	0.00803928	0.0020808	0.00162029	0.00103952	0.00164335	0.00137234	0.00082178	0.00129311	0.00105267	0.00107162	0.00090156	0.00104551	0.00089236	0.00093269	0.00097407	0.00050598	0.00190741	0.00189733	0.00075364	0.00075555	0.00083995	0.00081801
2342	3.96041	684.466	Pos	Tier 3	HexCer 29:1;O4	0.248384		HexCer		0.019468	0.00449148	0.00297208	0.0129942	0.0197266	0.013851	0.044772	0.0134913	0.0760531	0.0129596	0.0672202	0.0337003	0.00277666	0.00266508	0.0122212	0.0110742	0.0253053	0.0215317	0.0406371	0.00937293	0.00611443	0.00289239	0.00356253	0.00311013	0.00278098	0.00333802	0.00268297	0.00278798	0.00295578	0.00299567	0.00290677	0.00301788	0.00274378	0.00122695	0.00348416	0.00401689	0.00303981	0.00226454	0.00213634	0.00216574
2343	3.95966	685.469	Pos	Tier 3	LPI O-25:0	6.23891		LPI		0.00134917	0.0008272	0.00067654	0.00986843	0.00139987	0.00120909	0.0032135	0.00117799	0.00524897	0.00077968	0.00414441	0.00391337	0.00063801	0.00055126	0.00089382	0.00125408	0.00161909	0.00192312	0.00221523	0.0008833	0.00059881	0.0006782	0.00072572	0.00081118	0.00065457	0.00071784	0.00061017	0.00065175	0.00069611	0.00069294	0.00080501	0.00064566	0.00089544	0.00042144	0.00082088	0.00076874	0.00064389	0.00063365	0.00064444	0.00065564
2359	3.9931	613.508	Pos	Tier 3	DG 33:1;O2	6.18351		DG		0.00462109	0.00194013	0.00121179	0.00147529	0.00169888	0.0016074	0.0065752	0.00517444	0.00797601	0.00274582	0.00428197	0.0036225	0.00552535	0.00697452	0.00417504	0.00889712	0.0041311	0.00468441	0.00960309	0.00211412	0.00377373	0.00200257	0.00775392	0.0018307	0.0111254	0.00292215	0.00433555	0.00153251	0.00128931	0.00188386	0.00149613	0.00150813	0.00137881	0.0008812	0.00346469	0.00748243	0.00155672	0.00175594	0.00178559	0.00145659
2365	3.99655	511.36	Pos	Tier 3	ST 30:3;O3;S;Si	5.4305		ST	NAT 26:5	0.00639049	0.00310214	0.0034948	0.0122105	0.00494337	0.00465576	0.0069893	0.00411956	0.0098591	0.00710416	0.018124	0.0078353	0.00545388	0.00514241	0.00506529	0.00438571	0.00581434	0.00424684	0.0137869	0.00403175	0.00366519	0.00342027	0.00345956	0.00345956	0.0034225	0.0032276	0.00349344	0.00351897	0.00317707	0.00318933	0.00344325	0.00341707	0.00344325	0.0034668	0.00439354	0.00439354	0.00355726	0.00319682	0.00359337	0.00365501
2367	4.03968	525.455	Pos	Tier 3	DG 29:1	7.68865		DG	DG 29:0;O | DG O-29:1;O2 | MG 29:2;O | DG O-29:2;O | FA 32:2;O3	0.00386795	0.00120695	0.00084294	0.00074971	0.00105392	0.00090734	0.0031966	0.00253361	0.00385951	0.0013159	0.00300611	0.00190236	0.00444296	0.00226201	0.00287539	0.00585636	0.00192102	0.00316212	0.0040171	0.00231554	0.00180309	0.00107052	0.00671281	0.00141326	0.00728275	0.00250739	0.00308128	0.00144587	0.00092964	0.00107807	0.00091897	0.0009605	0.00100312	0.00052107	0.00196429	0.0032892	0.00092344	0.00077808	0.00110869	0.0008424
2369	4.01391	569.481	Pos	Tier 3	DG 31:1;O	6.82406		DG	DG 31:0;O2 | DG O-31:2;O2 | FA 34:2;O4	0.00478126	0.0019875	0.00138808	0.00167213	0.00135775	0.00108308	0.0051521	0.00402935	0.00627486	0.0021223	0.0042617	0.00345701	0.00478636	0.00269747	0.00373734	0.00505894	0.00315352	0.00368165	0.00690716	0.00151061	0.00336753	0.00155273	0.00781817	0.00167791	0.010162	0.00266335	0.00361563	0.00139403	0.00169916	0.00183952	0.00148785	0.00149206	0.00155826	0.00066492	0.0027088	0.00498409	0.00101834	0.00157919	0.0012793	0.00100611
2372	4.0068	581.46	Pos	Tier 3	NAT 28:0;O2	8.17178		NAT		0.0208876	0.00488371	0.00341081	0.0148566	0.00949748	0.00817653	0.025511	0.0105888	0.0404334	0.00887091	0.0330368	0.0210847	0.00531467	0.00450707	0.0104563	0.00777428	0.00962979	0.0193268	0.0282776	0.00487451	0.00720614	0.00235734	0.00372667	0.00311209	0.00186357	0.00293243	0.00238717	0.00243014	0.00204449	0.00237093	0.00202362	0.00211509	0.00220893	0.00114743	0.00432549	0.00430262	0.00222645	0.00240684	0.00245191	0.00193471
2404	4.193	421.351	Pos	Tier 3	ST 30:4;O2	9.89862		ST	ST 30:5;O	0.00755714	0.00333309	0.00375499	0.00378332	0.00394794	0.00369392	0.0057473	0.00469817	0.00679642	0.00519021	0.0187881	0.0047101	0.00392766	0.00358459	0.00364782	0.00369194	0.00403599	0.00357504	0.00881183	0.00439738	0.00399758	0.00373045	0.00377331	0.00377331	0.00373289	0.00352031	0.00381026	0.0038381	0.0034652	0.00347856	0.00375552	0.00372696	0.00375552	0.0037812	0.00479198	0.00479198	0.00387987	0.00348674	0.00391925	0.00398648
2420	4.2249	770.499	Pos	Tier 3	PG 35:6	3.13955		PG	PS 33:1 | CerP 41:6;O6 | PG O-35:7;O | PI-Cer 35:4;O2 | PS O-33:2;O | LPS 33:2;O | CerP 39:3;O6	0.00214787	0.00282268	0.00214639	0.0109493	0.00222845	0.00218886	0.0016697	0.00165583	0.00168359	0.00212502	0.00207273	0.00220149	0.00203083	0.00215484	0.00222856	0.00197353	0.00243732	0.00221395	0.00165399	0.00243374	0.0016603	0.00196495	0.00226575	0.00209334	0.00207969	0.00201176	0.0018483	0.00212181	0.00201191	0.00222432	0.00195714	0.00203968	0.0023816	0.00225167	0.00222837	0.00207214	0.00246329	0.00232365	0.00218736	0.00255461
2423	4.28312	423.308	Pos	Tier 3	MG 20:1;O	0.0312251		MG	DG 20:0 | DG O-20:1;O | FA 23:1;O3	0.00447386	0.00120746	0.00096981	0.00400192	0.0027595	0.00297112	0.0073148	0.00304937	0.0115803	0.00378285	0.0127352	0.00572958	0.00218808	0.0022372	0.00243917	0.00091399	0.00121574	0.00423961	0.00529737	0.00161887	0.00153754	0.00107703	0.00129636	0.00113681	0.00115561	0.00123941	0.00112972	0.00130713	0.0011329	0.00114322	0.00112169	0.00103192	0.0009042	0.00068153	0.00122492	0.00148456	0.00091979	0.00091954	0.00087223	0.00093067
2430	4.2747	581.46	Pos	Tier 3	NAT 28:0;O2	7.52184		NAT		0.0140684	0.00262826	0.00183559	0.00830273	0.00683623	0.00588542	0.023507	0.00903769	0.0379771	0.00619339	0.0238797	0.0141348	0.00357962	0.00303568	0.00617502	0.00789858	0.00978376	0.0201845	0.0136528	0.00345809	0.00424481	0.00177386	0.00280426	0.0023418	0.00140231	0.00220661	0.00179631	0.00182864	0.00153845	0.00178409	0.00152274	0.00159157	0.00166219	0.00086343	0.00325486	0.00323765	0.00176199	0.00157118	0.00172872	0.00190001
2433	4.24905	607.471	Pos	Tier 3	PA O-30:0	2.02535		PA	LPA 30:0 | ST 27:1;O;HexNAc | LPA O-30:1;O | LPG O-27:0 | NAE 33:6;O4	0.0228459	0.015653	0.00967096	0.0120438	0.0161373	0.0118795	0.053014	0.0243985	0.0816302	0.0149023	0.0266368	0.0291534	0.0112086	0.0132672	0.0170255	0.0153411	0.0188328	0.0239142	0.0679219	0.0126688	0.0150125	0.0112817	0.0146466	0.0133075	0.0904848	0.0188968	0.0340089	0.0109506	0.0109209	0.0116298	0.0125731	0.0108689	0.0124314	0.00977998	0.0183603	0.0196975	0.00963199	0.00875237	0.00933713	0.00992749
2434	4.25516	610.488	Pos	Tier 3	NAT 34:3	2.75661		NAT		0.00210948	0.00073473	0.00051314	0.00096391	0.00093049	0.00080107	0.0038304	0.00228139	0.00537935	0.00082898	0.00390007	0.00175859	0.00113007	0.00107199	0.00118143	0.00191381	0.00190359	0.00380354	0.00381139	0.00068539	0.0005337	0.00065168	0.00103023	0.00086033	0.00482285	0.00154334	0.00239484	0.0006718	0.00056519	0.00065544	0.00055942	0.00058471	0.00061065	0.00053549	0.00119577	0.00226321	0.00051691	0.00051822	0.00082485	0.00056106
2443	4.27464	939.595	Pos	Tier 3	PI 40:3	1.4221		PI	PI-Cer 40:4;O6 | PI O-40:4;O	0.0619467	0.0140177	0.0114647	0.48215	0.043965	0.0427005	0.14251	0.060342	0.224678	0.0385209	0.12694	0.178734	0.0235266	0.0203276	0.0407508	0.0108893	0.0486613	0.0166986	0.0813149	0.0428276	0.029034	0.0114928	0.012298	0.0137462	0.0164502	0.0195126	0.0188405	0.0110445	0.0220734	0.0117425	0.0136417	0.0109414	0.0151741	0.00714171	0.0139106	0.0515918	0.0109113	0.0212218	0.018438	0.0111104
2448	4.27903	964.651	Pos	Tier 3	PI-Cer 44:3;O5	3.06669		PI-Cer	PI 41:3;O | PI-Cer 44:2;O6	0.00095281	0.0008506	0.00069568	0.00914143	0.00074643	0.00072496	0.0024306	0.00123039	0.0036307	0.00077928	0.00183051	0.00303642	0.00065606	0.00056685	0.0007774	0.00067571	0.00105539	0.00103619	0.0016068	0.00108594	0.00073996	0.00069739	0.00074624	0.00083412	0.00067308	0.00073814	0.00062743	0.00067018	0.0007158	0.00071254	0.00082778	0.00066393	0.00092077	0.00043336	0.0008441	0.00091755	0.00068071	0.00065157	0.00066266	0.00067418
2452	4.29107	977.672	Pos	Tier 3	PI 43:2;O	3.44765		PI		0.0359486	0.0112392	0.00122297	0.247169	0.0261565	0.00377903	0.067204	0.0328587	0.101549	0.0237643	0.0561485	0.0834064	0.0159118	0.0148531	0.024988	0.00637381	0.0302039	0.0321182	0.0350533	0.0289479	0.0218844	0.00999104	0.0115586	0.00738627	0.00908742	0.0113717	0.0117862	0.0112993	0.0156194	0.00772335	0.0139478	0.00636533	0.00455432	0.00862271	0.0147367	0.0288476	0.0191604	0.0148216	0.00996346	0.0156299
2458	4.29287	936.646	Pos	Tier 3	SHexCer 43:2;O4	1.76233		SHexCer	SHexCer 43:1;O5	0.182809	0.0191169	0.0126499	0.0802412	0.0181978	0.0152664	0.34331	0.0872536	0.599366	0.0921739	0.549655	0.273976	0.0334059	0.026961	0.0541442	0.0126752	0.156127	0.0796521	0.267447	0.043716	0.0499125	0.0152033	0.023158	0.0163479	0.0441441	0.0251239	0.0257911	0.0146545	0.023252	0.0157462	0.0152789	0.015863	0.0144222	0.0103259	0.0219727	0.096288	0.02332	0.0203374	0.0145474	0.0170503
2463	4.32496	330.246	Pos	Tier 3	ST 21:4;O2	10.9935		ST	NAE 19:5;O	0.0478111	0.00440286	0.00496016	0.0176804	0.0237214	0.0172626	0.046887	0.0230172	0.070757	0.0317353	0.0763636	0.0405952	0.0256496	0.0329786	0.0292513	0.0306059	0.0359704	0.0192604	0.0511549	0.0218334	0.0198483	0.011119	0.0120938	0.0112467	0.044387	0.0200896	0.0269231	0.00954845	0.00457737	0.00459502	0.00496086	0.00492314	0.00496086	0.00499479	0.00632999	0.0351403	0.00679407	0.00587372	0.00875748	0.00671558
2464	4.32342	351.287	Pos	Tier 3	FA 20:0;O	0.0740182		FA	PR 20:1;O3 | MG O-17:1 | NAE 15:0;O3	0.0568179	0.0148763	0.00788746	0.0652903	0.0399986	0.0277128	0.066615	0.0713188	0.0619116	0.0210684	0.168677	0.0610389	0.0417715	0.0303267	0.0396052	0.0174661	0.0427733	0.0892593	0.0517348	0.025845	0.0226732	0.0165733	0.0196106	0.018226	0.0101052	0.0223425	0.0177484	0.0256954	0.0186395	0.0209526	0.0252593	0.0157719	0.0133438	0.00953334	0.0203695	0.0450451	0.0110119	0.0106226	0.00988187	0.0111397
2473	4.3312	465.217	Pos	Tier 3	ST 21:0;O6;S	4.44454		ST		0.00530872	0.00281761	0.00317425	0.00315277	0.00355851	0.00325042	0.0037486	0.00302181	0.00447545	0.00530411	0.00448651	0.00342921	0.00403435	0.00556167	0.00463257	0.00466813	0.0041878	0.0042409	0.00389281	0.00389281	0.00429895	0.00315351	0.00348675	0.00318974	0.00405362	0.00323931	0.00396655	0.00324452	0.00292928	0.00294058	0.0049567	0.00491281	0.00495045	0.00319641	0.00405087	0.00508949	0.00332284	0.00319489	0.00529012	0.00341414
2476	4.28869	578.442	Pos	Tier 3	TG 31:4	0.0273016		TG	Cer 34:5;O5 | DG 31:5;O | TG O-31:5;O | ST 28:2;O;Hex | Cer 34:4;O6 | DG O-31:6;O2 | Car 27:4;O2 | FA 34:6;O4 | Cer 32:2;O5 | ST 26:0;O;HexNAc | Car 25:1;O2 | Car 27:3;O3 | NAE 30:2;O4	0.00245981	0.0012885	0.00089989	0.00114	0.00118006	0.00101594	0.0044136	0.00163635	0.00719086	0.00093969	0.00420013	0.0020411	0.00106886	0.00090644	0.00124129	0.00127118	0.00157458	0.00389207	0.00255542	0.00120196	0.00093596	0.00114285	0.00180671	0.00150876	0.00090347	0.00142165	0.00115731	0.00117814	0.00099118	0.00114944	0.00098106	0.0010254	0.0010709	0.00055628	0.00209702	0.00208593	0.00082855	0.00083065	0.00083492	0.00089932
2479	4.32065	614.517	Pos	Tier 3	Cer 39:5;O4	4.92462		Cer	Car 32:4;O | Car 32:5 | Cer 39:6;O3	0.0218323	0.0122838	0.00812836	0.00920286	0.0129866	0.00980962	0.042488	0.0138451	0.0711312	0.0169835	0.0369445	0.0270693	0.0105644	0.0101398	0.0202287	0.0137001	0.0191011	0.0246976	0.0254881	0.0115676	0.0120515	0.00976905	0.0120325	0.0105045	0.0164398	0.0144027	0.0115763	0.00941642	0.00998316	0.0101179	0.00981762	0.0101929	0.00926713	0.00414404	0.0117678	0.0208689	0.00797578	0.00764849	0.00721551	0.00731482
2484	4.32993	771.47	Pos	Tier 3	PI 28:0;O	6.05973		PI		0.00094125	0.00087296	0.00071396	0.00770761	0.00101265	0.00062929	0.0018076	0.00094148	0.00267376	0.00098525	0.00089042	0.00251167	0.00087461	0.00078029	0.00109815	0.00088452	0.00093537	0.0012765	0.00091943	0.00096269	0.00080394	0.00082101	0.00085617	0.00080098	0.0010088	0.00105939	0.00094114	0.00061734	0.00065936	0.00065635	0.00080147	0.00072115	0.0008915	0.00047283	0.00081314	0.00117171	0.00070823	0.00073282	0.00072099	0.00073971
2496	4.36438	415.342	Pos	Tier 3	MG 21:1;O	0.579242		MG	DG 21:0 | DG O-21:1;O | FA 24:1;O3 | DG O-21:0;O2	0.0028696	0.00138194	0.00110995	0.00117983	0.00149697	0.00132056	0.0048504	0.00140866	0.00829214	0.00372977	0.0120089	0.0045479	0.00111731	0.00114239	0.0012331	0.0011598	0.00223079	0.00197276	0.00442872	0.00130206	0.00123664	0.00123267	0.00148369	0.00130108	0.0013226	0.00141852	0.00129297	0.00126659	0.00129661	0.00130843	0.00128378	0.00118104	0.00103486	0.00078001	0.00140193	0.00158164	0.00105271	0.00105242	0.00099828	0.00106515
2497	4.35852	470.402	Pos	Tier 3	PR 31:6;O2	6.8999		PR	Cer 31:6;O | Cer 31:5;O2 | FA 31:7 | NAE 29:5;O	0.00250207	0.00099768	0.00073748	0.00465306	0.00191474	0.00102737	0.0020742	0.00107797	0.00307045	0.00168648	0.00693253	0.00226592	0.00098722	0.0007334	0.00087941	0.00179715	0.00203171	0.00299959	0.00243593	0.00101346	0.00073163	0.00075635	0.0009042	0.00092586	0.00068123	0.00080908	0.00069965	0.00077048	0.00082236	0.00084965	0.00080591	0.00077379	0.00090906	0.00043536	0.00103453	0.00096866	0.00073419	0.00067269	0.00091977	0.00068809
2501	4.36073	643.439	Pos	Tier 3	NAT 32:5;O3	6.65169		NAT		0.03742	0.00760051	0.00530824	0.0217695	0.0323195	0.0263466	0.085132	0.0285649	0.141698	0.0175975	0.138737	0.0519796	0.0159608	0.0135354	0.0260364	0.0227001	0.0342828	0.0561825	0.0755702	0.0106547	0.00713844	0.00104227	0.00235449	0.00137598	0.00165826	0.00129654	0.00201605	0.0020076	0.00090395	0.00104828	0.00089472	0.00116695	0.00097666	0.00072394	0.00272903	0.00443589	0.006994	0.00545707	0.00648659	0.00475572
2506	4.36521	685.469	Pos	Tier 3	TG 36:4;O2	5.67867		TG	TG O-36:5;O3 | LPI O-25:0	0.014294	0.00419014	0.00292642	0.00901674	0.0121045	0.0104209	0.022604	0.0116636	0.0335453	0.00867867	0.0320727	0.0159828	0.00725589	0.00615331	0.0104458	0.00969395	0.0162448	0.0239924	0.022286	0.00519402	0.00382281	0.00107741	0.00170325	0.00142236	0.00085173	0.00134025	0.00109104	0.00138551	0.00093442	0.00108362	0.00092488	0.00096669	0.00100958	0.00052443	0.00197693	0.00232608	0.0032353	0.00307577	0.00353343	0.00277711
2508	4.36168	712.514	Pos	Tier 3	PG 30:0	2.13527		PG	CerP 36:0;O6 | BMP 30:0 | Car 34:5;O3 | LPG 30:1;O | PG O-30:1;O | Cer 41:6;O6	0.00257153	0.00096425	0.00071277	0.0115817	0.00215027	0.00218836	0.0041226	0.00229355	0.00595174	0.00197102	0.00567729	0.00385028	0.0012787	0.00126455	0.00245181	0.00212623	0.00301503	0.00292364	0.00404328	0.00153521	0.00081789	0.00073101	0.00087391	0.00089484	0.00065841	0.00078197	0.00067621	0.00074467	0.0007948	0.00082119	0.00077891	0.00074787	0.0008786	0.00042077	0.00099987	0.00093621	0.00097404	0.00065015	0.0006975	0.00066503
2533	4.46103	565.465	Pos	Tier 3	NAT 28:0;O	8.15262		NAT		0.0196846	0.0035323	0.00246698	0.0262759	0.0386098	0.0318005	0.058161	0.0208726	0.0954488	0.0201252	0.0725199	0.0356123	0.0122458	0.010385	0.0302257	0.0193656	0.0300681	0.0479296	0.0391222	0.010296	0.0128512	0.00313302	0.00495293	0.00413612	0.00247678	0.00389734	0.00317266	0.00322977	0.00271723	0.00315108	0.00268949	0.00281105	0.00293578	0.00152499	0.00574878	0.00571838	0.00422767	0.00422386	0.00447806	0.0037404
2540	4.53575	405.356	Pos	Tier 3	ST 30:4;O	10.6618		ST	PR 30:9	0.00783575	0.00310768	0.00350104	0.00377949	0.00399166	0.00369018	0.0074419	0.00439896	0.0104848	0.00618627	0.0298915	0.00707933	0.00382098	0.00348722	0.004214	0.00369603	0.00391671	0.00496819	0.0134042	0.0041	0.00372723	0.00347817	0.00351813	0.00351813	0.00348044	0.00328224	0.00355258	0.00357854	0.00323086	0.00324332	0.00350154	0.00347491	0.00350154	0.00352549	0.00446791	0.00446791	0.00361748	0.00325094	0.0036542	0.00371688
2542	4.51305	471.405	Pos	Tier 3	DG 25:0	1.91965		DG	MG 25:1;O | DG O-25:1;O | DG O-25:0;O2 | FA 28:1;O3	0.00352307	0.00123646	0.00086355	0.00130017	0.00250797	0.00157353	0.0036585	0.00172159	0.00559535	0.00164309	0.00643932	0.00249329	0.00102569	0.00086983	0.00119116	0.0014377	0.00178085	0.00550868	0.00484645	0.00115342	0.00089816	0.00109669	0.00173374	0.00144782	0.00086698	0.00136424	0.00111057	0.00113056	0.00095115	0.00110302	0.00094144	0.00098399	0.00102765	0.00053381	0.00201233	0.00200168	0.00117715	0.00081163	0.0008012	0.000863
2553	4.5393	667.413	Pos	Tier 3	SM 30:6;O5	7.25436		SM		0.00548722	0.00287119	0.0018999	0.00306208	0.00467094	0.00326396	0.010452	0.00358968	0.0173149	0.00440815	0.0142428	0.0064922	0.00219204	0.00210395	0.00362623	0.00268472	0.00420464	0.00521994	0.00989797	0.00270379	0.0028169	0.0022834	0.00281244	0.0024553	0.00219545	0.0026352	0.00211807	0.00220097	0.00233344	0.00236494	0.00229475	0.00238247	0.00216608	0.00096862	0.00275057	0.00317113	0.00186424	0.00178774	0.00168654	0.00170975
2565	4.59268	718.478	Pos	Tier 3	PE O-34:5	0.088427		PE	PC O-31:5 | LPC 31:5 | LPE 34:5 | LPC O-31:6;O | LPE O-34:6;O | CerP 39:5;O3 | HexCer 31:3;O6 | PK 37:2;O12;N	0.00087908	0.00097367	0.00093811	0.00117383	0.00094531	0.00099581	0.0013912	0.00094844	0.001834	0.00101961	0.00092563	0.0009582	0.00102768	0.00110774	0.00099175	0.0008009	0.00131099	0.00086954	0.00083125	0.00108469	0.00067962	0.0012096	0.00095882	0.00101399	0.00085358	0.0009078	0.00088175	0.00087701	0.00114225	0.00099319	0.00095665	0.00122189	0.00096816	0.00117266	0.00082265	0.00089516	0.00131057	0.00107705	0.00099475	0.00087847
2578	4.64787	420.347	Pos	Tier 3	ST 26:3;O3	0.178965		ST	ST 26:2;O3 | FA 26:4;O | MG O-23:6 | NAE 24:3;O2 | NAE 22:1;O	0.00674527	0.0032093	0.00361553	0.00599696	0.00788198	0.00585525	0.0085691	0.00507663	0.0120615	0.006289	0.0340273	0.00779882	0.00472016	0.00446285	0.00438385	0.00676173	0.00716546	0.010087	0.013453	0.00605737	0.00550664	0.0035919	0.00363317	0.00363317	0.00359425	0.00338957	0.00366874	0.00369556	0.0033365	0.00334937	0.00361604	0.00358854	0.00361604	0.00364077	0.00461401	0.00461401	0.00373577	0.00335724	0.00377369	0.00383842
2582	4.6338	565.465	Pos	Tier 3	NAT 28:0;O	7.81815		NAT		0.063446	0.0153439	0.0107163	0.0716317	0.0874814	0.00102411	0.23076	0.0787538	0.38276	0.0535069	0.298458	0.130307	0.00186712	0.040591	0.062809	0.00092935	0.103334	0.186115	0.126822	0.0431367	0.0454461	0.00109187	0.00172612	0.00144146	0.00086317	0.00135824	0.00110569	0.00112559	0.00094697	0.00109817	0.0009373	0.00097967	0.00102313	0.00053147	0.00200348	0.00199288	0.0167838	0.014443	0.0114951	0.0161526
2585	4.61187	636.491	Pos	Tier 3	NAT 32:0;O3	7.30467		NAT		0.00174416	0.00126442	0.00088308	0.00078541	0.00110411	0.00095054	0.0032213	0.00165129	0.00479128	0.00089673	0.00230466	0.00136074	0.00104889	0.00112991	0.0012181	0.00207623	0.00259646	0.00513863	0.00432639	0.00198081	0.00154244	0.00112149	0.00197333	0.00148056	0.00698758	0.00301898	0.00267597	0.00115613	0.00097266	0.00112796	0.00096273	0.00100624	0.00105089	0.00054589	0.00205783	0.00210479	0.00081307	0.00081513	0.00081932	0.00088252
2602	4.65615	645.209	Pos	Tier 3	ST 26:7;O12;S3	2.77103		ST		0.00654502	0.004098	0.00647756	0.0144433	0.0192629	0.0197084	0.0087755	0.0109538	0.00659712	0.00832354	0.0114275	0.00345961	0.00665569	0.00648762	0.00362355	0.00555633	0.00807415	0.00559046	0.00469964	0.00484833	0.00821232	0.0095267	0.00718058	0.00654472	0.00515445	0.00396327	0.00669752	0.00554865	0.00937947	0.00588887	0.00786702	0.00752829	0.00494629	0.00422136	0.00883223	0.00447323	0.00654029	0.00726919	0.00478826	0.00637969
2614	4.64725	923.638	Pos	Tier 3	PG 44:3;O	3.17915		PG	PI-Cer 41:3;O4 | PI O-43:5	0.00358339	0.00200242	0.00280356	0.0179867	0.00201013	0.00271681	0.0033912	0.0038375	0.00294494	0.00244899	0.00359954	0.00358753	0.00424371	0.00242372	0.00302297	0.00393499	0.00281144	0.00153298	0.00305623	0.00404535	0.00243341	0.00229244	0.00314023	0.00203666	0.00299092	0.00295847	0.00209128	0.00310428	0.00254178	0.00313638	0.00222301	0.00261504	0.00360871	0.00309826	0.00361752	0.00339906	0.00259965	0.00313721	0.00389949	0.00369979
2620	4.69449	592.42	Pos	Tier 3	Cer 32:3;O6	2.07874		Cer	Car 25:2;O3	0.0141811	0.0176552	0.0140138	0.0105272	0.0251129	0.016135	0.015283	0.0115965	0.0189691	0.0207848	0.00736733	0.0124674	0.0139136	0.00923483	0.0152292	0.0190527	0.0118252	0.0151877	0.0145815	0.0119289	0.0302315	0.0121357	0.0118104	0.0124012	0.0122562	0.0103269	0.0108757	0.00838582	0.0111905	0.0161876	0.0114915	0.0119308	0.0137632	0.00799392	0.0116797	0.0103889	0.0107397	0.010146	0.00967221	0.0123789
2622	4.69288	593.423	Pos	Tier 3	PA 28:0	8.31072		PA	NAT 28:2;O3 | MG 33:7;O | DG 33:6 | TG O-33:6 | LPG O-25:2 | DG O-33:7;O | PA O-28:1;O | LPA 28:1;O | LPG 25:0 | PG O-25:0 | LPG O-25:1;O	0.0186991	0.0150223	0.0137435	0.0113534	0.0152123	0.0206172	0.029885	0.0137539	0.0460164	0.0127202	0.0227366	0.025199	0.0133969	0.0125608	0.0175473	0.0316921	0.0196772	0.0204126	0.0256675	0.0132512	0.0329474	0.0118964	0.0145302	0.0132018	0.0167378	0.0160639	0.0148479	0.0115223	0.0103135	0.015095	0.0164334	0.0152485	0.0162483	0.0146866	0.0160574	0.0145932	0.0127588	0.0119563	0.0132188	0.0140743
2626	4.69614	712.514	Pos	Tier 3	PG 30:0	2.4869		PG	CerP 36:0;O6 | BMP 30:0 | Car 34:5;O3 | LPG 30:1;O | PG O-30:1;O | Cer 41:6;O6	0.00107098	0.00109539	0.00080971	0.00564804	0.00099474	0.00101236	0.0027116	0.00208377	0.00333939	0.00092876	0.00418227	0.00210842	0.00081424	0.00080523	0.0010239	0.0007909	0.0013947	0.00108751	0.00212216	0.00111272	0.00080328	0.00083043	0.00099276	0.00101654	0.00074795	0.00088832	0.00076817	0.00084594	0.0009029	0.00093287	0.00088484	0.00084958	0.00099809	0.00047799	0.00113585	0.00106353	0.00075684	0.00073857	0.00079236	0.00075548
2629	4.69699	824.485	Pos	Tier 3	PC 37:9;O	1.54		PC	SHexCer 34:3;O5 | PE 40:9;O | SHexCer 34:2;O6 | SHexCer 32:0;O5	0.00994499	0.0107794	0.00822136	0.00833598	0.0109853	0.00858248	0.016061	0.0122737	0.0198477	0.0086897	0.0154545	0.00819986	0.00728724	0.00965737	0.01122	0.00613744	0.0104286	0.0119255	0.00651445	0.00700696	0.0099013	0.00908741	0.00997131	0.00884016	0.00486732	0.00978239	0.0101149	0.0107746	0.0097139	0.0111515	0.00969016	0.00899136	0.011051	0.00701812	0.00751729	0.0116112	0.00864776	0.00791886	0.0064991	0.00634225
2633	4.69811	831.562	Pos	Tier 3	PE-Cer 43:6;O4	0.204063		PE-Cer		0.00382382	0.00366885	0.00292683	0.00302731	0.00453047	0.0032276	0.0053066	0.00456419	0.00604908	0.00396551	0.00601575	0.00270613	0.002178	0.00320286	0.00415992	0.00220791	0.0042081	0.00368063	0.00269421	0.0026474	0.00336373	0.00329287	0.00385213	0.00335434	0.00150914	0.00435253	0.00389377	0.00340065	0.00376835	0.00414908	0.00395514	0.00347758	0.00482117	0.00224484	0.00284911	0.00492864	0.00326047	0.0031031	0.00241927	0.00251937
2634	4.6947	832.565	Pos	Tier 3	SHexCer 38:3;O2	6.00752		SHexCer	SHexCer 38:2;O3	0.00874145	0.00775585	0.00442612	0.00497083	0.00874574	0.00396917	0.011111	0.00834434	0.0138777	0.00631316	0.0109093	0.00507385	0.00357674	0.0054777	0.00818746	0.00272046	0.00782917	0.00902963	0.00483831	0.00507613	0.00675216	0.00481392	0.00635323	0.00534986	0.00231546	0.00681282	0.00614837	0.00593813	0.00702609	0.00680752	0.00630898	0.00615943	0.00639179	0.00239668	0.00477059	0.00739289	0.00481347	0.00558237	0.00346806	0.00371689
2640	4.67227	902.628	Pos	Tier 3	PC 44:8;O	1.22424		PC	PC 42:5;O | PE 45:5;O	0.00145639	0.00089823	0.00103425	0.00140852	0.00094064	0.00138577	0.0015183	0.00144685	0.00158978	0.00086075	0.00120856	0.001156	0.00143418	0.00105429	0.00103716	0.00136738	0.00125342	0.00071447	0.00140635	0.00150258	0.00130834	0.00122545	0.00135383	0.00105699	0.00160486	0.00113945	0.00105926	0.00120525	0.00100921	0.00095302	0.00077179	0.00072052	0.00093111	0.00163869	0.00109237	0.00147267	0.00136913	0.0012455	0.00139467	0.00141711
2647	4.71691	578.413	Pos	Tier 3	NAT 28:1;O3	7.7275		NAT		0.0035626	0.00664831	0.00526756	0.00231666	0.00417566	0.00479942	0.0045393	0.00361719	0.00546134	0.00349659	0.00360546	0.00386656	0.00480118	0.00231883	0.00284322	0.00388216	0.00355443	0.00704984	0.00350066	0.00335594	0.00513507	0.00595466	0.00468938	0.00595226	0.00307364	0.00364369	0.00408372	0.00269432	0.00300281	0.0039243	0.00255111	0.00397367	0.00591544	0.00259966	0.00567294	0.00414545	0.00295063	0.00280289	0.00379211	0.00287956
2650	4.7153	638.441	Pos	Tier 3	PC 24:0;O	3.064		PC	LPS O-26:1;O | PE 27:0;O | PS O-26:0 | LPS 26:0 | LPG 26:2 | PG O-26:2 | CerP 32:1;O5 | Car 30:6;O2 | PA 29:1;O | LPG O-26:3;O | CerP 32:0;O6 | ST 29:2;O;HexNAc	0.00053	0.00046642	0.00034167	0.0005119	0.0005832	0.00061944	0.0010095	0.00070694	0.00131204	0.00046846	0.00226793	0.0009775	0.00041296	0.00041473	0.00047265	0.00042126	0.00045315	0.00060103	0.00044677	0.00044031	0.00044374	0.00044761	0.00055294	0.00046892	0.00044132	0.00044923	0.00042932	0.00040353	0.00038995	0.00044385	0.00041056	0.00039765	0.00039458	0.00031245	0.00049301	0.00055685	0.00035799	0.00036297	0.00034322	0.00034426
2652	4.69576	826.488	Pos	Tier 3	PI O-34:8	1.30842		PI	PI-Cer 35:4;O3 | PI-Cer 37:6;O4	0.00116811	0.0013908	0.00112304	0.00900343	0.00139563	0.00087713	0.0022164	0.00137257	0.00306026	0.00119713	0.00139864	0.00161693	0.00081446	0.00089705	0.00133479	0.00072095	0.00113501	0.00154902	0.00060328	0.00094215	0.00086002	0.00106526	0.00093372	0.00105438	0.00102114	0.00114782	0.00095188	0.00117159	0.00134847	0.00124868	0.00152199	0.00110749	0.00169746	0.0007499	0.00087867	0.00114803	0.00101581	0.00095346	0.00073031	0.0007463
2654	4.69678	844.584	Pos	Tier 3	PC 39:5	2.11369		PC	PE 42:5 | PC O-39:6;O | PE O-42:6;O	0.00732493	0.00567363	0.00457924	0.00486579	0.00878338	0.00508034	0.011093	0.00927139	0.0129145	0.00591286	0.0149826	0.00509842	0.00416748	0.00621097	0.00692332	0.003692	0.00789928	0.00677158	0.00365735	0.00376448	0.00595339	0.00602196	0.00609518	0.00503159	0.00616048	0.0062708	0.00742937	0.00758703	0.00629853	0.00777376	0.00618029	0.00645591	0.00687065	0.00265523	0.00418964	0.00698056	0.00472813	0.00463206	0.00357528	0.00355566
2655	4.7116	858.602	Pos	Tier 3	PC 42:8	1.10962		PC	PC 40:5 | PC O-42:9;O | PC O-40:6;O | PE 45:8 | PE 43:5 | PE O-45:9;O | PE O-43:6;O	0.00246733	0.00175158	0.00164367	0.00204736	0.00157437	0.00225237	0.0024565	0.00218304	0.00272997	0.00186705	0.00239796	0.00237071	0.00231125	0.00201051	0.00226873	0.00242769	0.00236691	0.00226991	0.00240442	0.00208411	0.00154054	0.00217585	0.00246214	0.00162972	0.00261158	0.00216052	0.00139272	0.00216102	0.0019105	0.00158892	0.00175713	0.00132449	0.00166815	0.00273403	0.00195188	0.00221689	0.00244962	0.00227391	0.00156628	0.00222407
2658	4.75012	815.576	Pos	Tier 3	PI-Cer 34:0;O3	0.819894		PI-Cer		0.0007649	0.00092911	0.00100142	0.00684597	0.00072987	0.00070888	0.0014242	0.00083712	0.00201134	0.00066367	0.00086282	0.00149598	0.00077997	0.0006209	0.00088004	0.00071691	0.00077254	0.00117059	0.00059374	0.00091384	0.00065979	0.00071316	0.00068877	0.00076988	0.0009294	0.00069212	0.00073596	0.00070746	0.00066461	0.00074825	0.00076403	0.00061279	0.0008673	0.00071732	0.00077909	0.0007296	0.00077258	0.00082243	0.0009539	0.00069396
2678	4.76433	437.324	Pos	Tier 3	ST 27:3;O2;F2	2.32836		ST		0.0194283	0.00327766	0.00369254	0.014773	0.0147109	0.013855	0.019652	0.00985208	0.0294512	0.0144473	0.0599476	0.023212	0.00901142	0.00822428	0.0118777	0.0113664	0.0120451	0.0112899	0.0237932	0.00432426	0.0039311	0.00366841	0.00371056	0.00371056	0.00367081	0.00346177	0.00374689	0.00377428	0.00340757	0.00342072	0.00369306	0.00366498	0.00369306	0.00371832	0.00471229	0.00640171	0.00381535	0.00400472	0.00385408	0.00692772
2679	4.76957	441.297	Pos	Tier 3	ST 21:1;O5;G	3.64501		ST	NAE 21:5;O4	0.0115294	0.00708005	0.00797622	0.00482594	0.00543413	0.00322422	0.012826	0.0109241	0.0147281	0.00754189	0.0287333	0.00705299	0.0102459	0.0069506	0.00485904	0.0195034	0.00699847	0.00526942	0.017531	0.00495071	0.00454049	0.00311629	0.00484004	0.00315209	0.0410514	0.00608639	0.00997552	0.00398278	0.00289471	0.00290587	0.00313723	0.00311337	0.00313723	0.00315869	0.00400306	0.0111751	0.00386697	0.00327993	0.00462098	0.00714428
2681	4.75496	479.244	Pos	Tier 3	ST 23:6;O;GlcA	1.50087		ST	ST 19:1;O6;T | NAT 19:4;O4 | ST 21:5;O;Hex | ST 27:6;O6 | ST 22:5;O7;G	0.0096815	0.0029765	0.00335326	0.00857476	0.0111723	0.00837213	0.011419	0.005788	0.0170491	0.00803991	0.0293575	0.0117246	0.00554968	0.00506492	0.00650096	0.00669829	0.00709823	0.00806365	0.0169094	0.00504822	0.00836522	0.00333135	0.00336962	0.00336962	0.00333353	0.00314369	0.00340262	0.00342748	0.00309448	0.00310641	0.00335373	0.00332823	0.00335373	0.00337667	0.00427932	0.00427932	0.00346478	0.00311371	0.00349995	0.00355998
2690	4.75767	814.576	Pos	Tier 3	PC O-40:0	1.28262		PC	PC O-38:6 | PE O-43:9 | PE O-41:6 | PA O-45:10	0.00361243	0.00210389	0.0030746	0.00369498	0.0029292	0.00329855	0.0037297	0.00317322	0.00428623	0.00321087	0.00468026	0.00357756	0.00438512	0.00348995	0.00359364	0.00388011	0.00336611	0.00375976	0.00420219	0.00312728	0.00337132	0.00359921	0.00385874	0.00302586	0.00468524	0.00301405	0.00381284	0.00343682	0.00290622	0.00324232	0.00339496	0.00250844	0.00305166	0.00445997	0.00287433	0.00363352	0.00379962	0.00387302	0.00355413	0.00291823
2698	4.77613	534.387	Pos	Tier 3	NAT 26:1;O2	8.88091		NAT		0.00339562	0.00349968	0.00280058	0.00238082	0.00366159	0.0034968	0.004145	0.0033553	0.00493475	0.00275078	0.00419857	0.00298894	0.00554983	0.00224452	0.00310285	0.00593845	0.00615743	0.00477584	0.00375562	0.0041174	0.00292522	0.0043048	0.00427337	0.00452354	0.00381483	0.00420841	0.00367144	0.00311757	0.00240416	0.00253929	0.00328557	0.00244824	0.00345541	0.00259531	0.00581325	0.00523305	0.00372624	0.00305123	0.00291341	0.0041269
2704	4.79768	770.549	Pos	Tier 3	CerP 44:6;O2	4.82168		CerP		0.0306279	0.0213619	0.0213511	0.0257093	0.0319389	0.0232795	0.038317	0.0257717	0.0508617	0.025356	0.0434524	0.0298114	0.0340474	0.0237894	0.0259187	0.0252726	0.0329416	0.0290591	0.0358155	0.0256569	0.0244608	0.0141934	0.0212975	0.0228569	0.0282402	0.0218208	0.0203609	0.020414	0.0207433	0.0192081	0.0253563	0.0207187	0.0206944	0.0160862	0.0225848	0.0223415	0.0226591	0.0204095	0.020692	0.0212052
2706	4.79843	771.552	Pos	Tier 3	PG O-35:1	1.36528		PG	PI-Cer 32:0;O2 | PA 38:0;O	0.00103354	0.00134866	0.00103304	0.00344277	0.00101883	0.00076015	0.0012484	0.00095937	0.00153747	0.001103	0.00084705	0.0010875	0.00111528	0.00110246	0.00116953	0.00137107	0.00079705	0.00096944	0.00103867	0.00099191	0.00072126	0.00074027	0.00088497	0.00090618	0.00124307	0.00099363	0.00085923	0.00088169	0.00092462	0.00095531	0.00086771	0.00083312	0.00114511	0.00086482	0.00101253	0.00094807	0.00105843	0.00078582	0.00080538	0.00101395
2714	4.81613	369.337	Pos	Tier 3	MG 20:0	0.824145		MG	MG O-20:1;O | FA 23:1;O | MG O-20:2 | DG O-20:0	0.00293358	0.00115959	0.00093137	0.00389899	0.00220566	0.00237481	0.005464	0.00285731	0.00807067	0.00121371	0.013135	0.00743637	0.00136369	0.0013943	0.00245918	0.00220999	0.00380582	0.00375909	0.00534151	0.00109257	0.00103768	0.00103434	0.00124497	0.00109174	0.0011098	0.00119028	0.00108494	0.0010628	0.00108799	0.00109791	0.00107723	0.00099102	0.00086836	0.00065451	0.00117637	0.00132716	0.00088333	0.00088309	0.00083766	0.00089377
2716	4.82132	548.467	Pos	Tier 3	Cer 32:1;O3	4.13928		Cer	Car 25:0 | NAE 30:1;O2	0.00691074	0.00245264	0.00162294	0.00770746	0.00452002	0.00379192	0.011772	0.003378	0.0201664	0.00278984	0.0193482	0.0103026	0.00229371	0.00220154	0.0039461	0.00324185	0.00582485	0.00630317	0.00862474	0.00230964	0.0035464	0.00195053	0.00240246	0.00209737	0.0018754	0.00225105	0.00180931	0.00188012	0.00199328	0.00202019	0.00196023	0.00203516	0.00185032	0.00082742	0.0023496	0.00270886	0.00159248	0.00152713	0.00144068	0.00146051
2719	4.82317	651.667	Pos	Tier 3	FA 43:0;O	2.91873		FA		0.415871	0.123419	0.0170869	0.645994	0.337236	0.16007	0.47336	0.381248	0.565471	0.126221	1.16534	0.473296	0.722848	0.244788	0.424783	0.121995	0.574636	0.82715	0.832907	0.19181	0.19019	0.392946	0.497709	0.284747	0.221328	0.47282	0.544892	0.949322	0.377355	0.719263	0.489763	0.340746	0.0987088	0.225723	0.460579	2.13561	0.139346	0.155447	0.12172	0.151456
2722	4.81302	748.536	Pos	Tier 3	TG 40:6;O3	0.86242		TG		0.00919243	0.0119499	0.0109094	0.00981083	0.0148925	0.0130022	0.016465	0.0147605	0.0181687	0.00809701	0.0152059	0.0127373	0.0152514	0.0120285	0.015949	0.0154084	0.0142526	0.0202802	0.0143539	0.0105989	0.00920781	0.00957609	0.0151245	0.0136306	0.0113846	0.0126252	0.0170743	0.0104137	0.0072543	0.0108576	0.0106077	0.00962545	0.0081786	0.00833348	0.016761	0.0149284	0.00928988	0.0109732	0.00983281	0.0142623
2724	4.84567	343.154	Pos	Tier 3	ST 18:3;O5	7.39682		ST		0.00893928	0.00754011	0.00849451	0.00717566	0.00752831	0.00698738	0.0080969	0.00765656	0.00853715	0.00835928	0.00970085	0.00667399	0.00588714	0.00591337	0.0084462	0.00553382	0.00586422	0.00732843	0.00852907	0.0103962	0.00773368	0.00617468	0.00943536	0.00973656	0.00757958	0.0077197	0.00746633	0.00632946	0.00670374	0.00678744	0.0084166	0.00654077	0.00863727	0.00832326	0.0111751	0.0104579	0.00862863	0.00850617	0.0102826	0.0104126
2727	4.84272	419.316	Pos	Tier 3	ST 26:1;O5	0.271132		ST	MG O-23:6;O | ST 26:2;O4 | ST 26:3;O4 | FA 26:5;O2 | FA 24:2;O2 | MG 23:5 | FAHFA 24:2;O | DG 23:3 | DG O-23:5 | ST 27:3;O2;F2 | MG 23:4;O | DG O-23:4;O | MG 21:2 | MG O-21:3;O | DG O-21:2 | FA 21:2;O4;N | NAE 19:2;O4	0.0234158	0.00483705	0.00544931	0.0142459	0.0181979	0.0074159	0.043169	0.0422993	0.044038	0.0214956	0.0824758	0.0180925	0.0247177	0.0200153	0.0131071	0.0602805	0.0197072	0.0198411	0.0584725	0.0131312	0.0123827	0.00934887	0.0156894	0.00783735	0.134341	0.0201715	0.0269823	0.0120653	0.00835566	0.00890466	0.00837913	0.00704279	0.00539387	0.0076148	0.00626624	0.0274716	0.0116719	0.0119369	0.0109735	0.0136742
2735	4.84052	752.489	Pos	Tier 3	PC 33:6;O	3.39263		PC	PE 36:6;O | PA 38:7;O | PS O-33:3 | PC 31:3;O | PG O-35:8 | PE 34:3;O | CerP 41:6;O6 | LPS 33:3 | CerP 39:4;O5 | LPS O-33:4;O	0.00132694	0.00090204	0.00066078	0.0013259	0.00079179	0.00088838	0.0012588	0.00088153	0.00163607	0.00103603	0.00194415	0.00117443	0.00158456	0.00080206	0.00091409	0.00134618	0.00124202	0.00145839	0.00115655	0.00095372	0.00164603	0.00086567	0.00106936	0.00090687	0.00188464	0.00086879	0.00083029	0.00120296	0.00097806	0.00111325	0.00110824	0.00076904	0.0007631	0.00060427	0.00095346	0.00107692	0.00111787	0.00133522	0.00096079	0.00087798
2742	4.86998	376.298	Pos	Tier 3	NA 22:3;O2;N2	5.15915		NA		0.0180448	0.0205624	0.0143609	0.0272586	0.0392534	0.0329899	0.074006	0.0529747	0.0950373	0.0304106	0.0444946	0.0461464	0.0366125	0.0144654	0.019809	0.0155233	0.0192284	0.03842	0.0383704	0.0383802	0.0339325	0.0400031	0.0629113	0.0525363	0.0231019	0.036352	0.0409983	0.0393921	0.0352797	0.0404583	0.0156562	0.0360412	0.0170899	0.00887735	0.033465	0.0332881	0.0261012	0.0132559	0.013324	0.0143517
2743	4.886	496.299	Pos	Tier 3	NAT 21:1;O4	9.52369		NAT		0.00335063	0.00322319	0.00174609	0.00218978	0.00303358	0.00254568	0.0054233	0.00376131	0.00708523	0.00244563	0.0035205	0.00392173	0.0027266	0.00255104	0.00346499	0.0024081	0.00315788	0.00642002	0.00346299	0.00321321	0.00287275	0.00305862	0.0049954	0.00411793	0.00199373	0.00423154	0.00360029	0.00341867	0.00279549	0.00329866	0.00298694	0.00297176	0.0025362	0.00151158	0.00635551	0.00556876	0.00236579	0.00236929	0.00247103	0.00291155
2747	4.87762	676.465	Pos	Tier 3	HexCer 29:2;O5	3.39325		HexCer	HexCer 29:1;O6 | ST 29:0;O6;Hex	0.0273885	0.0181102	0.00527588	0.0183784	0.0282052	0.0188153	0.037138	0.0175088	0.0567672	0.0164538	0.0318337	0.034334	0.0267003	0.0250708	0.0216635	0.0156963	0.0262901	0.0311888	0.0227951	0.0183368	0.0322458	0.0183983	0.0252639	0.0169335	0.0219314	0.0247659	0.017913	0.0283076	0.0215138	0.02162	0.0206629	0.0220224	0.0135658	0.00824691	0.0259869	0.0279326	0.0173258	0.0123908	0.0144506	0.0131323
2748	4.87878	676.508	Pos	Tier 3	LPC O-32:6	1.62997		LPC	CerP 40:5;O2	0.00687674	0.00568012	0.00177988	0.0126442	0.00549047	0.00462437	0.008484	0.00607965	0.0108882	0.00600985	0.00741803	0.00866751	0.00500362	0.00475877	0.00544543	0.00512637	0.00526241	0.00694236	0.00533695	0.00529563	0.00571659	0.00609531	0.00754593	0.00541758	0.00501976	0.00620182	0.00710032	0.00445132	0.00725774	0.00598629	0.00570604	0.00547779	0.00499846	0.00209926	0.00718514	0.00795946	0.00510134	0.00374362	0.00406042	0.00494923
2751	4.86103	708.462	Pos	Tier 3	PE 34:6	3.47485		PE	PA 36:7 | PC 31:6 | PC O-31:7;O | PE 32:3 | LPC 31:7;O | LPE 34:7;O | PE O-34:7;O | PA O-36:8;O | PC 29:3 | PC O-29:4;O | LPS O-33:7 | CerP 39:6;O5 | LPC 29:4;O | LPE 32:4;O | PE O-32:4;O | CerP 37:4;O4 | LPS O-31:4	0.00139048	0.00120737	0.00097511	0.00098951	0.00112926	0.00114553	0.0025796	0.00246509	0.00269409	0.00117395	0.0015122	0.00147489	0.00109214	0.00105362	0.00126465	0.00120436	0.00117096	0.00158121	0.00127572	0.00120732	0.00104302	0.00174951	0.00166095	0.0016118	0.00120704	0.0015932	0.00112054	0.00100048	0.00104237	0.00113303	0.00153401	0.00156663	0.00172418	0.00070091	0.00140463	0.00152845	0.00093499	0.00093573	0.00191637	0.00092866
2780	4.85343	704.51	Pos	Tier 3	TG 38:6;O2	1.0516		TG	TG O-38:7;O3 | Car 34:6;O4 | HexCer 33:3;O2 | Car 32:3;O4	0.00399336	0.00785293	0.00775081	0.00342241	0.00719839	0.00668824	0.0090379	0.00876438	0.00931139	0.00444895	0.00463893	0.00686386	0.00616448	0.00647404	0.00671748	0.0106937	0.00582189	0.0095183	0.00479865	0.00615182	0.00630629	0.00573215	0.00645035	0.00604411	0.00624313	0.00483226	0.0052194	0.00378511	0.00343238	0.00452916	0.00441033	0.00407627	0.00615235	0.00404385	0.00696477	0.00575862	0.00490989	0.0064114	0.00575283	0.00639499
2787	4.8633	377.301	Pos	Tier 3	NAE 17:1;O3	0.673593		NAE		0.0101139	0.00995616	0.00695344	0.00647864	0.00984878	0.00817419	0.017556	0.012567	0.0225453	0.00738591	0.0109037	0.0113339	0.00880925	0.00790937	0.00959587	0.00768691	0.00848807	0.01696	0.00937493	0.00937735	0.00825324	0.0105509	0.0160415	0.0132096	0.00690045	0.0108582	0.0105902	0.00935554	0.00856094	0.0102659	0.00843274	0.00936956	0.00754406	0.00484994	0.016512	0.0164246	0.00583683	0.00585162	0.00588167	0.00690889
2788	4.88823	378.298	Pos	Tier 3	NA 21:1;O2	0.571897		NA	NAE 19:1;O	0.00314003	0.00388025	0.00182366	0.00235622	0.00340523	0.00285163	0.0057284	0.00434484	0.00711203	0.00265273	0.00346049	0.00383397	0.00337474	0.00256306	0.00350988	0.0028244	0.00313537	0.00626475	0.00243518	0.00361169	0.00189674	0.0034375	0.0044487	0.0043853	0.00214349	0.00288101	0.00234531	0.00336825	0.00306973	0.00323769	0.00290592	0.00309475	0.00266466	0.00151125	0.00618487	0.00566683	0.0022704	0.00236378	0.00236032	0.0022979
2789	4.88948	429.315	Pos	Tier 3	ST 29:5;O	4.78631		ST		0.00513459	0.00359361	0.00404847	0.00504826	0.00488377	0.00363965	0.0053947	0.00414929	0.00664001	0.00496465	0.00683734	0.00485602	0.00591327	0.00486224	0.00455169	0.00457604	0.00532855	0.00478984	0.00624263	0.00511403	0.00525181	0.0054075	0.00526046	0.00445936	0.00451919	0.00467358	0.00533309	0.00617415	0.00473872	0.00546466	0.00526896	0.00495206	0.00409276	0.0048837	0.00606701	0.0062317	0.00527353	0.00420573	0.00452539	0.00487481
2790	4.88775	606.274	Pos	Tier 3	ST 29:6;O8;T	1.27359		ST	ST 29:7;O7;T | ST 27:4;O7;T	0.00360227	0.0027825	0.0031347	0.00376799	0.00321478	0.00302774	0.0035048	0.0031724	0.00383718	0.00336336	0.0040004	0.00323465	0.00327886	0.00299245	0.00349212	0.00308207	0.0032661	0.00322427	0.00367099	0.00367099	0.00339484	0.00311422	0.00319811	0.00352022	0.00317833	0.00310271	0.00324421	0.00329132	0.00310792	0.00344	0.00336414	0.00314849	0.00317262	0.00398661	0.00432182	0.00432182	0.00400031	0.00311178	0.00351299	0.00411906
2793	4.88927	675.52	Pos	Tier 3	TG 36:1;O	4.40516		TG	TG O-36:2;O2	0.00549556	0.00427791	0.00298772	0.00422856	0.00533063	0.00458923	0.010277	0.00584585	0.0147081	0.00347455	0.00694358	0.00527244	0.00591772	0.00417269	0.00571412	0.00355791	0.00584803	0.0115862	0.00704912	0.00413623	0.00436724	0.00553169	0.00913482	0.00730278	0.00415683	0.00690775	0.0056568	0.0064709	0.00457412	0.00626752	0.00463209	0.00471599	0.0038085	0.00277537	0.0111879	0.0127368	0.00364134	0.00300417	0.00345895	0.00431555
2809	4.91948	1302.94	Pos	Tier 3	PR 78:13;O14	2.69904		PR		0.00167987	0.00125738	0.00106488	0.00525821	0.00136303	0.00182055	0.0021036	0.00176156	0.0024456	0.00122982	0.00201251	0.00220006	0.00240689	0.00147861	0.00217189	0.00225433	0.00234602	0.00170147	0.00146518	0.00180555	0.00141564	0.00118326	0.0012928	0.00122772	0.0027517	0.001125	0.00159044	0.00106438	0.0012791	0.00125039	0.00134959	0.00138256	0.0009278	0.00127016	0.00130249	0.00162963	0.00132314	0.00119325	0.00135129	0.00140987
2811	4.9375	343.154	Pos	Tier 3	ST 20:5;O6	1.32997		ST	PK 20:7;O5 | ST 18:3;O5	0.00674092	0.00588465	0.0073039	0.00574589	0.00673555	0.00433203	0.0086906	0.00772394	0.00965728	0.00724262	0.0101976	0.00608827	0.00581094	0.005971	0.00747763	0.00772974	0.00762306	0.00762965	0.00917259	0.0101598	0.00779572	0.00716933	0.00814064	0.00966963	0.00642702	0.00724942	0.00767965	0.00682518	0.00718203	0.00689349	0.00780873	0.00812948	0.00804605	0.00891433	0.0105801	0.00716673	0.00796191	0.00876517	0.00947442	0.0101518
2813	4.93715	419.316	Pos	Tier 3	ST 26:1;O5	1.5303		ST	MG O-23:6;O | ST 26:2;O4 | ST 26:3;O4 | FA 26:5;O2 | MG 23:5 | DG 23:3 | DG O-23:5 | ST 27:3;O2;F2 | MG 23:4;O | DG O-23:4;O | FA 24:2;O2 | FAHFA 24:2;O | MG 21:2 | FA 21:2;O4;N | MG O-21:3;O | DG O-21:2 | NAE 19:2;O4	0.0240449	0.0129739	0.0146161	0.0118157	0.0156626	0.00577666	0.044601	0.0440787	0.0451228	0.019374	0.0671622	0.0177115	0.0227299	0.0193893	0.0122457	0.0660886	0.0240945	0.0169497	0.0533707	0.01347	0.0122454	0.0104221	0.0159403	0.00724333	0.128576	0.0202554	0.0281291	0.0122228	0.00977901	0.0100057	0.00930136	0.00662547	0.00667624	0.00704469	0.00692235	0.0210008	0.0133129	0.00303447	0.0128766	0.0160873
2815	4.94041	608.489	Pos	Tier 3	TG 33:3	0.622571		TG	Cer 36:4;O5 | DG 33:4;O | TG O-33:4;O | Cer 36:3;O6 | DG O-33:5;O2 | Car 29:3;O2 | ST 30:1;O;Hex | Car 27:0;O2 | Cer 34:1;O5 | Car 29:2;O3 | NAE 32:1;O4	0.00292601	0.00198517	0.00138646	0.00175125	0.00173347	0.00149237	0.0046571	0.00224624	0.00706789	0.00225835	0.00505356	0.00342692	0.00164678	0.00139654	0.00191244	0.00157022	0.00222533	0.00388626	0.00185137	0.00185185	0.00144202	0.00176077	0.00278357	0.00232452	0.00139196	0.00219033	0.00178305	0.00181515	0.0015271	0.00177092	0.00151151	0.00157983	0.00164992	0.00085705	0.00323085	0.00321376	0.00127654	0.00127978	0.00128635	0.00138557
2818	4.9348	660.485	Pos	Tier 3	TG 36:6;O	3.07198		TG	TG O-36:7;O2 | HexCer 33:5;O2 | Car 32:6;O3 | Car 32:5;O4 | Car 30:3;O3 | Cer 37:4;O6	0.00825186	0.0077675	0.007031	0.00539461	0.00559648	0.00507793	0.012527	0.00988311	0.0151716	0.00610636	0.00659208	0.00752835	0.0106628	0.00655217	0.00931753	0.0135878	0.00958186	0.0105138	0.00536072	0.00672057	0.00737934	0.00460928	0.00732049	0.00585495	0.0141053	0.00592485	0.00727452	0.00439513	0.0079354	0.00408158	0.00573083	0.00418815	0.00548102	0.00454816	0.00929437	0.00924522	0.00801084	0.00583009	0.00528328	0.00620093
2842	4.9687	778.633	Pos	Tier 3	PA 40:0	0.706549		PA	PC O-35:0;O | PE O-38:0;O | CerP 43:0;O4 | PA O-40:1;O	0.0485116	0.03223	0.0199127	0.0184347	0.0326867	0.011266	0.13207	0.0653309	0.198813	0.0338134	0.144175	0.0497196	0.0317937	0.029101	0.0249971	0.107414	0.0533134	0.05057	0.131847	0.0164292	0.0214281	0.0130873	0.0273398	0.0118952	0.198337	0.0512378	0.0497665	0.0159411	0.0139022	0.0148046	0.0153417	0.00950566	0.0108722	0.0110843	0.020809	0.0375863	0.0162301	0.0115986	0.0135977	0.0139447
2849	4.98423	297.28	Pos	Tier 3	FA 19:1	3.30507		FA	FA 19:0 | MG O-16:1	0.0346559	0.0274156	0.0145358	0.076389	0.0330909	0.0229269	0.12119	0.204309	0.0380744	0.0180895	0.0375414	0.0655297	0.0343925	0.0247781	0.05794	0.0159623	0.0276292	0.0382419	0.0233375	0.0307143	0.0174737	0.0197786	0.0235198	0.0217509	0.0120596	0.0266635	0.0211809	0.0584634	0.0222444	0.0250048	0.0301444	0.0188222	0.0159245	0.0155302	0.0331827	0.11016	0.0233686	0.0236781	0.0167372	0.019875
2850	4.9763	428.353	Pos	Tier 3	ST 28:5;O2	1.09598		ST	FA 28:7 | PR 28:6;O2 | Cer 28:6;O | ST 28:4;O2 | Cer 28:5;O2 | NAE 26:5;O | NAE 24:3 | NA 23:3;O3;N	0.0125786	0.00442688	0.00536605	0.00926664	0.00632625	0.00499633	0.021878	0.0104327	0.0333237	0.00757985	0.022916	0.0148781	0.00996503	0.00726256	0.0072734	0.00544172	0.00782258	0.00851747	0.0112226	0.00757354	0.00662349	0.00569493	0.00451584	0.00489233	0.00725885	0.0061781	0.00640605	0.00998034	0.00604489	0.00414381	0.0065555	0.00502643	0.00505246	0.00941737	0.0107395	0.0155075	0.00733605	0.00646129	0.00807314	0.00834199
2851	5.01344	441.298	Pos	Tier 3	MG O-23:6;O	1.13839		MG	ST 26:2;O4 | ST 26:3;O4 | FA 26:5;O2 | ST 26:3;O2;F3 | MG 23:5 | ST 21:1;O5;G | DG O-23:5 | NAE 21:5;O4	0.00086929	0.001368	0.00079998	0.00078052	0.00102648	0.00087362	0.0033589	0.00271735	0.00400042	0.00092971	0.00218194	0.00105824	0.00089884	0.00121451	0.000992	0.00298869	0.00142314	0.0011771	0.00178087	0.00086138	0.0008181	0.00081547	0.00098154	0.00086073	0.00597577	0.00099066	0.00148684	0.00083792	0.00085777	0.00086559	0.00084929	0.00078132	0.00068462	0.00051602	0.00092745	0.00173973	0.00071165	0.00079543	0.00073	0.00070465
2854	4.98151	616.459	Pos	Tier 3	TG 34:6	3.04366		TG	TG O-34:7;O | Car 30:6;O2 | ST 29:1;O2;HexNAc | Cer 37:6;O6 | Car 30:5;O3 | ST 29:2;O;HexNAc | Car 28:3;O2 | LPG O-24:0;O | Cer 35:4;O5 | NAE 33:4;O4	0.0103552	0.00692558	0.00622929	0.00507041	0.0110404	0.00700587	0.020122	0.0182573	0.0219872	0.00736222	0.0112185	0.01255	0.0255792	0.00966161	0.013292	0.016974	0.0189676	0.0161865	0.0103962	0.011193	0.0079373	0.00563915	0.0104656	0.00673711	0.0195267	0.00747161	0.0171741	0.00553492	0.00407644	0.005416	0.0056782	0.00597441	0.00683013	0.00610836	0.0180705	0.016363	0.0079599	0.00730614	0.00681623	0.0104373
2856	4.98641	664.511	Pos	Tier 3	LPC O-31:5	6.04698		LPC	LPE O-34:5 | CerP 39:4;O2	0.00330202	0.00126449	0.00087709	0.00312222	0.00106272	0.00094629	0.0040844	0.0035198	0.00464899	0.00141408	0.00310019	0.00189327	0.0022936	0.00198633	0.00111142	0.00613308	0.00297417	0.00444678	0.00337734	0.0014365	0.00297664	0.00118105	0.00227053	0.00125959	0.018507	0.00284369	0.00652758	0.00103977	0.00145505	0.00135179	0.00100651	0.00103233	0.00109617	0.00056627	0.00261505	0.003184	0.00103293	0.00087467	0.00086214	0.00119468
2862	5.00084	540.427	Pos	Tier 3	DG 28:3;O	1.24561		DG	DG O-28:4;O2 | Car 24:2;O2 | Cer 31:3;O5 | ST 25:0;O;Hex | Cer 31:2;O6 | Car 24:1;O3 | FA 31:4;O4 | Cer 29:0;O5 | NAE 27:0;O4	0.00154991	0.00132578	0.00092593	0.00174883	0.00179451	0.00154492	0.0059776	0.00269268	0.00926251	0.00106969	0.00722494	0.00251669	0.00120931	0.00115996	0.0014044	0.00100088	0.00224712	0.00247717	0.00288209	0.00143671	0.00111875	0.00117591	0.00185898	0.00155241	0.00092961	0.00146279	0.00119079	0.00121223	0.00101986	0.00118269	0.00100944	0.00105507	0.00110188	0.00057238	0.00215769	0.00214628	0.00085253	0.00085469	0.00085907	0.00092534
2874	5.02684	572.433	Pos	Tier 3	DG 32:7	3.01083		DG	TG O-32:7 | DG O-32:8;O | Car 28:6;O | ST 27:1;O;HexNAc | Cer 35:6;O5 | Car 28:5;O2 | Car 26:3;O | Cer 33:4;O4 | NAE 33:6;O4 | NAE 31:4;O3	0.00824913	0.00602154	0.00365708	0.00611247	0.00908581	0.00818762	0.031484	0.0165832	0.0463851	0.00459106	0.00885387	0.0133733	0.0165393	0.00981842	0.0125902	0.0186251	0.017977	0.0250039	0.0108163	0.0070792	0.00670346	0.00454177	0.00973487	0.00864874	0.0195926	0.00695831	0.0192955	0.00495828	0.00621652	0.00477235	0.00423884	0.00450399	0.00417322	0.00382087	0.00996304	0.0114896	0.00698301	0.00844171	0.00559028	0.00635542
2896	5.07797	411.336	Pos	Tier 3	NA 22:3;O2;N2	6.62672		NA		0.00351217	0.00271369	0.00189526	0.00324632	0.00260157	0.00223973	0.0078979	0.0045373	0.0112585	0.00246821	0.00808539	0.00587256	0.00210164	0.00178229	0.003878	0.00243214	0.00301989	0.0060195	0.00318848	0.00131281	0.00102228	0.00124825	0.00197333	0.0016479	0.00098679	0.00155277	0.00126404	0.00128679	0.00108259	0.00125544	0.00107154	0.00111997	0.00116966	0.00060758	0.00229041	0.0022783	0.00120163	0.00090726	0.0010785	0.00103267
2897	5.08171	419.316	Pos	Tier 3	ST 26:1;O5	0.061423		ST	MG O-23:6;O | ST 26:2;O4 | ST 26:3;O4 | FA 26:5;O2 | FA 24:2;O2 | MG 23:5 | FAHFA 24:2;O | DG 23:3 | DG O-23:5 | ST 27:3;O2;F2 | MG 23:4;O | DG O-23:4;O | MG 21:2 | MG O-21:3;O | DG O-21:2 | FA 21:2;O4;N	0.00704129	0.00294325	0.00331579	0.00498885	0.00316511	0.00298096	0.012814	0.0110152	0.0146121	0.00700812	0.0375549	0.00635985	0.00944904	0.00477878	0.00465683	0.00583466	0.00659942	0.00564991	0.0238663	0.00388305	0.00353001	0.00329413	0.00430668	0.00333197	0.0346782	0.00677913	0.00733749	0.00426999	0.00337108	0.00310834	0.00331626	0.00329104	0.00331626	0.00333894	0.0042315	0.00922271	0.00342607	0.00307892	0.00346085	0.00352021
2899	5.07204	656.452	Pos	Tier 3	PG 26:0	3.91358		PG	TG 36:8;O | TG O-36:9;O2 | CerP 32:0;O6 | BMP 26:0 | Car 30:5;O3 | PG O-26:1;O | Car 32:7;O4 | Cer 37:6;O6 | ST 29:1;O2;HexNAc	0.00278435	0.00114167	0.00084392	0.0164568	0.00245464	0.00249812	0.0065569	0.00325963	0.00985412	0.00219642	0.00980547	0.00541602	0.00148131	0.00146491	0.00319693	0.00239589	0.00302343	0.00329444	0.00507878	0.00171936	0.00088483	0.00075196	0.00089896	0.0009205	0.00067728	0.00080439	0.00069559	0.00076602	0.00081759	0.00084473	0.00080124	0.00076931	0.00090379	0.00043283	0.00102853	0.00096305	0.00080659	0.00076501	0.0007175	0.00077587
2901	5.07206	697.479	Pos	Tier 3	PA 34:1	1.40076		PA	SM 29:1;O6 | PE-Cer 32:1;O6 | PA O-34:2;O | LPA 34:2;O	0.11089	0.032461	0.0200554	0.0715243	0.0948364	0.0698138	0.26519	0.0942104	0.436177	0.0777675	0.315832	0.200566	0.037786	0.0384989	0.0933599	0.0738583	0.124209	0.115133	0.230325	0.0374959	0.0325469	0.0142398	0.018487	0.0167968	0.0166629	0.0225828	0.0180644	0.0138218	0.0137844	0.0146792	0.0158697	0.0137187	0.0156909	0.0123443	0.0231744	0.0210612	0.0171976	0.0168789	0.0173495	0.0175675
2904	5.08365	360.324	Pos	Tier 3	NA 22:1	0.957802		NA		0.122362	0.0555219	0.0185333	0.0880365	0.0950873	0.0898735	0.21412	0.112915	0.315324	0.0490475	0.22789	0.128488	0.207564	0.070197	0.12303	0.0889923	0.123725	0.325371	0.177914	0.075652	0.0649444	0.117221	0.194174	0.144348	0.100744	0.154762	0.147178	0.186438	0.10549	0.138059	0.12906	0.0987818	0.0492052	0.0572945	0.229026	0.441193	0.0578244	0.0643798	0.0515898	0.0544087
2906	5.08569	362.331	Pos	Tier 3	FA 20:0;O2	12.0373		FA	PR 20:1;O4 | MG 17:0 | MG O-17:1;O | SPB 20:0;O4	0.0611382	0.0373723	0.019815	0.0635212	0.0433841	0.0300584	0.063511	0.0679959	0.059027	0.0328633	0.168892	0.0524293	0.123754	0.0353734	0.0465526	0.0237499	0.0813594	0.0805026	0.0491274	0.0419292	0.0367836	0.0416357	0.0492661	0.0457876	0.0253865	0.0561291	0.0794869	0.127001	0.0659334	0.0848339	0.117026	0.0396223	0.0335224	0.0321491	0.0686915	0.314959	0.0276643	0.0266861	0.0248253	0.0279853
2909	5.08979	579.445	Pos	Tier 3	NAT 28:1;O2	8.89793		NAT		0.00160648	0.00124889	0.00087223	0.00077576	0.00109054	0.00093886	0.0051957	0.00371913	0.00667216	0.00088571	0.00284166	0.00169256	0.001036	0.00087858	0.00151888	0.00094283	0.00116786	0.0023335	0.0015305	0.00116501	0.00090718	0.00110772	0.00175117	0.00146237	0.00087569	0.00137795	0.00112173	0.00114192	0.00096071	0.0011141	0.0009509	0.00099388	0.00103798	0.00053918	0.00203255	0.0020218	0.00080308	0.00080512	0.00080925	0.00087168
2914	5.07094	698.482	Pos	Tier 3	GP 28:0	4.992		GP	HexCer 30:1;O4	0.00132472	0.00046378	0.00033974	0.00131644	0.00127817	0.00143409	0.0023523	0.00127972	0.00342483	0.00100891	0.00370708	0.00167069	0.00081968	0.00082319	0.00122741	0.00112787	0.00152531	0.00142459	0.00225578	0.000666	0.00059026	0.00043438	0.00053659	0.00045506	0.00042828	0.00043595	0.00041663	0.0003916	0.00037842	0.00043073	0.00039842	0.00038589	0.00038292	0.00030321	0.00047843	0.00054039	0.00034741	0.00035361	0.00033307	0.00033409
2915	5.08478	724.682	Pos	Tier 3	Cer 45:1;O4	0.485992		Cer	TG O-42:1 | ACer 45:0;O3 | Cer 45:0;O5	0.0478219	0.00546809	0.00361832	0.00409663	0.0392977	0.00436672	0.13263	0.0262143	0.239038	0.00501938	0.00630675	0.125997	0.018915	0.0181548	0.0409988	0.0223807	0.0417556	0.0435151	0.104504	0.0149716	0.00536471	0.00434866	0.00535622	0.00467605	0.00418117	0.00501867	0.00403381	0.00419169	0.00444397	0.00450396	0.00437029	0.00453735	0.00412524	0.00184471	0.00523839	0.00603934	0.00607551	0.0034047	0.00557088	0.00576273
2917	5.0937	778.633	Pos	Tier 3	PA 40:0	0.626217		PA	PC O-35:0;O | PE O-38:0;O | CerP 43:0;O4 | PA O-40:1;O	0.0388358	0.0148535	0.00917698	0.0177717	0.0280709	0.0113536	0.033223	0.0152902	0.0511565	0.0196554	0.0351328	0.0386836	0.0106361	0.0286473	0.0161558	0.0316138	0.0413318	0.0492807	0.0232859	0.0120217	0.0142457	0.0124534	0.0293264	0.0140704	0.0368472	0.0499381	0.0484263	0.0210932	0.018061	0.0168309	0.0119308	0.0103137	0.0117964	0.0103073	0.0193502	0.0505601	0.0120154	0.00924909	0.00986704	0.0104909
2922	5.1044	365.136	Pos	Tier 3	PK 20:7;O5	1.28629		PK		0.00105374	0.00177743	0.00096414	0.00499303	0.00113144	0.00113747	0.0017572	0.0012374	0.00227706	0.00110407	0.00114483	0.00132734	0.00119174	0.00087989	0.00168403	0.00113343	0.00128136	0.00172572	0.0011582	0.00182449	0.00101966	0.00096883	0.00146	0.001214	0.00087349	0.00164267	0.00112385	0.00108126	0.00131725	0.00138452	0.0014602	0.00103505	0.00140693	0.00065079	0.00141115	0.00147921	0.00119078	0.00149925	0.0010058	0.00109642
2929	5.08889	528.406	Pos	Tier 3	ST 33:5;O4	3.21158		ST	DG O-30:8 | Car 26:6 | Cer 33:6;O4 | Car 26:5;O | NAE 31:6;O3 | Car 24:3 | ST 29:0;O3;G | Cer 31:4;O3 | NAE 29:4;O2	0.0245868	0.00896462	0.00647756	0.0103648	0.0128989	0.00802969	0.03377	0.0252663	0.0422746	0.0103626	0.0231737	0.0186945	0.0566311	0.0147755	0.0313785	0.0411762	0.023522	0.0177741	0.0218577	0.0133408	0.0108781	0.00579832	0.0104958	0.00894383	0.0460858	0.0103853	0.0209121	0.00676348	0.0109526	0.00492089	0.00907861	0.00656143	0.00871222	0.0186629	0.00874989	0.0209052	0.0185778	0.0133768	0.0143865	0.0107573
2932	5.09005	578.442	Pos	Tier 3	TG 31:4	1.00748		TG	Cer 34:5;O5 | DG 31:5;O | TG O-31:5;O | ST 28:2;O;Hex | Cer 34:4;O6 | DG O-31:6;O2 | Car 27:4;O2 | FA 34:6;O4 | ST 26:0;O;HexNAc | Car 27:3;O3 | Cer 32:2;O5 | Car 25:1;O2 | NAE 30:2;O4	0.00501436	0.00272767	0.00190502	0.00169432	0.00238183	0.00205056	0.011813	0.00845592	0.01517	0.00217187	0.00577684	0.00400197	0.00226271	0.00191888	0.00335724	0.00205922	0.00255071	0.00544193	0.00322397	0.00254448	0.00198136	0.00241934	0.00382469	0.00319394	0.00191259	0.00300955	0.00244995	0.00249405	0.00209826	0.00243329	0.00207684	0.00217072	0.00226703	0.00117761	0.00443925	0.00441578	0.00175399	0.00175844	0.00176747	0.00190381
2940	5.10807	995.755	Pos	Tier 3	PI O-45:0;O	2.74924		PI		0.00092927	0.00089999	0.00073608	0.00582614	0.00073497	0.00071383	0.0021389	0.00106087	0.00321683	0.000683	0.00079614	0.00266287	0.00144525	0.00064204	0.00144218	0.00155175	0.00095297	0.00147532	0.00110743	0.00096103	0.00065151	0.00073788	0.00079596	0.00088256	0.00255738	0.00101156	0.00085984	0.0007091	0.00075736	0.00075391	0.00087585	0.00070248	0.00097424	0.00045853	0.00089312	0.00102144	0.00070055	0.00068941	0.00070114	0.00071333
2942	5.10099	376.298	Pos	Tier 3	NA 22:3;O2;N2	5.62469		NA		0.00819937	0.0139032	0.00652546	0.00744352	0.0104639	0.0121369	0.022033	0.0122585	0.0318079	0.00638232	0.0125053	0.0096848	0.0218295	0.00823611	0.0112786	0.0100757	0.0124805	0.0307926	0.0138752	0.0138164	0.0107587	0.0170063	0.026885	0.0243456	0.0147289	0.0231767	0.0207151	0.0198076	0.0166642	0.0214555	0.00685204	0.00716176	0.00747951	0.00882471	0.020524	0.0377843	0.00912157	0.0110248	0.00860937	0.00990392
2947	5.1487	484.38	Pos	Tier 3	ST 31:6;O3	3.45023		ST	PR 31:6;O3 | ST 29:2;O3;G | Cer 31:6;O3 | Car 24:5 | NAE 29:6;O2 | Cer 29:4;O2 | NAE 27:4;O	0.0136886	0.0030966	0.00348856	0.00347667	0.00333002	0.00313627	0.0078412	0.00707202	0.00861032	0.00567931	0.00833019	0.00894189	0.0127214	0.00907472	0.00923481	0.0131305	0.0105487	0.0113355	0.00919697	0.00844863	0.00457594	0.00346576	0.00551355	0.00350558	0.0223208	0.00794606	0.00977698	0.00356578	0.00321933	0.00323175	0.00348905	0.00346252	0.00410525	0.00482921	0.00612014	0.00735267	0.00390138	0.00566498	0.00400398	0.00417652
2956	5.14395	949.723	Pos	Tier 3	PI-Cer 45:2;O2	1.02953		PI-Cer		0.0121074	0.00423843	0.00354176	0.040406	0.00519698	0.00393079	0.02635	0.0140697	0.0386304	0.0049215	0.0109624	0.0328634	0.0206943	0.0106565	0.0184633	0.0200362	0.0137929	0.0141877	0.0157746	0.0071297	0.00516125	0.00386504	0.00957891	0.00505062	0.0332599	0.00570077	0.0134103	0.00446555	0.00361137	0.00358968	0.00546407	0.00403388	0.00470235	0.00386369	0.00339034	0.013859	0.00584111	0.00525597	0.00653875	0.00661079
2963	5.17251	905.696	Pos	Tier 3	SM 44:2;O6	1.02477		SM		0.0522008	0.0120269	0.00807695	0.0153009	0.0198006	0.0149056	0.084181	0.0481713	0.120191	0.0200717	0.0447288	0.0699516	0.0543798	0.0440458	0.0564356	0.0538605	0.0485937	0.044208	0.0722817	0.0192386	0.0185953	0.0120108	0.0357899	0.0120799	0.103169	0.0220856	0.0418772	0.0130308	0.0106081	0.0107787	0.0136253	0.0132674	0.00938196	0.00728524	0.0126244	0.0537044	0.0149551	0.0117561	0.0133889	0.0160014
2964	5.14544	951.729	Pos	Tier 3	PI O-43:0	2.78073		PI		0.00088775	0.00107833	0.00088193	0.0069806	0.0008806	0.00085527	0.0019202	0.00101986	0.00282047	0.00084912	0.00098976	0.00262641	0.00141116	0.00074806	0.00134049	0.00162647	0.00097738	0.0015131	0.00102775	0.00115146	0.0007806	0.0008841	0.00094603	0.00105744	0.00239652	0.00112662	0.00095763	0.00084961	0.00090744	0.0009033	0.0010494	0.00084168	0.00116728	0.00054938	0.00107009	0.00119007	0.00083936	0.00082601	0.00084008	0.00085468
2967	5.1799	462.367	Pos	Tier 3	FA 25:0;As	4.92761		FA		0.0241003	0.0154556	0.00819463	0.0262697	0.0179418	0.0124309	0.037052	0.0488084	0.0252951	0.0135909	0.0282054	0.02981	0.0503502	0.0186998	0.0251722	0.0295782	0.0271555	0.0534075	0.0293009	0.0173401	0.0152121	0.0172188	0.0203743	0.0189358	0.0511132	0.0410423	0.0326031	0.0266961	0.0193654	0.0217686	0.026243	0.0163861	0.0138634	0.0106975	0.0211627	0.0467993	0.0114408	0.0110362	0.0102667	0.0115735
2970	5.17224	906.699	Pos	Tier 3	PC 45:5	5.19801		PC	PC O-45:6;O	0.0027983	0.00068409	0.00049188	0.00085439	0.0010758	0.00103389	0.0042311	0.00289686	0.00556528	0.00102012	0.00284956	0.00348268	0.00348103	0.00272702	0.00329162	0.00394688	0.00276163	0.00201792	0.00357559	0.00106061	0.00100219	0.00086257	0.002483	0.00090363	0.00729126	0.00133892	0.00288454	0.00082152	0.00060185	0.00068503	0.00078341	0.00059347	0.00058889	0.00075125	0.00087997	0.00289141	0.00120657	0.00088459	0.0009241	0.00101915
2982	5.19601	575.397	Pos	Tier 3	ST 28:2;O3;Hex	5.24628		ST	ST 28:1;O2;GlcA | DG 31:6;O2 | ST 28:2;O;GlcA | ST 28:3;O2;Hex	0.0254618	0.0055299	0.00622986	0.005169	0.00403338	0.00379871	0.007656	0.00434546	0.0109666	0.00793941	0.0169234	0.00841292	0.00345304	0.00298848	0.0039754	0.00608024	0.00656689	0.00588772	0.00842669	0.00689346	0.00626672	0.00388347	0.00314582	0.00314582	0.00311212	0.00293489	0.00317662	0.00319984	0.00343447	0.00290009	0.00313099	0.00310717	0.00313099	0.0031524	0.00399509	0.00399509	0.00329273	0.00378245	0.00417127	0.00364396
2994	5.23683	861.67	Pos	Tier 3	SM 42:2;O5	1.0421		SM	PE-Cer 45:2;O5 | SM 42:1;O6	0.0570608	0.0119001	0.00751884	0.0111769	0.0182099	0.0134268	0.081475	0.0472417	0.115708	0.0190632	0.0437084	0.0649401	0.0638923	0.037102	0.0555098	0.0564139	0.0505964	0.0411586	0.0759816	0.0193819	0.0179778	0.0103389	0.0372994	0.0134967	0.119532	0.0223417	0.042262	0.0126674	0.0100141	0.0100944	0.012694	0.0129398	0.0102826	0.00779175	0.0135038	0.0493618	0.0152474	0.0142575	0.0134206	0.0138659
2995	5.20506	862.673	Pos	Tier 3	PC O-43:6	5.21618		PC		0.00252194	0.00062102	0.0005615	0.0005419	0.00097449	0.00065574	0.0033773	0.00236508	0.00438944	0.00096691	0.00288787	0.00126522	0.00407631	0.00055218	0.00062931	0.00431939	0.00060334	0.00070845	0.00059485	0.00102489	0.00059082	0.00090424	0.00246422	0.00094728	0.00778366	0.00144515	0.00295123	0.00053727	0.00060086	0.00059096	0.00054663	0.00052945	0.00066781	0.00075066	0.00077672	0.0008773	0.00093257	0.00084921	0.00092086	0.00101266
2999	5.26225	415.398	Pos	Tier 3	ST 29:1;O	10.9527		ST	ST 29:0;O2	0.0101495	0.00316866	0.00356973	0.0063937	0.00399563	0.00376316	0.007082	0.00421666	0.0099474	0.00679596	0.024284	0.00955396	0.00373389	0.00340774	0.00346786	0.00510609	0.00541096	0.00602049	0.0110373	0.00617437	0.00561301	0.00354641	0.00358715	0.00358715	0.00354873	0.00334664	0.00362228	0.00364875	0.00329424	0.00330695	0.00357024	0.00354309	0.00357024	0.00359466	0.00455557	0.00455557	0.00368846	0.00331472	0.0037259	0.0037898
3001	5.22423	565.466	Pos	Tier 3	NAT 28:0;O	8.48709		NAT		0.0138278	0.00262049	0.00183017	0.00777254	0.00685386	0.0059006	0.017879	0.0076395	0.0281186	0.00703338	0.02207	0.0124497	0.00151599	0.00333455	0.00176055	0.00137966	0.00906039	0.00341463	0.00325149	0.00325233	0.00664027	0.00162093	0.0025625	0.0021399	0.00128141	0.00201637	0.00164144	0.00167099	0.00140581	0.00163027	0.00139146	0.00145436	0.00151888	0.00078899	0.00297425	0.00295852	0.00151876	0.0020168	0.00149973	0.00175582
3003	5.25234	744.505	Pos	Tier 3	TG 40:8;O3	0.0118381		TG	PI O-27:0	0.00315434	0.0013483	0.00094166	0.00255305	0.00272635	0.00234716	0.0071405	0.00302575	0.0112553	0.00141229	0.00389695	0.00461965	0.00125828	0.00106708	0.00260005	0.00101789	0.00372075	0.00251925	0.00125743	0.00139758	0.0009794	0.00119589	0.00189056	0.00157878	0.0009454	0.00148764	0.00121102	0.00123282	0.00103718	0.00120279	0.00102659	0.001073	0.0011206	0.0005821	0.00219435	0.00218274	0.00086701	0.00086921	0.00087367	0.00094106
3007	5.27658	874.544	Pos	Tier 3	PI-Cer 37:2;O4	2.68251		PI-Cer		0.00087662	0.00078873	0.00064508	0.00510587	0.0006441	0.00062558	0.0026453	0.00155485	0.00373581	0.00066288	0.00212993	0.0014942	0.00104263	0.00052562	0.00072085	0.0006127	0.00060691	0.00093957	0.00165784	0.00087053	0.00059016	0.0008372	0.00135564	0.0008586	0.00095326	0.00090238	0.00076703	0.0009258	0.00074074	0.00073736	0.00076757	0.00061563	0.0008538	0.00040184	0.0007827	0.00136788	0.00061394	0.00060418	0.00061446	0.00062514
3012	5.25778	785.531	Pos	Tier 3	PG 35:0	0.917851		PG	PG 35:1 | PI-Cer 32:1;O3 | PG O-35:2;O	0.00263114	0.00099253	0.00073368	0.0124701	0.00223239	0.00227193	0.0044879	0.00221355	0.00676216	0.00190868	0.00730392	0.00411159	0.00121563	0.00120217	0.00193108	0.00192061	0.00333144	0.00264091	0.00500905	0.00120675	0.00082402	0.00075245	0.00089954	0.00092109	0.00067772	0.00080491	0.00069604	0.00076651	0.00081812	0.00084527	0.00080176	0.0007698	0.00090437	0.00043311	0.0010292	0.00096367	0.00068578	0.00066923	0.00071796	0.00068454
3016	5.27856	819.65	Pos	Tier 3	PG O-40:1	3.11894		PG	ST 53:5;O7 | PA 43:0;O | PG O-40:0;O	0.00097097	0.00102725	0.00075934	0.00362182	0.00078576	0.00079968	0.0014413	0.00110762	0.00177503	0.0008515	0.0008911	0.0013166	0.00126437	0.00088982	0.00109416	0.00126432	0.00099172	0.00120622	0.00105949	0.0010435	0.00075331	0.00077877	0.000931	0.00095331	0.00233778	0.00102178	0.00088358	0.00079332	0.00084673	0.00087484	0.0008298	0.00079673	0.000936	0.00044826	0.00106519	0.00099737	0.00070976	0.00069263	0.00074307	0.00070848
3017	5.2809	693.531	Pos	Tier 3	TG 36:0;O2	5.0061		TG	TG O-36:1;O3	0.00426804	0.0012753	0.00089067	0.00112118	0.00142693	0.00122846	0.0065007	0.0046533	0.00834809	0.00109172	0.00422897	0.00250917	0.00161006	0.0021194	0.00186979	0.00681209	0.00447608	0.0032608	0.00744243	0.00286472	0.00223073	0.00113114	0.00178819	0.00149329	0.01382	0.0045469	0.00601745	0.00247133	0.00137474	0.00164344	0.00136721	0.0010149	0.00105993	0.0006894	0.00269237	0.00509348	0.00108026	0.00117463	0.00129541	0.00109285
3021	5.28287	773.618	Pos	Tier 3	SM 38:2;O3	1.24099		SM	PE-Cer 41:2;O3 | SM 38:1;O4	0.0483998	0.0106524	0.00545632	0.0118813	0.013462	0.00930698	0.064601	0.0403065	0.0888956	0.0172935	0.03326	0.0485255	0.0521042	0.0427934	0.0411403	0.0505167	0.0440096	0.0338826	0.0685452	0.0125261	0.0154953	0.0090365	0.0358272	0.00906467	0.110806	0.0187593	0.0345979	0.0126383	0.00887764	0.00936834	0.0106577	0.00832747	0.0070568	0.00558173	0.0111283	0.0388293	0.0123373	0.0127699	0.0110952	0.0109826
3023	5.27989	775.624	Pos	Tier 3	PA 41:0	3.41498		PA	PG O-38:0 | PA O-41:1;O	0.0193958	0.0141073	0.00871594	0.0108544	0.0145437	0.0107064	0.031554	0.014522	0.0485865	0.0134307	0.0240064	0.0262744	0.014332	0.0123274	0.0154215	0.0254843	0.0169731	0.0215527	0.0311268	0.0114177	0.01353	0.0101676	0.0132002	0.0119934	0.0396269	0.0205012	0.0163993	0.00986918	0.00984245	0.0104814	0.0113314	0.00979558	0.0112038	0.00881419	0.0165472	0.0150383	0.00868082	0.00788806	0.00841507	0.00894713
3024	5.28892	777.233	Pos	Tier 3	PK 32:8;O21	0.596682		PK		0.00898854	0.0112849	0.0107562	0.0510001	0.00952108	0.0121003	0.013549	0.00914286	0.0179556	0.00952207	0.0108276	0.0117456	0.00901544	0.0105819	0.0067344	0.00998135	0.0108228	0.0107092	0.00855971	0.0110978	0.00844623	0.0108828	0.0133655	0.00646077	0.00794477	0.0106229	0.0072061	0.010339	0.010804	0.0114145	0.0106882	0.00934085	0.00762216	0.00466941	0.012695	0.00847455	0.00671699	0.0117942	0.00835373	0.0116181
3028	5.29758	381.298	Pos	Tier 3	MG 18:0	0.647487		MG	MG O-18:1;O | FA 21:0;O2	0.0009597	0.00091422	0.00073429	0.00145242	0.00099099	0.00106699	0.0014594	0.00110512	0.00181366	0.00126679	0.00148372	0.00154466	0.00082635	0.00082737	0.00086171	0.00070578	0.00123404	0.00128631	0.00100719	0.00088992	0.00084521	0.00081547	0.00098154	0.00086073	0.00087497	0.00093842	0.00085537	0.00087568	0.00122726	0.0009046	0.00092076	0.00090507	0.00088469	0.00065691	0.00110384	0.00124534	0.00078826	0.00075113	0.00072343	0.00071399
3043	5.30391	729.591	Pos	Tier 3	SM 36:2;O2	1.27466		SM	PE-Cer 39:2;O2 | SM 36:1;O3	0.0411656	0.00760682	0.00455515	0.00852939	0.0111816	0.00833843	0.05131	0.0308653	0.0717538	0.013239	0.0255013	0.037895	0.0410472	0.0324154	0.0356256	0.0474599	0.0331772	0.0261569	0.0521146	0.011266	0.0128137	0.00719692	0.0363583	0.0101913	0.0875839	0.0155726	0.02917	0.00802	0.00832746	0.00784438	0.00649144	0.00670933	0.00665373	0.00440612	0.00748775	0.0283563	0.00916679	0.00890317	0.00931367	0.0084751
3051	5.34628	671.471	Pos	Tier 3	NAT 34:5;O3	6.94359		NAT		0.0677597	0.0296557	0.0207117	0.063769	0.0610222	0.052535	0.19366	0.0726821	0.314642	0.0394501	0.217479	0.119201	0.0495767	0.0420433	0.0626406	0.00280857	0.0870981	0.135359	0.160492	0.0328196	0.0218238	0.00667316	0.0213331	0.00662979	0.00736008	0.00749647	0.0100712	0.0184774	0.00691973	0.00742111	0.00427432	0.00744669	0.00309328	0.00301243	0.013319	0.0341292	0.0175614	0.0133661	0.0161765	0.013556
3053	5.34463	698.483	Pos	Tier 3	GP 28:0	5.9787		GP	HexCer 30:1;O4	0.00059486	0.00046613	0.00034146	0.00070992	0.00060336	0.00067697	0.0017485	0.00068888	0.00280818	0.00052845	0.00212906	0.00140242	0.0004127	0.00041446	0.00066825	0.00061997	0.00078403	0.00078307	0.00154488	0.00044003	0.00044346	0.00044733	0.00055259	0.00046862	0.00044105	0.00044894	0.00042905	0.00040327	0.0003897	0.00044357	0.0004103	0.0003974	0.00039433	0.00031225	0.0004927	0.0005565	0.00035776	0.00036274	0.000343	0.00034405
3054	5.34549	713.501	Pos	Tier 3	TG 38:4;O2	6.25971		TG	TG O-38:5;O3	0.0313703	0.0127351	0.00889426	0.0243023	0.0297003	0.0255695	0.064768	0.0293725	0.100164	0.0187994	0.0727163	0.0463503	0.0211556	0.0179409	0.0265003	0.00130754	0.0376883	0.0518072	0.0541331	0.0155263	0.0111424	0.00370754	0.00954103	0.00310845	0.0036716	0.00390505	0.00572935	0.00857153	0.0036397	0.00457003	0.00264573	0.0039372	0.00150662	0.00169265	0.00677643	0.0155181	0.00810273	0.00669729	0.00730088	0.00668664
3055	5.34306	740.546	Pos	Tier 3	PG 32:0	3.08147		PG	CerP 38:0;O6 | BMP 32:0 | PG O-32:1;O | Cer 43:6;O6 | ACer 43:5;O5	0.00315136	0.00128181	0.00094751	0.0159129	0.00284261	0.00289296	0.0060381	0.00285854	0.00921762	0.00221347	0.00800208	0.00618349	0.00239829	0.00237174	0.00287848	0.00255277	0.00363892	0.00351016	0.00598342	0.00187412	0.00103569	0.00077633	0.00092809	0.00095032	0.00069923	0.00083046	0.00071813	0.00079084	0.00084408	0.0008721	0.0008272	0.00079423	0.00093307	0.00044686	0.00106186	0.00108538	0.00090386	0.00069046	0.00093837	0.00079183
3060	5.34731	519.368	Pos	Tier 3	PR 31:2;O6	0.285708		PR	ST 25:0;O;GlcA | DG 28:5;O | ST 25:1;O2;Hex | DG O-28:6;O2 | DG 28:4;O2 | ST 25:2;O;Hex | DG 26:2;O | FA 31:6;O4 | DG O-26:3;O2 | ST 29:0;O6 | FA 29:3;O4	0.00667908	0.00302067	0.00223287	0.0358329	0.00606973	0.00617725	0.013804	0.00484666	0.0227617	0.00496032	0.0212783	0.013312	0.00448263	0.00531101	0.00531556	0.00484052	0.00740693	0.00665589	0.0109069	0.00351773	0.00233065	0.00077243	0.00130503	0.00094555	0.00073215	0.00086956	0.00100169	0.00179019	0.00083984	0.00086772	0.00082305	0.00081966	0.00092839	0.00044461	0.00105653	0.0020116	0.0022159	0.0014078	0.00197532	0.00131721
3061	5.34057	520.372	Pos	Tier 3	NAT 25:1;O2	9.4038		NAT		0.0030153	0.00129627	0.00090532	0.00235574	0.00261852	0.00225433	0.0087206	0.00264962	0.0147916	0.00166732	0.0102965	0.00504927	0.00199018	0.00197734	0.00231124	0.00226738	0.00330386	0.00561172	0.00646242	0.00132223	0.00102961	0.00114974	0.0018176	0.00151785	0.00090891	0.00143022	0.00116429	0.00118524	0.00099715	0.00115637	0.00098697	0.00103158	0.00107735	0.00055963	0.00210966	0.0020985	0.00091445	0.00083566	0.00083995	0.00090474
3066	5.34639	712.497	Pos	Tier 3	HexCer 31:1;O4	0.608405		HexCer		0.293394	0.109554	0.0724932	0.224757	0.25431	0.00228022	0.59091	0.201389	0.98043	0.195353	0.692717	0.427296	0.00214604	0.14873	0.211396	0.00910955	0.32194	0.282635	0.49888	0.119376	0.115673	0.0272999	0.053247	0.0186676	0.0301144	0.0250002	0.0354049	0.0598371	0.0311439	0.0311921	0.0201054	0.0326758	0.0105254	0.00870581	0.029149	0.0803237	0.0644012	0.0510676	0.0566336	0.0462085
3080	5.35321	700.479	Pos	Tier 3	TG 38:8;O2	1.48891		TG	TG O-38:9;O3 | PG 28:0;O | BMP 28:0;O | HexCer 33:5;O2 | Car 32:5;O4	0.00173939	0.00123724	0.00086409	0.00174208	0.0020373	0.00175395	0.0040982	0.00181738	0.00637892	0.00135556	0.00525465	0.0032305	0.00102634	0.00087038	0.00175756	0.0017039	0.00247082	0.00421713	0.0037817	0.00158451	0.00089872	0.00109738	0.00173483	0.00144873	0.00086753	0.0013651	0.00111127	0.00113127	0.00095175	0.00110371	0.00094203	0.00098461	0.0010283	0.00053415	0.00201359	0.00200294	0.00079559	0.00079761	0.0008017	0.00086354
3082	5.37467	629.439	Pos	Tier 3	TG 33:3;O	0.517603		TG	DG 33:4;O2 | TG O-33:4;O2 | ST 30:0;O;GlcA | ST 25:0;O4;HexNAc | ST 30:1;O2;Hex	0.00129023	0.00118986	0.00083101	0.00159638	0.00143303	0.00123372	0.0030073	0.00134634	0.00466831	0.00084385	0.00119403	0.00246654	0.00098704	0.00083705	0.00114627	0.00089827	0.00128988	0.00222321	0.00110966	0.00110995	0.00086431	0.00105536	0.0016684	0.00139326	0.00083431	0.00131282	0.00106872	0.00108795	0.0009153	0.00106145	0.00090596	0.00094691	0.00098892	0.0005137	0.00193649	0.00192624	0.00076513	0.00076706	0.000771	0.00083048
3091	5.40697	609.492	Pos	Tier 3	NAT 30:0;O2	7.69996		NAT		0.0061192	0.00136073	0.00095034	0.00404089	0.00332385	0.00286155	0.011363	0.00412778	0.0185991	0.00214103	0.0148146	0.00662565	0.00208618	0.00176917	0.00403288	0.00315627	0.0044681	0.00781171	0.00588296	0.00199241	0.00253256	0.00104158	0.00164662	0.00137507	0.00082341	0.00129569	0.00105476	0.00107375	0.00090335	0.00104759	0.00089413	0.00093455	0.00097601	0.00050699	0.0019112	0.0019011	0.00108076	0.00080161	0.00085907	0.00092534
3096	5.4498	564.462	Pos	Tier 3	Cer 32:1;O4	4.39025		Cer	Car 25:0;O | NAE 30:1;O3	0.024108	0.00749425	0.00495905	0.0332505	0.00713393	0.00598478	0.055944	0.0184102	0.0934785	0.00687928	0.112203	0.00950996	0.00572158	0.00549164	0.0237242	0.00496894	0.00747193	0.00966117	0.00786745	0.00705732	0.0209487	0.00596003	0.00734093	0.00640872	0.00573047	0.0068783	0.00552851	0.00574489	0.00609066	0.00617286	0.00598966	0.00621863	0.00565381	0.00252825	0.00717943	0.00827717	0.00486597	0.00466629	0.00440213	0.00446272
3097	5.42781	597.513	Pos	Tier 3	DG 33:1;O	7.03346		DG	DG 33:0;O2 | DG O-33:2;O2	0.00638638	0.00176382	0.00114724	0.00158722	0.00253375	0.0021393	0.010328	0.00816152	0.0124945	0.00207933	0.006663	0.00489297	0.0111518	0.0077165	0.00791612	0.0122357	0.00671231	0.00701936	0.0110937	0.00260027	0.00384312	0.00195159	0.0133243	0.00344222	0.0209127	0.0045229	0.00864738	0.00317935	0.00164002	0.00200857	0.00189648	0.00157612	0.00191523	0.00198035	0.0032991	0.00861026	0.00307249	0.0025981	0.00236233	0.00257816
3107	5.46654	553.487	Pos	Tier 3	DG 31:1	7.53946		DG	DG 31:0;O | DG O-31:1;O2 | MG 31:2;O | DG O-31:2;O | FA 34:2;O3	0.00458293	0.001485	0.00103713	0.00174353	0.00205969	0.00131021	0.007543	0.00701379	0.00807218	0.00152962	0.00438095	0.00312518	0.00439142	0.00558399	0.00407778	0.0099408	0.00455961	0.00495433	0.00852023	0.002885	0.00173256	0.00157753	0.00832458	0.00227996	0.0145573	0.00319808	0.00796304	0.00228527	0.0012445	0.00236816	0.00145947	0.00111255	0.00119161	0.00104282	0.00227272	0.00859643	0.00177947	0.00146203	0.00243883	0.00152706
3109	5.47608	929.696	Pos	Tier 3	SM 44:1;O6	3.40893		SM		0.0398111	0.00314863	0.0020835	0.00179591	0.00228189	0.00191432	0.007371	0.00832805	0.00641389	0.00469048	0.00349441	0.00384462	0.00521321	0.0227821	0.00662347	0.0137705	0.0059276	0.00766435	0.0372784	0.00227232	0.00236738	0.0019064	0.0170408	0.00204992	0.055536	0.010794	0.0113073	0.00183759	0.00194818	0.00197448	0.00191588	0.00198912	0.00180845	0.0008087	0.00229644	0.00282618	0.00161616	0.00179663	0.00172844	0.00183059
3120	5.51771	509.461	Pos	Tier 3	DG 29:0	7.85486		DG	MG 29:2 | MG O-29:3;O | DG O-29:2 | FA 32:2;O2 | MG 29:1;O | DG O-29:1;O	0.00255796	0.00118132	0.00082504	0.00088189	0.00104442	0.00089916	0.0049715	0.00480007	0.00514286	0.00083779	0.00320017	0.00186558	0.00218991	0.00324658	0.00202916	0.00544299	0.00272429	0.00352202	0.00553963	0.00146569	0.00102284	0.00116214	0.00789767	0.00153422	0.0115202	0.00231629	0.00431811	0.001644	0.00090873	0.00105382	0.00089945	0.00094011	0.00098182	0.00117962	0.00397788	0.00395685	0.00094842	0.00092328	0.00097936	0.00117958
3128	5.56607	465.435	Pos	Tier 3	FAHFA 30:1;O	9.26834		FAHFA	MG O-27:3 | FA 30:2;O | MG 27:1 | MG O-27:2;O | DG O-27:1	0.0011764	0.00117899	0.00082341	0.00073234	0.0010295	0.00088632	0.002755	0.00242464	0.0030854	0.00083614	0.00118311	0.00126879	0.0011101	0.00142659	0.00128918	0.00255058	0.00129061	0.00257875	0.00296611	0.00109981	0.00085641	0.00104572	0.00235122	0.00138052	0.0068253	0.00132568	0.00223719	0.00107801	0.00090694	0.00105175	0.00089768	0.00093825	0.00097988	0.000509	0.00191879	0.00190864	0.00075813	0.00077157	0.00076396	0.00082289
3129	5.58383	885.67	Pos	Tier 3	SM 44:4;O5	0.806861		SM	SM 42:1;O5 | SM 44:3;O6 | PE-Cer 45:1;O5	0.0557424	0.0042505	0.00281261	0.00192894	0.00245092	0.00205612	0.012494	0.0144268	0.0105621	0.00685163	0.00535041	0.00588664	0.00726484	0.046008	0.00923011	0.0229589	0.00855629	0.0110632	0.0667044	0.0042968	0.00319176	0.00204762	0.0281664	0.00220177	0.0874263	0.0165053	0.0195363	0.00254734	0.00209249	0.00212074	0.0020578	0.00213646	0.00194241	0.0008686	0.00246655	0.0054685	0.00328275	0.00311251	0.00296518	0.00271426
3130	5.58639	886.673	Pos	Tier 3	PC O-45:8	5.07483		PC		0.0029175	0.00045616	0.00033415	0.00035888	0.00038706	0.00043428	0.0010914	0.00076428	0.00141846	0.00043612	0.00057278	0.00053073	0.00049762	0.00300402	0.00056956	0.00178387	0.00044317	0.00052038	0.00338957	0.00043061	0.00043397	0.00043776	0.001832	0.0004586	0.00631203	0.00112815	0.00129525	0.00039464	0.00038137	0.00043408	0.00040152	0.0003889	0.00038589	0.00030557	0.00048216	0.00054459	0.00035011	0.00035498	0.00033566	0.00033669
3142	5.61705	381.298	Pos	Tier 3	MG 18:0	0.136475		MG	MG O-18:1;O | FA 21:0;O2	0.00091582	0.00095603	0.00076787	0.00084673	0.00083774	0.00090199	0.0013264	0.0009179	0.00173485	0.00095324	0.00138546	0.00150195	0.0008528	0.00087194	0.00111093	0.00093829	0.00142436	0.00159599	0.00097646	0.00093616	0.00110544	0.00086357	0.00105634	0.0009115	0.00087845	0.00094215	0.00085877	0.00084125	0.00086118	0.00086903	0.00094947	0.00087348	0.00105891	0.00051807	0.00093114	0.0010505	0.0007758	0.00073868	0.00078602	0.00078497
3148	5.67456	425.339	Pos	Tier 3	ST 27:2;O2	0.281596		ST	FA 27:4 | FA 27:3 | ST 27:1;O2 | PR 27:3;O2 | PK 27:4;O2 | ST 22:0;O3;G | NAE 22:4;O2	0.00565262	0.002825	0.00318258	0.00495435	0.00306775	0.00288926	0.0057816	0.00665392	0.00490937	0.00341473	0.0048212	0.00309886	0.00542775	0.00396212	0.00403201	0.00870594	0.0069681	0.00636729	0.00852176	0.00372705	0.00338819	0.00316178	0.00404104	0.00319811	0.015273	0.0051868	0.00704179	0.00325303	0.00293697	0.00294829	0.00318303	0.00315882	0.00318303	0.0032048	0.0040615	0.00590763	0.00328843	0.00295522	0.0033218	0.00337878
3153	5.69147	415.398	Pos	Tier 3	ST 29:1;O	10.4373		ST	ST 29:0;O2	0.00412465	0.00281022	0.00316593	0.003469	0.00472879	0.00338703	0.0044056	0.00301388	0.00579739	0.00629123	0.0134117	0.00432502	0.00331152	0.00302226	0.00307557	0.00311277	0.00456733	0.00301421	0.00560398	0.00370755	0.00337047	0.00314524	0.00318138	0.00318138	0.0031473	0.00296807	0.00321253	0.003236	0.0029216	0.00293287	0.00316638	0.0031423	0.00316638	0.00318803	0.00404025	0.00404025	0.0035078	0.00293976	0.00330442	0.0033611
3155	5.69052	549.47	Pos	Tier 3	NAT 28:0	8.47702		NAT		0.00407106	0.00117355	0.00081961	0.00313439	0.00431062	0.00371108	0.0083178	0.00507601	0.0115596	0.00342278	0.0121671	0.00611245	0.00180978	0.00153478	0.00320087	0.00320083	0.00538612	0.007922	0.00609084	0.00188156	0.00312381	0.00104089	0.00164553	0.00137416	0.00082287	0.00129483	0.00105407	0.00107304	0.00090276	0.0010469	0.00089354	0.00093393	0.00097536	0.00050665	0.00190994	0.00189984	0.00075464	0.0008652	0.00080824	0.00081909
3157	5.68432	593.497	Pos	Tier 3	NAT 30:0;O	7.88079		NAT		0.011124	0.00227643	0.00158987	0.0168911	0.018702	0.0161008	0.034098	0.0179559	0.0502399	0.011311	0.0431813	0.0240219	0.00646922	0.00548618	0.0144974	0.011402	0.0240872	0.0282197	0.0247646	0.00805512	0.0104851	0.0020191	0.00319196	0.00266556	0.00159618	0.00251168	0.00204465	0.00208145	0.00175114	0.00203074	0.00173326	0.00181161	0.00189199	0.0009828	0.00370486	0.00368526	0.00226391	0.00340272	0.00397228	0.00277603
3166	5.69974	841.644	Pos	Tier 3	SM 42:4;O4	0.885995		SM	SM 40:1;O4 | SM 42:3;O5 | PE-Cer 45:4;O4 | PE-Cer 43:1;O4	0.0676445	0.00439477	0.00290808	0.00215462	0.00273767	0.00229668	0.016821	0.0190497	0.0145924	0.0084321	0.00655727	0.00721445	0.00891704	0.0553718	0.00278964	0.0294867	0.0127404	0.0164732	0.0873009	0.0046163	0.00446878	0.00256961	0.0380837	0.00297184	0.104803	0.0196629	0.0263665	0.00312949	0.00288878	0.00292777	0.00229855	0.00238642	0.00216967	0.00105901	0.00300725	0.00673976	0.00418965	0.00374133	0.00349507	0.00351013
3172	5.71913	448.379	Pos	Tier 3	ST 28:2;O3	1.04405		ST	ST 28:3;O3 | Cer 28:4;O2 | Cer 28:3;O3 | FA 28:5;O | Car 21:2 | MG O-25:6 | NAE 26:3;O2 | NAE 24:1;O	0.0044642	0.0032869	0.00370295	0.00441387	0.00583946	0.00430957	0.0055783	0.00352511	0.00763147	0.00508971	0.0227779	0.00569306	0.00387323	0.00353491	0.00359727	0.0047766	0.00582302	0.00462535	0.00834138	0.00464114	0.00421918	0.00367875	0.00372102	0.00372102	0.00368116	0.00347152	0.00375745	0.00378491	0.00341718	0.00343036	0.00370347	0.00367531	0.00370347	0.0037288	0.00472558	0.00472558	0.0038261	0.00343842	0.00386494	0.00393123
3177	5.73271	609.492	Pos	Tier 3	NAT 30:0;O2	7.69997		NAT		0.00373709	0.0011953	0.0008348	0.00256705	0.00268024	0.00230746	0.0055214	0.00259074	0.00845214	0.00171084	0.00757489	0.00443326	0.00099155	0.00084088	0.00176953	0.00177426	0.00305039	0.00439127	0.00316675	0.00128673	0.00158927	0.00106018	0.00167602	0.00139962	0.00083812	0.00131882	0.0010736	0.00109292	0.00091948	0.0010663	0.0009101	0.00095123	0.00099344	0.00051604	0.00194533	0.00193505	0.00076862	0.00077057	0.00077453	0.00083427
3180	5.75017	695.487	Pos	Tier 3	PG 30:0	1.77903		PG	TG 38:5;O | TG O-38:6;O2 | PG O-30:1;O | ST 30:2;O4;HexNAc | BMP 30:0	0.00460363	0.00600727	0.0046715	0.0146708	0.00318287	0.00323925	0.004712	0.00362101	0.00580292	0.00344915	0.00448841	0.00463422	0.00309307	0.00305883	0.0036678	0.00449056	0.00546389	0.00453321	0.00352712	0.00508689	0.00506152	0.00442358	0.00377119	0.00386155	0.00303218	0.00356111	0.00307944	0.00418058	0.00496169	0.00452473	0.00336126	0.00322729	0.00629196	0.00181576	0.00541595	0.00404005	0.00451041	0.00518866	0.00518057	0.00463261
3186	5.76536	413.267	Pos	Tier 3	ST 24:2;O4	0.878862		ST	MG 21:5 | MG O-21:6;O | DG O-21:5 | FA 24:5;O2	0.00386781	0.00283239	0.0031909	0.00293811	0.0030459	0.00286868	0.0050794	0.0062913	0.00386745	0.00342366	0.00414384	0.00310696	0.00362939	0.00458803	0.0033708	0.00313733	0.00438082	0.00303799	0.00925791	0.0037368	0.00339706	0.00317005	0.00320648	0.00320648	0.00330249	0.00311442	0.00480717	0.00326154	0.00294465	0.00295601	0.00319136	0.00316709	0.00319136	0.00321318	0.00407212	0.00407212	0.00329703	0.00296295	0.00333049	0.00338762
3188	5.76555	565.466	Pos	Tier 3	NAT 28:0;O	8.5987		NAT		0.0126733	0.00256224	0.00178948	0.00741505	0.0072011	0.00619954	0.019226	0.0137622	0.0246895	0.00739086	0.0248937	0.0112152	0.003684	0.00312419	0.00625433	0.00457052	0.00945694	0.0113119	0.0104462	0.00369935	0.00480729	0.00158373	0.00250369	0.00209079	0.001252	0.00197009	0.00160377	0.00163264	0.00137355	0.00159286	0.00135953	0.00142098	0.00148403	0.00077088	0.00290599	0.00289062	0.00159318	0.00181402	0.00155861	0.00165499
3199	5.76443	758.651	Pos	Tier 3	TG 41:0;O2	1.16551		TG	ACer 44:0;O6 | TG O-41:1;O3	0.0042878	0.00395404	0.00512924	0.00422325	0.00434996	0.00404564	0.0046798	0.00482995	0.00452957	0.00343875	0.00427573	0.00390083	0.00450674	0.00353835	0.004193	0.0033779	0.00386528	0.00627636	0.00331668	0.00427027	0.00393734	0.00418631	0.00591128	0.00572308	0.00241088	0.00420755	0.00372516	0.00518553	0.00465597	0.0038176	0.00473085	0.00401941	0.00527123	0.0063984	0.00745774	0.00594344	0.0044584	0.00499143	0.00490785	0.00497527
3203	5.76541	311.259	Pos	Tier 3	FA 19:2;O	4.18337		FA	FA 19:1;O | MG O-16:3 | FOH 19:2;O3 | MG 16:1 | MG O-16:2;O | MG O-14:0	0.0440088	0.0209053	0.0110841	0.0260527	0.0248495	0.0123282	0.038414	0.0411262	0.0357015	0.0191861	0.0279724	0.0215035	0.0201375	0.0145081	0.0190932	0.0199622	0.0395183	0.0546978	0.0244217	0.0208434	0.0205373	0.0214086	0.0202061	0.0187794	0.0195969	0.0294066	0.0340323	0.0403664	0.0379434	0.0329157	0.0260262	0.0162508	0.0190336	0.0291978	0.022319	0.0493563	0.0185931	0.0185176	0.0142782	0.0175441
3209	5.80057	888.781	Pos	Tier 3	PC O-44:0	3.90313		PC		0.00055162	0.00072281	0.00080239	0.00055205	0.00060237	0.00082862	0.0007094	0.00049681	0.00092205	0.00061035	0.00063835	0.00059148	0.00086539	0.00062704	0.00069322	0.00049889	0.00051528	0.00060504	0.00059794	0.00058929	0.00074794	0.00079416	0.00086175	0.00073081	0.00062174	0.00063287	0.00062238	0.00077482	0.00063839	0.00063534	0.00075682	0.00068776	0.00055812	0.00100593	0.00058262	0.00065806	0.00072048	0.00087249	0.00065967	0.00073984
3215	5.81144	762.527	Pos	Tier 3	CerP 38:0;O6	2.50129		CerP		0.00363516	0.00243678	0.00161245	0.00183273	0.00232868	0.00290819	0.0088864	0.00301829	0.0147545	0.00223682	0.0324444	0.00542794	0.00675768	0.00346204	0.00425366	0.00168715	0.00378734	0.00328034	0.0109582	0.00229471	0.00239071	0.00229222	0.00621191	0.00246479	0.00460426	0.00358684	0.00288296	0.00287305	0.00238756	0.00241978	0.00316779	0.00202201	0.00183836	0.00130772	0.0037135	0.005894	0.00158219	0.00155477	0.00144534	0.00145107
3219	5.81643	837.64	Pos	Tier 3	PG O-43:4	4.28003		PG		0.00162519	0.00133966	0.00099028	0.00472332	0.00102473	0.00104289	0.001517	0.00116579	0.00186827	0.00111046	0.00116211	0.001492	0.00099582	0.00181035	0.00118086	0.00162821	0.00109351	0.00133003	0.00153536	0.00136086	0.00098242	0.00101561	0.00147981	0.00124323	0.0030967	0.00108642	0.00112476	0.00103459	0.00110425	0.0011409	0.00108217	0.00103904	0.00122067	0.00058459	0.00138915	0.0013007	0.00092562	0.00090328	0.00096906	0.00092395
3223	5.84604	519.368	Pos	Tier 3	PR 31:2;O6	0.167837		PR	ST 25:0;O;GlcA | DG 28:5;O | ST 25:1;O2;Hex | DG O-28:6;O2 | DG 28:4;O2 | ST 25:2;O;Hex | DG 26:2;O | FA 31:6;O4 | DG O-26:3;O2 | ST 29:0;O6 | FA 29:3;O4	0.00154932	0.00115131	0.00085105	0.00786691	0.00126961	0.0012921	0.0029987	0.00115908	0.00483831	0.00109341	0.00602582	0.00312217	0.00085581	0.00093471	0.00101483	0.00096031	0.00189266	0.00132046	0.00281943	0.00116953	0.00084429	0.00087282	0.00104344	0.00106844	0.00078614	0.00093368	0.00080739	0.00088914	0.00094899	0.0009805	0.00093002	0.00089295	0.00104905	0.0005024	0.00119384	0.00111783	0.00079549	0.00077628	0.00083282	0.00079405
3224	5.84213	655.447	Pos	Tier 3	SM 30:5;O3	4.3101		SM	SM 30:4;O4 | PE-Cer 33:5;O3	0.0427074	0.00279033	0.0018464	0.00209048	0.0363609	0.00222831	0.0045446	0.00260529	0.00648389	0.0579754	0.163409	0.0801456	0.0200552	0.0192492	0.0272244	0.0227381	0.0496322	0.04421	0.0819949	0.0169468	0.0133783	0.00221909	0.00273324	0.00238615	0.00213362	0.00256099	0.00205842	0.00567926	0.00387447	0.00392676	0.00223013	0.00231538	0.00210508	0.00094134	0.00267311	0.00308183	0.00181174	0.0017374	0.00163904	0.00571081
3227	5.84343	671.47	Pos	Tier 3	NAT 34:5;O3	6.28982		NAT		0.540143	0.162783	0.113689	0.421052	0.477975	0.00217258	1.2493	0.608043	1.89054	0.296606	1.76894	0.935179	0.00326972	0.256439	0.442988	0.0173381	0.657026	0.975506	1.09031	0.268565	0.131819	0.0630392	0.142473	0.0591679	0.0766113	0.0672085	0.0875886	0.100949	0.0549707	0.0691824	0.0408278	0.0640386	0.0257952	0.0290624	0.153082	0.269227	0.103882	0.123595	0.131044	0.112643
3230	5.84228	674.48	Pos	Tier 3	PC 28:2	5.96936		PC	PE 31:2 | PA 33:3 | PC O-28:3;O | LPC 28:3;O | CerP 36:3;O4 | LPE 31:3;O | PE O-31:3;O | PA O-33:4;O | CerP 36:2;O5	0.00120886	0.0004409	0.00032297	0.00125989	0.00099739	0.00111906	0.0023397	0.00112148	0.00355784	0.00089153	0.00380469	0.00221302	0.00079942	0.00080285	0.00094947	0.00104017	0.00147543	0.00131382	0.00226084	0.00055357	0.00045965	0.00042312	0.00052268	0.00044326	0.00041717	0.00042465	0.00040583	0.00038145	0.00036861	0.00041956	0.00038809	0.00037589	0.00037299	0.00029535	0.00046603	0.00052638	0.00035146	0.00040588	0.00039092	0.00035704
3231	5.85469	684.484	Pos	Tier 3	PG 28:0	3.857		PG	TG 38:8;O | PR 40:4;O3;N5 | TG O-38:9;O2 | CerP 34:0;O6 | BMP 28:0 | Car 32:5;O3 | PG O-28:1;O | Car 34:7;O4 | Cer 39:6;O6	0.00113206	0.00103496	0.00076504	0.00568884	0.00095835	0.00097533	0.0021496	0.00116412	0.003135	0.00108009	0.00279431	0.0023325	0.00076933	0.00076081	0.00091227	0.00090043	0.00132491	0.00123813	0.00181744	0.00105133	0.00075897	0.00078462	0.00093799	0.00096046	0.00070669	0.00083932	0.00072579	0.00079928	0.00085309	0.00088141	0.00083603	0.00080271	0.00094303	0.00045163	0.00107319	0.00100486	0.00071509	0.00069783	0.00074865	0.0007138
3232	5.8269	698.481	Pos	Tier 3	PC 30:4	7.16415		PC	GP 28:0 | PE 33:4 | PA 35:5 | PC O-30:5;O | LPC 30:5;O | CerP 38:5;O4 | LPE 33:5;O | PE O-33:5;O | PA O-35:6;O | CerP 38:4;O5	0.00247731	0.00101088	0.0007405	0.00215144	0.00215359	0.00104087	0.0048998	0.00229226	0.00750728	0.00169647	0.00703844	0.00441376	0.00146223	0.00146849	0.00226784	0.00040113	0.00280324	0.00282141	0.00446969	0.00146215	0.00102535	0.00065481	0.00106519	0.00105758	0.00063201	0.00062694	0.00056378	0.00067026	0.00087922	0.00066493	0.00058098	0.00061623	0.00055837	0.00034586	0.00066913	0.00126744	0.00080851	0.0007773	0.00072766	0.00069004
3233	5.84786	700.479	Pos	Tier 3	TG 38:8;O2	0.952311		TG	TG O-38:9;O3 | PG 28:0;O | BMP 28:0;O | HexCer 33:5;O2 | Car 32:5;O4	0.00354079	0.00149587	0.00104472	0.00251687	0.0030329	0.00261107	0.0078749	0.00395992	0.0117898	0.00245499	0.00910016	0.0057288	0.00191545	0.00162438	0.00316346	0.00259514	0.00441508	0.00642293	0.00762858	0.00216701	0.00119491	0.00103332	0.00163355	0.00136415	0.00081688	0.0012854	0.00104639	0.00106523	0.00089618	0.00103927	0.00088703	0.00092713	0.00096826	0.00050297	0.00189604	0.00196396	0.00091695	0.00100039	0.00117462	0.00107713
3238	5.84306	713.5	Pos	Tier 3	TG 38:4;O2	5.72924		TG	TG O-38:5;O3	0.172213	0.0678205	0.0473662	0.113395	0.157047	0.00130086	0.30343	0.170517	0.436336	0.108969	0.334237	0.222295	0.00192511	0.0939497	0.136418	0.00919439	0.195283	0.30139	0.228059	0.0957391	0.0597241	0.0314872	0.061036	0.0269148	0.0303923	0.0300578	0.0421103	0.0471221	0.0278181	0.0343203	0.0218944	0.031565	0.0111654	0.0129155	0.0685569	0.10313	0.0436451	0.0481518	0.0481404	0.0471659
3241	5.84866	726.53	Pos	Tier 3	PG 31:0	2.31632		PG	CerP 37:0;O6 | BMP 31:0 | Cer 42:6;O6 | ACer 42:5;O5 | PG O-31:1;O	0.00452136	0.00256619	0.00189692	0.0202645	0.00408665	0.00415904	0.0072643	0.00457591	0.00995274	0.00372677	0.0086099	0.00778002	0.00286753	0.00283578	0.00391088	0.0038468	0.00505409	0.00528949	0.00516435	0.00333684	0.00183849	0.00077048	0.00125609	0.00094316	0.00090772	0.00107808	0.00096111	0.00119991	0.00083772	0.00086553	0.00082097	0.00088348	0.00092605	0.00067856	0.00161245	0.00250716	0.00149459	0.00165269	0.00176049	0.00156948
3243	5.84616	768.577	Pos	Tier 3	PG 34:0	2.24917		PG	CerP 40:0;O6 | BMP 34:0 | LPG 34:1;O | PG O-34:1;O | Cer 45:6;O6 | ACer 45:5;O5	0.00229566	0.0010896	0.00080543	0.0108927	0.00227468	0.00231497	0.0043182	0.00239592	0.00624041	0.00222146	0.00483582	0.00484685	0.00156971	0.00155233	0.00251924	0.00199813	0.00299194	0.00274749	0.00343113	0.00168279	0.0009777	0.00073978	0.00088439	0.00090558	0.00066631	0.00079136	0.00068432	0.00075361	0.00080434	0.00083104	0.00078826	0.00075684	0.00088914	0.00042582	0.00101187	0.00116589	0.00078882	0.00078018	0.0008928	0.00080159
3246	5.82651	797.616	Pos	Tier 3	SM 38:1;O3	2.53412		SM	PE-Cer 41:1;O3	0.0691058	0.00606579	0.00401382	0.00399329	0.00447323	0.00375267	0.02146	0.0204871	0.022432	0.00868824	0.0131054	0.00792664	0.00984784	0.0528183	0.00542857	0.0350202	0.0143985	0.00590053	0.0784398	0.0059346	0.00514384	0.00288608	0.0361394	0.00318334	0.11878	0.021895	0.0282027	0.00334339	0.00205255	0.00282983	0.00191461	0.0019878	0.00180726	0.00129007	0.00366338	0.00680805	0.00445421	0.0046426	0.00375769	0.00428617
3247	5.86247	565.465	Pos	Tier 3	NAT 28:0;O	8.15264		NAT		0.00914813	0.00283874	0.00198259	0.0113676	0.0140048	0.0120569	0.019986	0.00784163	0.0321295	0.00579845	0.0386866	0.0151762	0.00571735	0.00484856	0.00944547	0.00178306	0.0103212	0.00441304	0.0126482	0.00479699	0.00766311	0.00209488	0.00331175	0.0027656	0.00165609	0.00260594	0.00212139	0.00215957	0.00181686	0.00210696	0.00179831	0.0018796	0.00196299	0.00101968	0.0038439	0.00382357	0.00179794	0.00239032	0.00204728	0.00164849
3258	5.84958	782.593	Pos	Tier 3	PG 35:0	3.21309		PG	TG 45:8;O | TG O-45:9;O2 | CerP 41:0;O6 | PG O-35:1;O	0.00145523	0.00104717	0.00077407	0.00567297	0.00095344	0.00097032	0.0020053	0.00111936	0.00289115	0.00100603	0.00199076	0.00222583	0.0007784	0.00076979	0.00112136	0.00099558	0.00116802	0.00136896	0.00073757	0.00106374	0.00076792	0.00079388	0.00094906	0.0009718	0.00071503	0.00084922	0.00073436	0.00080871	0.00086316	0.00089181	0.0008459	0.00081218	0.00095416	0.00045696	0.00108586	0.00101672	0.00072353	0.00070607	0.00075749	0.00072222
3259	5.83901	940.723	Pos	Tier 3	PI O-41:0	1.79844		PI		0.00106453	0.00078925	0.0006455	0.00693685	0.00096976	0.00084991	0.0018556	0.00086446	0.00284675	0.00063368	0.00200942	0.00230444	0.00069255	0.00059838	0.00095227	0.00084736	0.00083935	0.00132667	0.00102702	0.00084277	0.00057134	0.00064709	0.00069242	0.00077396	0.00062453	0.0006849	0.00058217	0.00062184	0.00066417	0.00066114	0.00076808	0.00061604	0.00085436	0.0004021	0.00078322	0.00073346	0.00061434	0.00060457	0.00061487	0.00062556
3277	5.89259	549.471	Pos	Tier 3	NAT 28:0	8.93634		NAT		0.01728	0.00463906	0.00323995	0.0117382	0.0196637	0.0142062	0.032362	0.0165252	0.0481998	0.0112686	0.0516572	0.0253642	0.0100044	0.00848416	0.0117881	0.0101959	0.0177932	0.0252346	0.0243011	0.00963962	0.0107074	0.00330524	0.00522518	0.00436348	0.00261292	0.00411157	0.00334706	0.00340731	0.00286659	0.00332429	0.00283733	0.00296557	0.00309715	0.00160882	0.00606479	0.00603272	0.00270041	0.00359799	0.00381274	0.00268116
3279	5.9053	609.492	Pos	Tier 3	NAT 30:0;O2	7.80309		NAT		0.00834796	0.00167373	0.00116894	0.00553596	0.00669313	0.00576222	0.013611	0.00636962	0.0208521	0.00451284	0.0155668	0.00945077	0.00279747	0.00237237	0.00494795	0.00401701	0.00648135	0.00994204	0.00907289	0.00351533	0.00359658	0.00131576	0.00208005	0.00173702	0.00104016	0.00163675	0.00133241	0.00135639	0.00114114	0.00132334	0.00112949	0.00118054	0.00123292	0.00064044	0.00241429	0.00240152	0.00101134	0.0012948	0.00162052	0.00115844
3292	5.96084	593.497	Pos	Tier 3	NAT 30:0;O	7.98679		NAT		0.00940031	0.00165664	0.00115701	0.0119509	0.0105311	0.00906635	0.024465	0.0140153	0.0349138	0.00659328	0.0343851	0.0219632	0.00615288	0.00521791	0.00898532	0.00572795	0.0100743	0.0141766	0.0130806	0.00581638	0.00511025	0.00146938	0.00232291	0.00193983	0.0011616	0.00182784	0.00148797	0.00151475	0.00127437	0.00147785	0.00126136	0.00131838	0.00137687	0.00071522	0.00269616	0.00268191	0.00195776	0.00192467	0.00186158	0.00238193
3299	5.96755	753.591	Pos	Tier 3	SM 36:1;O2	4.23281		SM	PE-Cer 39:1;O2 | SM 38:4;O2 | SM 38:3;O3 | PE-Cer 41:4;O2	0.0597765	0.00413159	0.00273393	0.00197883	0.00251431	0.0021093	0.017287	0.0215884	0.0129862	0.00716161	0.00549852	0.0060496	0.00782647	0.0526591	0.00319255	0.033784	0.0108688	0.0140534	0.0621657	0.00380113	0.00442056	0.00210057	0.033299	0.00249326	0.118884	0.0196571	0.0202381	0.00278555	0.00218527	0.00221476	0.00211102	0.00219172	0.00199265	0.00099108	0.00281436	0.00789369	0.00325908	0.00394665	0.00303782	0.00340722
3312	6.0085	673.24	Pos	Tier 3	ST 28:7;O12;S3	3.30748		ST		0.0059704	0.00401671	0.00483319	0.00485085	0.00540831	0.00517036	0.0054986	0.00551257	0.00548457	0.00511875	0.00652124	0.00566266	0.00512295	0.00424428	0.00428073	0.00488302	0.00542397	0.00397931	0.00397568	0.00645226	0.00540914	0.00466306	0.00492162	0.00471664	0.0039067	0.00367447	0.00501416	0.00529335	0.00610059	0.00587345	0.00721126	0.00848895	0.00579149	0.00417316	0.00517715	0.00512402	0.00455304	0.00343069	0.00395618	0.00454776
3318	6.02653	704.513	Pos	Tier 3	TG 38:6;O2	4.87488		TG	TG O-38:7;O3 | Car 34:6;O4	0.00266429	0.00129316	0.00086843	0.00345232	0.00269719	0.00298008	0.0063989	0.00426839	0.0085294	0.00235144	0.00992475	0.00196755	0.00362472	0.00148833	0.00226186	0.00119555	0.00280345	0.00386014	0.00327757	0.00153741	0.00193961	0.00316746	0.0090172	0.00330944	0.00258787	0.00259051	0.00269132	0.00367361	0.00329855	0.0028968	0.00253041	0.00376909	0.00164024	0.00135164	0.00307158	0.00897112	0.00145933	0.00154414	0.0014338	0.00174769
3324	6.0887	711.494	Pos	Tier 3	PA 35:1	0.272184		PA	SM 30:1;O6 | PE-Cer 33:1;O6 | PA O-35:2;O	0.239384	0.0832756	0.0514504	0.149747	0.193803	0.142668	0.54699	0.15474	0.939236	0.116309	0.893135	0.414964	0.0596307	0.0607557	0.184304	0.123138	0.286704	0.191952	0.483949	0.0673991	0.0798678	0.0600197	0.0779212	0.0707974	0.070233	0.0951849	0.0935386	0.0974612	0.0891089	0.0948933	0.0668898	0.0842	0.0661361	0.0520304	0.0976784	0.209229	0.0512431	0.0465634	0.0496744	0.0528151
3338	6.13027	709.565	Pos	Tier 3	SM 36:3;O2	1.15268		SM		0.0316755	0.0025002	0.00165442	0.00187312	0.00237999	0.00199661	0.010395	0.0125779	0.0082117	0.00301105	0.00288366	0.00317267	0.00520715	0.0292299	0.00661578	0.0206484	0.00744822	0.00963052	0.0413212	0.00235443	0.00245293	0.00198836	0.017631	0.00213805	0.0611561	0.0128486	0.0136172	0.00191658	0.00203194	0.00205936	0.00199824	0.00207463	0.0018862	0.00084346	0.00239517	0.0037052	0.00247982	0.00232278	0.00246974	0.00232907
3346	6.14268	726.513	Pos	Tier 3	GP 30:0	3.77626		GP	HexCer 32:1;O4	0.00154925	0.00046173	0.00033823	0.00111473	0.00110592	0.00124083	0.0021717	0.00098301	0.00336045	0.00075877	0.00404817	0.00197957	0.00069943	0.00070243	0.00106986	0.00085206	0.00153813	0.00107622	0.00220295	0.00070034	0.0005043	0.00044311	0.00054737	0.0004642	0.00043688	0.00044471	0.000425	0.00039946	0.00038602	0.00043938	0.00040642	0.00039365	0.00039061	0.00030931	0.00048805	0.00055124	0.00035438	0.00035932	0.00033976	0.0003408
3352	6.16693	593.497	Pos	Tier 3	NAT 30:0;O	7.9868		NAT		0.0314016	0.00606348	0.00423477	0.0347113	0.039404	0.0339235	0.094299	0.0338	0.154798	0.0229933	0.119769	0.0769602	0.0213302	0.0180889	0.0268348	0.019039	0.033067	0.0471213	0.0448668	0.0293441	0.0259225	0.00537807	0.00850209	0.00709997	0.00425158	0.00669009	0.00544612	0.00554415	0.00466433	0.00540908	0.00461672	0.00482539	0.00503949	0.00261777	0.00986824	0.00981605	0.00630929	0.00517919	0.00567684	0.0090252
3365	6.27836	704.513	Pos	Tier 3	TG 38:6;O2	4.34129		TG	TG O-38:7;O3 | Car 34:6;O4	0.0012541	0.00118831	0.00082992	0.00219219	0.00127298	0.00190634	0.0032877	0.00152562	0.00504984	0.00122061	0.00660533	0.0014251	0.00243409	0.00110806	0.00141338	0.0008971	0.00157458	0.00222031	0.00255759	0.00131789	0.00102622	0.00188064	0.00435722	0.00175703	0.00135493	0.0013411	0.00135264	0.00193445	0.00146138	0.00158316	0.00123889	0.00163669	0.00135234	0.00071622	0.00269996	0.00416682	0.00080957	0.00084918	0.00084448	0.00109827
3406	6.41377	726.513	Pos	Tier 3	GP 30:0	3.8625		GP	HexCer 32:1;O4	0.00098516	0.00056469	0.00041366	0.00120889	0.00109472	0.00122826	0.0017892	0.00095262	0.00262569	0.00071077	0.00407653	0.00169492	0.00049996	0.0005021	0.0009346	0.00101898	0.0010961	0.00148583	0.00190904	0.00056104	0.00056542	0.00054192	0.00066944	0.00056772	0.00053431	0.00054387	0.00051977	0.00048854	0.00047211	0.00053736	0.00049706	0.00048143	0.00047771	0.00037828	0.00059688	0.00067417	0.00043341	0.00043944	0.00041553	0.0004168
3410	6.41961	737.501	Pos	Tier 3	TG 40:6;O2	6.47645		TG	PG 32:1;O | PI O-29:0 | TG O-40:7;O3 | BMP 32:1;O	0.00198407	0.00117899	0.00082341	0.00189163	0.00195389	0.00138436	0.00577	0.00222866	0.00931139	0.00121786	0.00805421	0.00415827	0.00250174	0.00095234	0.00223193	0.00152624	0.00189052	0.00483969	0.00406781	0.00206775	0.00161014	0.00185377	0.00265289	0.00156787	0.00157549	0.00144908	0.00144332	0.0017562	0.0011501	0.00133374	0.00154403	0.00126089	0.00131684	0.00069309	0.00283394	0.00484704	0.00093493	0.00080862	0.00084549	0.00094648
3432	6.46752	737.548	Pos	Tier 3	PA O-40:5	0.17202		PA	PA O-38:2 | SM 33:1;O5 | PE-Cer 36:1;O5 | SM 33:0;O6	0.0197497	0.0142672	0.0108291	0.017758	0.0230795	0.0147718	0.031937	0.0170003	0.0468731	0.017651	0.0387761	0.0302454	0.0201525	0.0136626	0.017354	0.0152279	0.0280462	0.0246878	0.0315307	0.0132512	0.0186591	0.0130297	0.013674	0.0143574	0.016633	0.0202677	0.0168379	0.0170473	0.0142554	0.0134515	0.0135007	0.0144343	0.0123114	0.0194989	0.0162137	0.0231446	0.014858	0.0134266	0.0121404	0.0155842
3439	6.51025	362.34	Pos	Tier 3	NA 22:0	0.968321		NA		0.0221976	0.0122326	0.0085433	0.0166388	0.0177335	0.0152671	0.033391	0.0204218	0.0463599	0.00867537	0.0458149	0.0131644	0.0202723	0.0131519	0.021791	0.0130977	0.0317785	0.0324165	0.0293199	0.0114111	0.00888567	0.0108498	0.0347892	0.0143236	0.0170744	0.0376246	0.0243782	0.0244924	0.0215831	0.0238957	0.0138868	0.0232054	0.0151585	0.0112383	0.042365	0.048615	0.00786601	0.00788594	0.00792643	0.012925
3441	6.50055	365.136	Pos	Tier 3	PK 20:7;O5	0.126554		PK		0.00112714	0.00162058	0.00108721	0.00715071	0.00120323	0.00124406	0.0021591	0.00165919	0.00265896	0.00113657	0.00108181	0.00190724	0.00101541	0.00113743	0.00120409	0.00098398	0.00172318	0.00179848	0.00133206	0.00154762	0.0011064	0.00094544	0.00113025	0.00203189	0.00089455	0.00174433	0.00091874	0.00109069	0.00138455	0.0014201	0.00100739	0.00096724	0.00223399	0.00095458	0.00194974	0.0018256	0.00130138	0.00115294	0.00154938	0.00135001
3446	6.51547	620.51	Pos	Tier 3	FA 34:0;O6	0.0839868		FA	TG O-31:0;O3	0.0729549	0.0229576	0.0121722	0.0390206	0.0266506	0.0184647	0.062193	0.0665845	0.0578018	0.0201877	0.0418959	0.032207	0.0301611	0.0916864	0.0285969	0.0545575	0.0357285	0.0494522	0.145898	0.0257568	0.0225959	0.0255765	0.0610454	0.028127	0.160777	0.0475165	0.0540769	0.039654	0.0287651	0.0323348	0.038981	0.0243397	0.0205926	0.0147122	0.0314349	0.0695151	0.016994	0.0163931	0.01525	0.0171912
3467	6.52801	425.363	Pos	Tier 3	MG O-21:0;O	6.24395		MG	MG 23:2 | MG O-23:3;O | DG 23:0 | DG O-23:2 | FA 26:2;O2 | MG 23:1;O | DG O-23:1;O	0.00163176	0.00093361	0.00074986	0.00148915	0.0008286	0.00089215	0.0034095	0.00306997	0.00374902	0.00485154	0.00541121	0.00609255	0.00186087	0.00077178	0.00083306	0.00085208	0.00112546	0.0014392	0.00215627	0.00087965	0.00083545	0.00083277	0.00108691	0.00087899	0.0025275	0.0018215	0.00166029	0.00145539	0.00087596	0.00088395	0.0008673	0.00079789	0.00069913	0.00053654	0.00096433	0.00925199	0.00093641	0.00080465	0.00112607	0.00095962
3473	6.53608	809.614	Pos	Tier 3	SM 39:2;O3	0.0901319		SM	PE-Cer 42:2;O3	0.00302766	0.00238288	0.00157678	0.00178522	0.00226831	0.00190292	0.0052624	0.00301681	0.00750805	0.00218734	0.00274835	0.00302379	0.00181924	0.00174613	0.00231137	0.00498576	0.00237578	0.00307187	0.00566882	0.0022977	0.00239382	0.00189505	0.00233413	0.00203772	0.0128538	0.00339186	0.0041227	0.00182665	0.00193659	0.00196273	0.00190448	0.00197728	0.00179769	0.00080388	0.00228278	0.00263181	0.00154719	0.0014837	0.0013997	0.00141897
3475	6.5275	831.575	Pos	Tier 3	PI-Cer 34:0;O4	4.87855		PI-Cer	PG 37:0;O | LPI O-34:1	0.00236404	0.00139288	0.00141347	0.014392	0.00203803	0.00176333	0.0026659	0.00170432	0.00362742	0.00161696	0.00387397	0.00222529	0.00271566	0.00194967	0.00196346	0.00198351	0.00211959	0.00197762	0.00341482	0.00128414	0.00199028	0.00210452	0.00177803	0.00161573	0.00320537	0.0018404	0.00217606	0.00323825	0.00199951	0.00212149	0.00172286	0.00196905	0.00127084	0.00229369	0.00165673	0.00290051	0.00168155	0.00156879	0.00179397	0.0015029
3482	6.55719	349.347	Pos	Tier 3	WE 24:1	0.348574		WE	FOH 22:0	0.00313662	0.00128306	0.0008961	0.00332447	0.00206172	0.00193261	0.0046437	0.00210915	0.00717825	0.00090995	0.00858654	0.0013808	0.0029173	0.0015386	0.00331534	0.00138669	0.00300536	0.0056509	0.00489571	0.0014867	0.0016784	0.00218168	0.00414704	0.001687	0.00186248	0.00388106	0.00238577	0.00449384	0.00156653	0.00281713	0.00184976	0.00210582	0.00112706	0.00185125	0.00585243	0.00818151	0.00108301	0.00083466	0.00106642	0.00117551
3483	6.55945	365.136	Pos	Tier 3	PK 20:7;O5	0.215726		PK		0.00105029	0.00102982	0.0009285	0.00658409	0.00106555	0.00137817	0.0019767	0.00163066	0.00232278	0.00100176	0.00143424	0.00134595	0.0007655	0.00075703	0.00184098	0.00103782	0.00117327	0.00148256	0.00072535	0.00104611	0.00094423	0.00137722	0.00170936	0.00168588	0.00084057	0.00188456	0.0012636	0.00118254	0.00121499	0.00125532	0.00125456	0.00146881	0.00141513	0.0010062	0.00261365	0.00167581	0.00080615	0.00123182	0.00084398	0.00113233
3487	6.56159	406.329	Pos	Tier 3	NA 23:1;O2	0.479209		NA	NAE 21:1;O	0.00146471	0.00126054	0.00088037	0.00135468	0.00142828	0.00117358	0.0020306	0.00145355	0.00260769	0.00093914	0.00126495	0.00135656	0.00185875	0.00107855	0.00189972	0.00101261	0.00139156	0.00250619	0.00152108	0.00130412	0.00101551	0.001499	0.00282169	0.00188162	0.00108427	0.00286987	0.00160865	0.00177609	0.00149424	0.0023446	0.00134001	0.00133816	0.00139753	0.00113536	0.00372002	0.00286296	0.00081057	0.00094431	0.0008168	0.00097413
3493	6.56151	631.481	Pos	Tier 3	PE-Cer 32:2;O2	0.00793055		PE-Cer	SM 29:2;O2 | SM 29:1;O3	0.0028758	0.00069601	0.00056212	0.0028153	0.00246153	0.00284649	0.0074589	0.00172456	0.0131933	0.00252338	0.00693733	0.00334719	0.00835034	0.00217549	0.00452346	0.00098647	0.00348685	0.00196811	0.00420513	0.00097594	0.00084313	0.00139579	0.0036628	0.00243666	0.00296878	0.00113807	0.0008942	0.00472057	0.00224734	0.0020272	0.00284846	0.00474208	0.00295032	0.00223275	0.00357646	0.0100248	0.00101168	0.00087548	0.00086135	0.00116287
3497	6.55775	780.539	Pos	Tier 3	PI-Cer 34:1;O2	0.607416		PI-Cer	PI-Cer 34:0;O3 | PS 34:0;O | PG 34:2;O | BMP 34:2;O	0.00154607	0.00105545	0.00086322	0.00846827	0.00136718	0.00446317	0.0025744	0.00153115	0.00361756	0.0016647	0.00072715	0.00140615	0.00069415	0.00092027	0.00082254	0.00086796	0.0011258	0.00133101	0.00184731	0.00096658	0.00124618	0.00188584	0.00201796	0.00337626	0.00273799	0.00112842	0.00191412	0.00365527	0.00213602	0.00242027	0.0032919	0.00245157	0.00124327	0.00173371	0.00265716	0.00426259	0.00150591	0.00109843	0.00110822	0.00145963
3501	6.57	827.547	Pos	Tier 3	PI O-36:4	3.89651		PI	PG 39:5;O	0.00344355	0.00086724	0.00070929	0.00547274	0.00236709	0.00244004	0.018844	0.00260387	0.0350851	0.00265902	0.0213209	0.00291013	0.00561338	0.0018142	0.00266625	0.00146047	0.00248245	0.00271032	0.00665376	0.00125639	0.00235197	0.00393665	0.00674766	0.00266552	0.00653909	0.00237731	0.00280924	0.00483382	0.00318653	0.00252741	0.00205833	0.00348764	0.00110594	0.0010879	0.00170265	0.00807196	0.00129344	0.00123663	0.00140431	0.00156266
3511	6.62285	513.355	Pos	Tier 3	ST 25:1;O6;G	2.64334		ST		0.00342379	0.00290629	0.00327416	0.00348817	0.00318498	0.00299967	0.0047483	0.00330318	0.00619347	0.00414949	0.0174334	0.00347583	0.00342473	0.00312558	0.00318072	0.00321919	0.0034114	0.00311726	0.00493365	0.0038343	0.00348569	0.00325277	0.00329014	0.00329014	0.0032549	0.00306954	0.00332236	0.00334664	0.00302148	0.00303314	0.00327463	0.00324972	0.00327463	0.00329702	0.00417838	0.00417838	0.00338306	0.00304027	0.0034174	0.00347601
3517	6.66837	447.344	Pos	Tier 3	ST 29:3;O2;F2	2.35578		ST	NAE 21:2;O4	0.00470145	0.0027862	0.00313887	0.0028902	0.00299622	0.00285184	0.0070606	0.0085205	0.00560062	0.012444	0.014801	0.0198193	0.00328321	0.00299643	0.00304929	0.00308617	0.00327043	0.00298845	0.00367586	0.00367586	0.00341257	0.00311836	0.00315418	0.00315418	0.0031204	0.0029427	0.00318507	0.00320835	0.00289663	0.0029078	0.00313931	0.00311544	0.00313931	0.00316078	0.00400572	0.0148036	0.00324326	0.00322388	0.00327618	0.00333238
3521	6.59915	728.522	Pos	Tier 3	PC 30:0	2.43022		PC	PE 33:0 | PE-NMe 32:0 | PC O-30:1;O | LPC 30:1;O | CerP 38:1;O4 | LPE 33:1;O | PE O-33:1;O	0.00104559	0.00054973	0.0004027	0.00163193	0.00104593	0.00117352	0.0021865	0.00088067	0.0034924	0.00108794	0.00771141	0.00142358	0.00174324	0.00116671	0.00119322	0.00072966	0.00053409	0.00062713	0.00195512	0.00061947	0.00139541	0.00162999	0.00263915	0.00107173	0.00124986	0.00113776	0.00092209	0.00100018	0.00070461	0.00077297	0.00055799	0.0012057	0.00052214	0.00053057	0.00058107	0.00144045	0.00065631	0.00052528	0.00065816	0.00059239
3527	6.66845	654.445	Pos	Tier 3	NAT 34:5;O3	7.21875		NAT		0.00114982	0.00120229	0.00083968	0.00074681	0.00149203	0.00090383	0.0030192	0.0017295	0.00430884	0.00143268	0.00688123	0.002174	0.00099735	0.00084579	0.00115824	0.00090765	0.00155207	0.00224643	0.00302116	0.00112154	0.00087333	0.00106638	0.00168582	0.00140781	0.00084302	0.00132653	0.00107988	0.00109931	0.00092486	0.00107253	0.00091542	0.0009568	0.00099925	0.00051906	0.00195671	0.00194636	0.00077312	0.00077508	0.00077906	0.00083915
3528	6.67012	675.423	Pos	Tier 3	PG 27:0	3.02483		PG	ST 29:5;O4;HexNAc | BMP 27:0 | PG O-27:1;O	0.00191978	0.00099125	0.00073273	0.0117199	0.00236613	0.00240805	0.0035495	0.00208321	0.00501581	0.00172751	0.00180786	0.0031501	0.00073683	0.00103394	0.00087374	0.0007157	0.00080912	0.00204291	0.00075296	0.00108594	0.00086315	0.00075148	0.00089837	0.0009199	0.00067684	0.00080387	0.00069514	0.00076552	0.00081706	0.00084418	0.00080072	0.00076881	0.0009032	0.00043255	0.00102786	0.0011197	0.00068489	0.00066836	0.00071703	0.00068365
3529	6.67932	686.488	Pos	Tier 3	HexCer 31:3;O4	5.95057		HexCer	HexCer 31:2;O5	0.00714881	0.00238288	0.00157678	0.00828709	0.00659364	0.00553152	0.015726	0.007844	0.0236072	0.00610068	0.0270995	0.0174467	0.00289771	0.00278125	0.00634205	0.00459052	0.0103741	0.0089254	0.0189505	0.00347417	0.00330375	0.00189505	0.00233413	0.00203772	0.00182206	0.00218703	0.00175785	0.00182665	0.00193659	0.00196273	0.00190448	0.00197728	0.00179769	0.00080388	0.00228278	0.00373847	0.00154719	0.0015834	0.0013997	0.00151149
3531	6.68029	726.513	Pos	Tier 3	GP 30:0	3.69016		GP	HexCer 32:1;O4	0.00866517	0.00314909	0.00230681	0.0096965	0.00872314	0.00978728	0.017032	0.0088388	0.0252257	0.00780182	0.0378649	0.0180206	0.00448434	0.00450355	0.0090672	0.00839768	0.014021	0.010607	0.0215224	0.0047301	0.00495316	0.00042537	0.00052546	0.00044562	0.0004194	0.00042691	0.00040799	0.00038348	0.00037057	0.0004218	0.00039016	0.00037789	0.00037497	0.00029693	0.00046851	0.00064931	0.00187189	0.00215406	0.00216399	0.00240573
3537	6.7183	601.41	Pos	Tier 3	ST 30:2;O2;GlcA	0.14893		ST	ST 30:3;O3;Hex | TG 31:3;O | DG 31:4;O2 | TG O-31:4;O2 | ST 28:0;O;GlcA | DG 33:7;O2 | ST 30:3;O;GlcA | ST 30:4;O2;Hex | ST 28:1;O2;Hex | ST 23:0;O4;HexNAc | ST 29:1;O8;G	0.00423348	0.00424766	0.00774726	0.00706641	0.0038188	0.00415238	0.0047138	0.00414731	0.00528022	0.00470112	0.00813362	0.00369268	0.00397992	0.00466354	0.00486511	0.00444506	0.00409672	0.00374349	0.0058258	0.00488977	0.0050834	0.00352159	0.00365618	0.00322739	0.00335008	0.00495458	0.0045326	0.00613798	0.00414326	0.00471264	0.00433425	0.00513386	0.00548339	0.0113583	0.00405087	0.00398712	0.0055101	0.00534414	0.00685652	0.0062913
3538	6.71406	606.473	Pos	Tier 3	Cer 34:2;O5	4.06404		Cer	Car 27:1;O2 | NAE 32:2;O4	0.0044479	0.00264289	0.00174883	0.00198002	0.00251582	0.00211056	0.0092209	0.00528608	0.0131557	0.00242601	0.00723384	0.00392308	0.00201774	0.00193665	0.00262202	0.00175232	0.00263501	0.00340706	0.00368157	0.0024888	0.00259292	0.00210183	0.00258881	0.00226007	0.00202088	0.00242567	0.00194966	0.00202596	0.0021479	0.00217689	0.00211228	0.00219303	0.00199385	0.0008916	0.00253186	0.00291898	0.00171601	0.00164559	0.00155243	0.0015738
3542	6.69874	667.457	Pos	Tier 3	PG 28:0	4.03526		PG	TG 36:5;O | TG O-36:6;O2 | PG O-28:1;O | BMP 28:0 | ST 28:2;O4;HexNAc	0.0024129	0.00264976	0.00195869	0.00934238	0.00202685	0.00206275	0.0040315	0.00243228	0.0056308	0.00447809	0.00903482	0.00601668	0.00196966	0.00194786	0.00233565	0.00191319	0.00216289	0.0026307	0.00444987	0.00269168	0.00194315	0.00200881	0.00240149	0.00245903	0.0018093	0.00214887	0.00185821	0.00204635	0.00218412	0.00225662	0.00214044	0.00205514	0.0024144	0.00115627	0.00274764	0.0025727	0.00183082	0.00178662	0.00191673	0.00182751
3547	6.68229	727.516	Pos	Tier 3	TG 39:4;O2	5.49319		TG	TG O-39:5;O3	0.00540968	0.00195488	0.0013653	0.00556008	0.00621093	0.00534709	0.013609	0.00771069	0.0195073	0.00470177	0.0205572	0.0124539	0.00298109	0.00252809	0.00629848	0.00545648	0.00922525	0.0135047	0.0151268	0.00333348	0.00266514	0.00133505	0.00211055	0.00176249	0.00105541	0.00166074	0.00135194	0.00137627	0.00115787	0.00134274	0.00114605	0.00119785	0.001251	0.00064983	0.00244968	0.00243672	0.0011327	0.00141747	0.00140461	0.00156338
3553	6.72797	853.562	Pos	Tier 3	PI O-38:5	3.61122		PI	PG 41:6;O	0.00671632	0.00191957	0.00134246	0.00908421	0.00422255	0.00582319	0.032225	0.00670517	0.0577452	0.0061281	0.0456561	0.00532841	0.012352	0.00419213	0.00645632	0.00377235	0.00726172	0.0054287	0.01084	0.00273929	0.00532234	0.00623854	0.0145203	0.00652869	0.0148127	0.00448211	0.00427848	0.00942759	0.00612892	0.00460492	0.00439241	0.00603621	0.00285011	0.00283115	0.00359878	0.0181303	0.00314294	0.00299738	0.00313631	0.00320897
3558	6.73397	616.499	Pos	Tier 3	NAT 33:1;O	3.21597		NAT		0.0020052	0.00120384	0.00084077	0.00110382	0.00155172	0.00171191	0.0094081	0.00287371	0.0159426	0.00217793	0.012782	0.00151704	0.00451963	0.00153587	0.00176579	0.00096687	0.00243741	0.00264841	0.00350138	0.00208514	0.00162368	0.00181037	0.00598969	0.00278106	0.00235207	0.00262993	0.0016254	0.00466428	0.00169319	0.00172173	0.00139501	0.0020743	0.00100054	0.00075847	0.00249645	0.00698829	0.0011367	0.00153062	0.00112933	0.00102942
3559	6.73784	738.492	Pos	Tier 3	PS 31:0;O	0.743744		PS	PG 31:2;O | BMP 31:2;O | PI-Cer 31:1;O2 | PI-Cer 31:0;O3	0.00338838	0.00361608	0.00262596	0.0118476	0.0030119	0.00825922	0.0064236	0.00416419	0.00868293	0.0038556	0.00904886	0.00834608	0.00377901	0.00187534	0.00315019	0.00352637	0.00539068	0.00349193	0.00617028	0.00337997	0.00270326	0.00533564	0.00407412	0.00564842	0.0113536	0.00558884	0.0174608	0.00993298	0.00465888	0.00719865	0.00946014	0.0062729	0.00551837	0.00441181	0.00448399	0.0124016	0.00245112	0.00252811	0.00264239	0.00348693
3566	6.75643	665.511	Pos	Tier 3	ST 30:1;O2;HexNAc	1.54183		ST		0.0118646	0.00294879	0.00332204	0.00535874	0.00555533	0.00550345	0.012965	0.00635075	0.0195795	0.00784115	0.0257184	0.0041264	0.0182667	0.00683138	0.00477411	0.00372878	0.00827801	0.00463328	0.0208876	0.003983	0.00891921	0.00765114	0.0114308	0.0070509	0.00973365	0.00570977	0.00852872	0.0181821	0.00853814	0.0057269	0.00620368	0.00831954	0.0039741	0.00717464	0.00694094	0.0176273	0.00559613	0.00503876	0.00471223	0.0045323
3584	6.76893	895.275	Pos	Tier 3	PK 40:12;O22	0.730928		PK		0.00107541	0.0010806	0.0012635	0.00369888	0.0011275	0.00130611	0.0016906	0.00098846	0.00239271	0.00126179	0.00176436	0.00123498	0.00094517	0.00090777	0.0010885	0.0010782	0.00121682	0.00112516	0.00087069	0.00120283	0.00126243	0.00153219	0.00136679	0.00139953	0.00096435	0.00127514	0.00101746	0.00117459	0.00109577	0.00109875	0.00107593	0.00103305	0.00088622	0.00053297	0.00130649	0.00114529	0.00067423	0.00094229	0.00076539	0.00139745
3585	6.79375	517.429	Pos	Tier 3	DG 30:3	6.91762		DG	ST 33:3;O4 | MG 30:5 | MG O-30:6;O | DG O-30:5 | MG 30:4;O | DG O-30:4;O | FA 33:5;O2	0.00160648	0.00119297	0.00083318	0.00349767	0.00104171	0.00089683	0.016396	0.00181914	0.0309723	0.00109282	0.00154631	0.00657634	0.00108626	0.00106216	0.00126149	0.00247963	0.00258847	0.00517201	0.00475736	0.00138092	0.00107531	0.00125031	0.00248735	0.00236726	0.00501999	0.00134025	0.00109104	0.00109079	0.00091769	0.00877009	0.00090832	0.00094938	0.0009915	0.00051504	0.00194154	0.00201049	0.00076712	0.00081363	0.00077302	0.00083264
3589	6.77753	804.553	Pos	Tier 3	PC 36:4	1.89543		PC	PE 39:4 | PC O-36:5;O | CerP 44:5;O4 | PE O-39:5;O	0.00245818	0.00076388	0.00044052	0.00053151	0.00039428	0.00051471	0.0010955	0.00076715	0.00142378	0.00073138	0.00407027	0.00066964	0.00149313	0.0009463	0.00117747	0.00041835	0.00042921	0.00050699	0.00213748	0.000684	0.00148388	0.00197429	0.00255499	0.0013407	0.00054957	0.00049019	0.00051437	0.00059717	0.00038627	0.00043966	0.00038887	0.00037664	0.00037373	0.00029594	0.00046696	0.00054319	0.00066802	0.00063531	0.00065859	0.00063505
3594	6.8096	870.506	Pos	Tier 3	SHexCer 39:6;O5	3.14295		SHexCer		0.00468761	0.00239715	0.00158623	0.00298368	0.00441136	0.0031804	0.0090591	0.00332323	0.0147951	0.00283204	0.0157129	0.0076651	0.00183013	0.00175658	0.00326176	0.00286027	0.0046915	0.00556126	0.0111929	0.00225739	0.00235182	0.0019064	0.0023481	0.00204992	0.00183297	0.00220012	0.00176837	0.00183759	0.00194818	0.00197448	0.00191588	0.00198912	0.00180845	0.0008087	0.00229644	0.00264757	0.00155645	0.00149258	0.00140809	0.00142747
3596	6.81596	911.533	Pos	Tier 3	PI 39:7;O	5.01776		PI		0.00132734	0.00119115	0.00097421	0.0100367	0.00129925	0.00122971	0.0028608	0.00105403	0.00466758	0.00090397	0.00405104	0.00415707	0.00091872	0.0007938	0.00128632	0.00112161	0.0016255	0.00171996	0.00238083	0.00127193	0.00086228	0.0009766	0.00104501	0.00116808	0.00094256	0.00103367	0.00087863	0.0009385	0.00100238	0.00099781	0.0011592	0.00092974	0.00128942	0.00060686	0.00118205	0.00110696	0.00092718	0.00091244	0.00092797	0.0009441
3597	6.80916	912.536	Pos	Tier 3	Hex2Cer 35:6;O6	4.96784		Hex(2)Cer	PS 43:8;O	0.0029587	0.00245422	0.00162399	0.00193369	0.00348471	0.00206118	0.0071422	0.00409445	0.01019	0.00246239	0.0105436	0.00506178	0.0018737	0.0017984	0.00238058	0.00203299	0.00354707	0.00395276	0.00659088	0.00231113	0.00240782	0.00195179	0.00240401	0.00209873	0.00187662	0.00225251	0.00181048	0.00188134	0.00199457	0.00202149	0.0019615	0.00203648	0.00185151	0.00082795	0.00235112	0.00271061	0.00159351	0.00152812	0.00144161	0.00146145
3608	6.83558	440.393	Pos	Tier 3	ST 30:3;O2;N	8.76746		ST	ST 30:4;O | Cer 30:5;O | NAE 28:5	0.00395487	0.0029802	0.00358222	0.00460936	0.00366183	0.00344878	0.0043332	0.00381243	0.00485387	0.00342143	0.0041465	0.00310494	0.00372736	0.00336005	0.00341933	0.00313528	0.00332248	0.00303601	0.00373436	0.00373436	0.00339484	0.00316799	0.00320438	0.00320438	0.00317006	0.00298953	0.00325688	0.00381683	0.00347288	0.00365789	0.00400949	0.00390463	0.00376176	0.00795645	0.00406947	0.00406947	0.00387557	0.00413809	0.00453842	0.00475991
3622	6.86648	743.559	Pos	Tier 3	PA 39:2	0.00175072		PA	PG O-36:2 | TG O-44:8 | PA O-39:3;O | PA O-37:0;O | LPG O-34:1	0.0469745	0.028943	0.0223771	0.0232604	0.0311664	0.0243118	0.062999	0.037942	0.0880553	0.035099	0.0781418	0.058952	0.0313039	0.02739	0.0364473	0.0417396	0.0452009	0.0368485	0.0712226	0.0165658	0.0394312	0.0262514	0.0288609	0.0275592	0.0462801	0.0373977	0.0390529	0.0311177	0.0221145	0.029827	0.0261237	0.0300159	0.0208766	0.0508703	0.0369811	0.0319611	0.0247742	0.0191986	0.0231202	0.0249765
3623	6.85966	838.635	Pos	Tier 3	PC 40:4	3.91809		PC	PE 43:4 | PC O-40:5;O | PE O-43:5;O | PA 45:5 | PA O-45:6;O	0.00049646	0.00045733	0.00033501	0.0003598	0.00038805	0.00043539	0.0007692	0.00053866	0.00099973	0.00040664	0.0009555	0.00053209	0.00043971	0.00040664	0.00046344	0.00093313	0.00045571	0.0005351	0.0007671	0.00043172	0.00043509	0.00043889	0.00054216	0.00045978	0.00231042	0.00044047	0.00060699	0.00039566	0.00038235	0.00043519	0.00040255	0.0003899	0.00038689	0.00030636	0.0004834	0.00054599	0.00035101	0.00035589	0.00033653	0.00033755
3628	6.87293	798.466	Pos	Tier 3	ST 41:2;O14	3.29356		ST	Hex2Cer 29:6;O3 | Hex2Cer 29:5;O4	0.00979251	0.00287119	0.00323462	0.00888716	0.00817604	0.00770034	0.011859	0.00703041	0.0166883	0.00703716	0.036086	0.0106687	0.00504457	0.00460393	0.00839362	0.00767244	0.00910646	0.0074295	0.0220113	0.00451926	0.00410838	0.00321348	0.0032504	0.0032504	0.00321558	0.00303246	0.00328223	0.00330621	0.00298499	0.0029965	0.00323507	0.00321047	0.00323507	0.0032572	0.00412791	0.00412791	0.00334219	0.00300354	0.00337612	0.00343403
3632	6.87209	840.494	Pos	Tier 3	SHexCer 36:4;O3	4.57306		SHexCer	SHexCer 38:6;O4	0.00368606	0.00292826	0.00193767	0.00283046	0.00381523	0.00301708	0.0076583	0.00290875	0.0124078	0.00349858	0.0142793	0.00483646	0.00223561	0.00214577	0.00284039	0.00204035	0.00384583	0.00396707	0.00803056	0.00275754	0.0028729	0.00232879	0.00286835	0.0025041	0.00223909	0.00268759	0.00216018	0.00224472	0.00237983	0.00241195	0.00234037	0.00242983	0.00220914	0.00098787	0.00280525	0.00323417	0.0019013	0.00182328	0.00172006	0.00174374
3633	6.89231	857.59	Pos	Tier 3	PI-Cer 36:1;O4	4.55229		PI-Cer	PG 39:1;O	0.00089417	0.00086516	0.00074671	0.00686953	0.00104279	0.00084166	0.0013607	0.00079975	0.00192156	0.00081124	0.00140876	0.00182861	0.00102339	0.00086725	0.00090855	0.00089785	0.00101699	0.00137684	0.00091135	0.0012736	0.00086341	0.00103201	0.00096473	0.00079282	0.00112359	0.00090373	0.00090624	0.00091269	0.00095119	0.00080313	0.00083335	0.00080921	0.00090389	0.00105506	0.00080231	0.00075134	0.00079079	0.0009901	0.00081618	0.00088641
3634	6.87512	880.556	Pos	Tier 3	PI-Cer 38:3;O5	2.14257		PI-Cer	PI 35:3;O | PI-Cer 38:2;O6 | PI-Cer 36:0;O5	0.00151953	0.00084852	0.00069398	0.0111272	0.00154084	0.00136332	0.0035882	0.00132518	0.00585117	0.00086964	0.00495756	0.00428603	0.00065445	0.00056546	0.00121552	0.00135223	0.00152068	0.00207362	0.00270946	0.00090606	0.00061425	0.00069568	0.00074442	0.00083208	0.00067144	0.00073634	0.00062589	0.00066854	0.00071405	0.00071079	0.00082576	0.0006623	0.00091852	0.0004323	0.00084204	0.00078855	0.00066048	0.00064998	0.00066104	0.00067254
3635	6.87592	881.559	Pos	Tier 3	PR 50:12;O7;P2	0.595176		PR		0.0014306	0.00113074	0.00083584	0.00530127	0.00109161	0.00111094	0.0022854	0.00101531	0.00355545	0.00148453	0.00432168	0.00199458	0.00084052	0.00083122	0.00111966	0.00081642	0.0012651	0.00112261	0.00212668	0.00114863	0.00082921	0.00085723	0.0010248	0.00104935	0.00077209	0.000917	0.00079296	0.00087325	0.00093204	0.00096298	0.0009134	0.000877	0.00103031	0.00049342	0.00117251	0.00109786	0.00078127	0.00076241	0.00081794	0.00077986
3638	6.876	425.339	Pos	Tier 3	ST 27:2;O2	0.129986		ST	FA 27:4 | FA 27:3 | ST 27:1;O2 | PR 27:3;O2 | PK 27:4;O2 | ST 22:0;O3;G | NAE 22:4;O2	0.00641878	0.00300976	0.00339073	0.00847318	0.00407113	0.00756186	0.0067745	0.00535999	0.00818901	0.00799748	0.0159538	0.00769546	0.00619195	0.00408929	0.00455371	0.00453511	0.00364128	0.00332732	0.00717622	0.00397081	0.00360979	0.00345749	0.00663676	0.00521654	0.00652014	0.00377399	0.00374478	0.00882083	0.00481171	0.00521206	0.00427596	0.00821625	0.00427596	0.0039405	0.00815487	0.00840457	0.00380029	0.00334565	0.00370417	0.00361081
3644	6.86484	564.25	Pos	Tier 3	ST 25:3;O8;S	5.81875		ST		0.00487122	0.00372294	0.00419418	0.00512684	0.00374727	0.00502066	0.0040854	0.00359446	0.00457636	0.00542471	0.00645218	0.00502221	0.00360979	0.00335012	0.0033526	0.00339724	0.0034114	0.00311726	0.00376361	0.00376361	0.00348569	0.0031928	0.00322948	0.00322948	0.00319489	0.00301295	0.00326111	0.00815065	0.00363615	0.00532968	0.00443834	0.00628666	0.00406154	0.00442887	0.00758111	0.00561278	0.00488748	0.00439225	0.00493708	0.00502177
3647	6.89592	593.497	Pos	Tier 3	CE 13:3;O	6.45092		CE	NAT 30:0;O	0.00620886	0.00068557	0.00049344	0.00284876	0.00052912	0.00065809	0.0037653	0.00122086	0.00630977	0.00439339	0.0535178	0.00330675	0.00080825	0.00083773	0.00221682	0.00113228	0.00164194	0.00115629	0.00442559	0.00094694	0.00194355	0.00060327	0.00226724	0.00341142	0.00054564	0.00054511	0.00056802	0.00048555	0.00057421	0.00061825	0.00050645	0.00052619	0.00051918	0.00044657	0.00046822	0.00057556	0.00054033	0.00070134	0.00054781	0.00082879
3653	6.89461	627.426	Pos	Tier 3	TG 33:4;O	3.99397		TG	PG O-25:0;O | DG 33:5;O2 | TG O-33:5;O2 | ST 30:2;O2;Hex | ST 30:1;O;GlcA | ST 25:1;O4;HexNAc	0.00388635	0.00246749	0.00212254	0.00309387	0.00260835	0.00304606	0.0029222	0.00302223	0.00282211	0.00364255	0.00340905	0.00426526	0.00264542	0.00258382	0.002621	0.00174553	0.00217958	0.00383692	0.00247357	0.00260389	0.00224257	0.00240074	0.00376806	0.00365684	0.00185758	0.00341831	0.00283154	0.00374605	0.00292215	0.00223236	0.00343223	0.00320416	0.00268403	0.00377795	0.00479318	0.0037607	0.00274936	0.00255254	0.00244285	0.00354416
3660	6.90421	853.562	Pos	Tier 3	PI O-38:5	3.75135		PI	PG 41:6;O	0.00217186	0.00103257	0.00084451	0.0139646	0.00176162	0.00189075	0.0098078	0.00194493	0.0176707	0.00243017	0.0197111	0.00240672	0.00533788	0.00152869	0.00232745	0.00123227	0.00216959	0.00175341	0.00456558	0.00462525	0.00313559	0.00388422	0.00331567	0.00171056	0.00352422	0.00154081	0.00164642	0.0023657	0.0011017	0.0015492	0.00147847	0.00246213	0.00164455	0.0009944	0.00112684	0.00382145	0.00099112	0.00092797	0.0009385	0.00101869
3661	6.90748	243.117	Pos	Tier 3	PK 14:8;O2;N	18.3994		PK		0.00081629	0.00116031	0.0009784	0.00433122	0.00099179	0.00077666	0.0011298	0.00086819	0.00139134	0.00095114	0.00098479	0.00126433	0.00108231	0.00089029	0.00098707	0.0008763	0.00095131	0.00115708	0.00070271	0.00101346	0.00083392	0.00082994	0.00092576	0.00098313	0.00089236	0.00095557	0.00085202	0.00105743	0.000958	0.0009898	0.00096896	0.00093633	0.00109298	0.00106735	0.00103453	0.00096866	0.001026	0.00096049	0.00108229	0.00106937
3679	6.99999	442.426	Pos	Tier 3	MG O-24:2	0.0909537		MG	FA 27:1;O	0.00774849	0.00175272	0.00140775	0.00943816	0.00556309	0.00598971	0.014761	0.0111548	0.018367	0.00665186	0.0241039	0.0121251	0.00141709	0.0062293	0.00156395	0.00132673	0.00609273	0.0022567	0.00916413	0.00476128	0.00469773	0.0015634	0.00188177	0.00165017	0.00167746	0.00179911	0.00163988	0.00160642	0.00164449	0.00165948	0.00162822	0.00149791	0.00131252	0.00098929	0.00177807	0.002006	0.00143991	0.00136247	0.00126612	0.00153726
3680	7.01345	443.429	Pos	Tier 3	PR 31:0;O	9.52508		PR		0.00234886	0.00119438	0.00088289	0.0124338	0.0015907	0.00161888	0.0030625	0.00150367	0.00462136	0.00197582	0.00652267	0.00357822	0.00131789	0.00192848	0.00156277	0.00124436	0.00140677	0.00173402	0.00225391	0.0015992	0.00135059	0.00074612	0.00089197	0.00091334	0.00067201	0.00079814	0.00069018	0.00076006	0.00081123	0.00083816	0.00079501	0.00076332	0.00089676	0.00042946	0.00102053	0.00095556	0.00068	0.00066359	0.00071192	0.00067878
3682	7.00537	547.399	Pos	Tier 3	DG 28:2;O	3.84775		DG	DG O-28:3;O2 | FA 31:3;O4	0.0148045	0.00564407	0.00394185	0.0155002	0.0147576	0.012705	0.03258	0.0129396	0.0522201	0.0100205	0.0482614	0.0249973	0.00839433	0.00828364	0.0097485	0.00765232	0.0144138	0.0189394	0.0262908	0.00860574	0.00411167	0.00111943	0.00176968	0.00147783	0.00088495	0.00139252	0.00113359	0.001154	0.00097087	0.00112588	0.00096095	0.00100439	0.00104895	0.00054488	0.00205404	0.00255114	0.00261251	0.00190765	0.00219323	0.00282861
3683	7.00233	548.402	Pos	Tier 3	NAT 27:1;O2	8.16193		NAT		0.00538651	0.0018477	0.00129045	0.00556732	0.0056209	0.00483912	0.012016	0.00432551	0.0197075	0.0037439	0.0182822	0.00940062	0.00281615	0.00278926	0.00327045	0.00283554	0.00498085	0.00701791	0.0105411	0.00270677	0.00157629	0.00105743	0.00167167	0.00139599	0.00083594	0.00131539	0.00107081	0.00109008	0.00091709	0.00106352	0.00090773	0.00094876	0.00099086	0.0005147	0.00194028	0.00193002	0.00088049	0.00102092	0.00079214	0.00106845
3686	6.9971	683.479	Pos	Tier 3	SM 32:5;O3	4.0598		SM	SM 32:4;O4 | PE-Cer 35:5;O3	0.0160676	0.00378597	0.00250523	0.0160587	0.0154149	0.0129318	0.017344	0.00994304	0.0247456	0.00269088	0.00338103	0.0260613	0.00223804	0.0067475	0.00284346	0.00662035	0.0146056	0.012872	0.0293311	0.00623618	0.00506607	0.00233131	0.00287146	0.00250682	0.00224151	0.0026905	0.00216251	0.00224716	0.0023824	0.00241456	0.0023429	0.00243246	0.00221153	0.00098894	0.00280828	0.00323767	0.00275467	0.00182525	0.00172193	0.0022611
3691	7.00347	726.513	Pos	Tier 3	GP 30:0	4.46548		GP	HexCer 32:1;O4	0.00147635	0.00054533	0.00039947	0.00164162	0.00123336	0.00138382	0.0029479	0.00127112	0.00462461	0.00116202	0.00410011	0.00265399	0.000915	0.00091892	0.0012289	0.00136446	0.00151077	0.00172343	0.0025216	0.00096646	0.00054561	0.00042566	0.00052581	0.00044592	0.00041967	0.00042719	0.00040826	0.00038373	0.00037082	0.00042207	0.00039042	0.00037814	0.00037522	0.00029712	0.00046882	0.00052953	0.00039671	0.00034516	0.00032638	0.00035899
3692	6.99205	728.514	Pos	Tier 3	TG 40:8;O2	6.85775		TG	TG O-40:9;O3	0.00531085	0.00172732	0.00120637	0.00423821	0.00466329	0.00141822	0.0094334	0.00470428	0.0141626	0.00312093	0.0190327	0.00675688	0.00211002	0.00230736	0.0040037	0.00338846	0.00581027	0.00838637	0.00864119	0.00285023	0.00185555	0.00231463	0.00379637	0.00305571	0.00088495	0.00139252	0.00124451	0.00136562	0.00097087	0.00112588	0.00096095	0.00163916	0.00104895	0.00054488	0.00205404	0.0031182	0.00140489	0.00131232	0.00127326	0.00156609
3695	7.00415	740.528	Pos	Tier 3	HexCer 33:1;O4	0.0896118		HexCer		0.542686	0.156212	0.103368	0.390231	0.498962	0.00382484	0.95145	0.346066	1.55684	0.399659	1.11364	0.740582	0.00429572	0.229915	0.332781	0.0150551	0.521719	0.46463	0.758128	0.253693	0.207751	0.0211243	0.0395093	0.0149731	0.0345089	0.0178454	0.030198	0.0370361	0.0289135	0.0275631	0.0186203	0.0223763	0.00591814	0.00805757	0.02503	0.0883382	0.103891	0.0889843	0.0821812	0.102238
3696	7.0026	741.531	Pos	Tier 3	TG 40:4;O2	5.35125		TG	TG O-40:5;O3	0.056834	0.0201787	0.0140929	0.0419155	0.0585427	0.0504003	0.11325	0.0534888	0.173019	0.0385071	0.123988	0.0788049	0.0338325	0.0286914	0.0423625	0.00231956	0.0640742	0.0821876	0.0848155	0.0318705	0.0195603	0.00310202	0.007498	0.00280652	0.00423797	0.00296242	0.00490409	0.00557327	0.0032872	0.00393261	0.00220162	0.00265653	0.0009986	0.00139959	0.00582083	0.0149573	0.0134147	0.0116171	0.0117905	0.0155872
3700	7.00394	768.577	Pos	Tier 3	PG 34:0	2.1679		PG	CerP 40:0;O6 | BMP 34:0 | LPG 34:1;O | PG O-34:1;O | Cer 45:6;O6 | ACer 45:5;O5	0.00803727	0.00263754	0.00194967	0.0437111	0.00714167	0.00726818	0.013064	0.0061344	0.0199933	0.00645764	0.0189948	0.0144675	0.00408937	0.0040441	0.00663581	0.00568247	0.00878274	0.00781361	0.0126496	0.00454359	0.00237543	0.00090499	0.00108189	0.00110782	0.00081511	0.00096808	0.00083714	0.0009219	0.00098397	0.00101663	0.00096429	0.00092586	0.00108771	0.00052091	0.00123784	0.00115902	0.00176153	0.00150792	0.00178979	0.00181199
3709	7.02924	577.502	Pos	Tier 3	CE 13:3	6.91438		CE	NAT 30:0	0.00477296	0.0012288	0.00088444	0.0030377	0.00211001	0.00262431	0.010643	0.00216245	0.0191243	0.0056201	0.0714557	0.00373693	0.00190776	0.00197735	0.0039119	0.00162357	0.00228155	0.001658	0.00599316	0.00133778	0.00322627	0.00108129	0.00406377	0.00611461	0.00097801	0.00097704	0.00101811	0.00087029	0.00102921	0.00110814	0.00090775	0.00094315	0.00093057	0.00080042	0.00083924	0.00103162	0.00096849	0.00125708	0.00098188	0.00120883
3716	7.02995	772.535	Pos	Tier 3	PI O-29:0	1.94977		PI	HexCer 37:5;O3	0.00165736	0.00094782	0.0007752	0.0061358	0.00172638	0.00075177	0.003872	0.00183374	0.00591029	0.00117109	0.00556191	0.00263975	0.00073105	0.00063164	0.00182185	0.00139019	0.00189194	0.00213184	0.00346549	0.0010121	0.00068613	0.0007771	0.00083154	0.00092947	0.00075002	0.00082252	0.00069915	0.00074678	0.00079762	0.00079398	0.0009224	0.00073981	0.00102602	0.0004829	0.00094058	0.00088083	0.00073778	0.00072605	0.00073841	0.00075125
3718	7.02186	796.462	Pos	Tier 3	PI-Cer 32:3;O5	1.86711		PI-Cer	PI 29:3;O | PI-Cer 32:2;O6 | PI-Cer 30:0;O5	0.00185939	0.00155666	0.00127315	0.0100771	0.00187414	0.00123466	0.0031152	0.001831	0.00439932	0.00118135	0.00500815	0.00511584	0.00120063	0.00103738	0.0014227	0.00120925	0.00184634	0.00185437	0.014716	0.00166223	0.00112687	0.00127627	0.00136568	0.00152651	0.00123179	0.00135086	0.00114824	0.00122648	0.00130996	0.00130399	0.0015149	0.00121503	0.00168508	0.00079308	0.00154477	0.00144663	0.00121169	0.00119242	0.00121272	0.00123381
3720	7.03515	810.527	Pos	Tier 3	PS 36:2	2.03876		PS	PS O-36:3;O | CerP 42:4;O6	0.00584414	0.00358986	0.00260692	0.0112713	0.00286539	0.00319746	0.0062287	0.00280379	0.00965355	0.00262739	0.0219475	0.00568742	0.00577517	0.00311032	0.00376486	0.0035008	0.00456081	0.00346661	0.00763048	0.00335546	0.00250375	0.00803605	0.00630028	0.00729522	0.0112713	0.00554831	0.0112713	0.00355005	0.00308407	0.00386803	0.00392695	0.0040335	0.00285002	0.00262928	0.00381303	0.00819574	0.00243334	0.00243592	0.00262323	0.00269575
3723	7.04589	854.568	Pos	Tier 3	PC 40:7	1.67801		PC	PC O-40:8;O | PE 43:7 | SHexCer 37:1;O4 | PE O-43:8;O | SHexCer 37:0;O5	0.00094136	0.00044647	0.00032706	0.00035127	0.00037885	0.00042506	0.0006231	0.00043632	0.00080979	0.00039699	0.00056063	0.00051947	0.00071865	0.00046611	0.00053121	0.00040325	0.00043377	0.00050933	0.00104359	0.00102849	0.0011261	0.00146924	0.00125402	0.00054235	0.00042245	0.00043001	0.00041096	0.00038627	0.00037327	0.00042487	0.000393	0.00038064	0.0003777	0.00029909	0.00047192	0.00053303	0.00034268	0.00034744	0.00032854	0.00032954
3736	7.05773	616.499	Pos	Tier 3	NAT 33:1;O	3.51345		NAT		0.00145926	0.00134287	0.00093786	0.00126833	0.00178298	0.00254042	0.0058763	0.00351964	0.008233	0.00095236	0.00439264	0.00144516	0.00292181	0.00098949	0.00135502	0.00101378	0.00125574	0.00250909	0.00125236	0.00125268	0.00144371	0.00278858	0.00702209	0.00251186	0.00195888	0.00365397	0.00250925	0.00406491	0.00309781	0.00189494	0.00244585	0.00345015	0.00202044	0.00121684	0.00240544	0.00869199	0.00109974	0.00110603	0.00103421	0.00111399
3741	7.04255	761.515	Pos	Tier 3	PG dO-38:0	4.51093		PG	PA 41:7 | PG O-38:7 | PA O-41:8;O	0.00281095	0.00155437	0.00072227	0.0120599	0.00261642	0.00308412	0.0044521	0.00249158	0.00641253	0.00425483	0.0214829	0.00221724	0.00515687	0.00351673	0.00274532	0.00121651	0.00267659	0.00167275	0.00223535	0.00136673	0.00196719	0.00232412	0.00743577	0.00337654	0.00073039	0.00086747	0.00088538	0.00395171	0.00256986	0.00220078	0.00173697	0.00296604	0.00141045	0.00094449	0.00188642	0.00644735	0.00121788	0.00119022	0.00130619	0.00119706
3745	7.04835	766.549	Pos	Tier 3	HexCer 37:5;O4	3.28421		HexCer	HexCer 35:2;O4 | HexCer 37:4;O5	0.00454641	0.00259532	0.00171736	0.00235773	0.00492146	0.00723187	0.015831	0.00669086	0.0249703	0.00596243	0.0204051	0.0082425	0.00551702	0.00256981	0.0045274	0.00216754	0.00693292	0.00485409	0.0112861	0.00244401	0.00416702	0.0066245	0.0141756	0.00506515	0.0156845	0.00774554	0.00572967	0.00963153	0.00691271	0.00362772	0.00661815	0.00847613	0.00405706	0.00212925	0.00379551	0.0148733	0.00266923	0.00258043	0.00250326	0.00299277
3770	7.1174	642.549	Pos	Tier 3	Car 34:5	5.53089		Car	Cer 41:6;O3 | Cer 41:5;O4 | Car 34:4;O	0.00345069	0.00137478	0.00095359	0.00657647	0.00288603	0.00232101	0.0057187	0.0023901	0.00904733	0.00207474	0.0179201	0.00512726	0.00173222	0.0015926	0.00183865	0.0016011	0.00187232	0.00230393	0.00366505	0.00131719	0.00125654	0.00121223	0.00167017	0.00129284	0.00131114	0.00140719	0.00133612	0.00100888	0.00136323	0.00131163	0.0010943	0.00103044	0.00119178	0.00049057	0.00163554	0.00177396	0.00096664	0.00091325	0.00093733	0.00098731
3789	7.18213	657.226	Pos	Tier 3	ST 27:5;O14;S2	2.44629		ST		0.0110985	0.00688236	0.0344734	0.283561	0.2185	0.2026	0.12087	0.229634	0.0120968	0.0214733	0.0283136	0.00420544	0.0114542	0.010263	0.00660611	0.010114	0.0132032	0.00437169	0.00993311	0.00760279	0.0137035	0.0178437	0.00919273	0.00741066	0.0130465	0.00739382	0.0129156	0.0116398	0.0137628	0.017576	0.0124615	0.0155317	0.00527937	0.011484	0.00990804	0.0154438	0.0354414	0.0334101	0.040924	0.0389411
3804	7.2533	576.5	Pos	Tier 3	FAHFA 36:5;O	3.1035		FAHFA	Cer 36:4;O3 | Cer 36:3;O4 | DG O-33:5 | Cer 34:1;O3 | MG 33:5 | MG O-33:6;O | NAE 34:3;O3 | NAE 32:1;O2	0.00395451	0.0011953	0.0008348	0.00200308	0.00233978	0.00201436	0.0064093	0.00310045	0.00971815	0.00165686	0.00969405	0.00486204	0.00100637	0.00141621	0.0020965	0.00090238	0.00396115	0.00223337	0.00516516	0.00141569	0.00219067	0.00106018	0.00167602	0.00139962	0.00084955	0.00131882	0.0010736	0.00128679	0.00091948	0.0010663	0.0009101	0.00095123	0.00099344	0.00051604	0.00194533	0.00193505	0.00076862	0.00077057	0.00077453	0.00083427
3820	7.28334	381.298	Pos	Tier 3	MG 18:0	0.221597		MG	MG O-18:1;O | FA 21:0;O2	0.00091846	0.00096693	0.00078538	0.00085811	0.00084205	0.00092399	0.0012636	0.00094698	0.00158022	0.0011174	0.00092649	0.00118235	0.00080479	0.00075675	0.00081684	0.00069294	0.0010669	0.00117866	0.00086474	0.00088364	0.00086852	0.0009522	0.00098479	0.00086358	0.00089352	0.00095832	0.00088825	0.00126659	0.0010698	0.00087706	0.0009641	0.00082274	0.00077808	0.00073385	0.00128331	0.00144781	0.00081803	0.00074098	0.00073	0.0008277
3830	7.26924	761.515	Pos	Tier 3	PG dO-38:0	4.02942		PG	PA 41:7 | PG O-38:7 | PA O-41:8;O	0.00169514	0.0011706	0.0008653	0.00689233	0.00149531	0.00220187	0.0016275	0.00141808	0.00183689	0.00240476	0.00601243	0.00165452	0.00278056	0.00178199	0.00188178	0.00084566	0.00192624	0.00116282	0.00225165	0.0010448	0.00140291	0.00142644	0.00422446	0.00206828	0.00191903	0.00090553	0.00079206	0.00250209	0.00150642	0.00172723	0.00136257	0.00195093	0.00153697	0.00109147	0.00148247	0.00260703	0.00105354	0.00117591	0.00109461	0.00093282
3845	7.32535	670.562	Pos	Tier 3	TG 36:1;O	0.30742		TG	TG O-36:2;O2 | HexCer 33:0;O2 | Cer 39:2;O6	0.00118322	0.0013483	0.00094166	0.00132718	0.00117735	0.0010136	0.0041265	0.00172423	0.00652869	0.00159351	0.00531934	0.00241807	0.00111847	0.00094851	0.0012989	0.00101789	0.00126083	0.00290091	0.00125743	0.00125775	0.0009794	0.00119589	0.00189056	0.00157878	0.0009454	0.00148764	0.00121102	0.00123282	0.00103718	0.00120279	0.00102659	0.001073	0.0011206	0.0005821	0.00219435	0.00218274	0.00086701	0.00086921	0.00087367	0.00094106
3861	7.42131	577.502	Pos	Tier 3	CE 13:3	7.23198		CE	NAT 30:0	0.00211104	0.00067982	0.00048931	0.00121988	0.00069356	0.00086261	0.0038669	0.00087556	0.00685822	0.00174774	0.0295854	0.00166885	0.00055995	0.00058038	0.00093744	0.00069133	0.00120505	0.00070599	0.0030406	0.00097983	0.00129273	0.00059821	0.00224823	0.00338283	0.00054107	0.00054054	0.00056326	0.00048148	0.0005694	0.00061307	0.0005022	0.00052178	0.00051483	0.00044282	0.0004643	0.00057073	0.0005358	0.00069546	0.00054322	0.00066877
3865	7.39065	606.478	Pos	Tier 3	NAT 31:0;O2	3.14037		NAT		0.00412695	0.00121937	0.00085162	0.00284589	0.00302951	0.00260815	0.0074007	0.00360752	0.0111938	0.00177528	0.0103144	0.00745647	0.00169381	0.00143643	0.00260454	0.00195192	0.00350795	0.00483098	0.00587934	0.00184388	0.00143581	0.00108154	0.00170978	0.00142782	0.000855	0.00134539	0.00109522	0.00111494	0.00093801	0.00108777	0.00092843	0.00097039	0.00101345	0.00052644	0.00198452	0.00197402	0.0007841	0.00078609	0.00098086	0.00091071
3868	7.38445	642.549	Pos	Tier 3	Car 34:5	5.8163		Car	Cer 41:6;O3 | Cer 41:5;O4 | Car 34:4;O	0.0042917	0.00128554	0.00089169	0.00791533	0.00216789	0.00193039	0.0051793	0.00275846	0.0076001	0.00258182	0.0159668	0.00670677	0.00190751	0.00175377	0.002358	0.00175767	0.00265575	0.00252922	0.00462808	0.0016617	0.00158518	0.00113354	0.00156176	0.00120892	0.00122604	0.00131585	0.00124939	0.0009434	0.00127474	0.00122649	0.00102327	0.00096355	0.00111442	0.00045872	0.00152937	0.00206183	0.00090389	0.00085397	0.00087649	0.00092322
3870	7.40203	710.557	Pos	Tier 3	HexCer 35:3;O2	0.134733		HexCer	HexCer 35:2;O3 | TG 38:3;O2 | TG O-38:4;O3 | Car 34:3;O4 | HexCer 33:0;O2	0.00371397	0.00247325	0.0022545	0.00266774	0.00311798	0.00254483	0.004746	0.00272075	0.00677124	0.00369214	0.00363521	0.00315859	0.0030018	0.00254193	0.00275427	0.00196676	0.00342536	0.003824	0.00352512	0.00295759	0.00406747	0.00327694	0.00292892	0.00265866	0.00267551	0.00259009	0.0026549	0.00287913	0.00269808	0.00299306	0.00323368	0.00282187	0.00224263	0.0027208	0.00318039	0.00371571	0.00268879	0.0025597	0.00236171	0.00247446
3874	7.40519	786.527	Pos	Tier 3	PS 34:0	1.94306		PS	CerP 40:2;O6 | PS O-34:1;O | LPS 34:1;O	0.00476628	0.00377579	0.00274194	0.0197734	0.00505535	0.00464669	0.0060395	0.0039152	0.00816376	0.00449239	0.0195297	0.0120773	0.00747365	0.00254784	0.00392891	0.00368212	0.00463287	0.00364616	0.00920864	0.00477919	0.0035661	0.00546164	0.00644626	0.00489898	0.0118551	0.00583567	0.0118551	0.00876473	0.0040179	0.00504447	0.00480047	0.00661924	0.00348399	0.00276545	0.00401052	0.00717102	0.00255937	0.00256208	0.0027591	0.00283537
3876	7.43567	667.43	Pos	Tier 3	PE-Cer 30:2;O6	1.38771		PE-Cer		0.0008022	0.00074969	0.00060547	0.00141846	0.00100374	0.00156923	0.0017837	0.00102202	0.00254539	0.00138678	0.00214919	0.00174228	0.00154758	0.00068855	0.0011425	0.00074782	0.00095732	0.0008119	0.00098723	0.00093429	0.00083673	0.00103686	0.00276206	0.0011592	0.000805	0.00106427	0.00088733	0.00136325	0.00097565	0.00100101	0.00108561	0.00139448	0.0007761	0.00065362	0.00114083	0.00203051	0.00063575	0.00078833	0.00081819	0.00066704
3879	7.4304	706.528	Pos	Tier 3	TG 38:5;O2	4.46961		TG	HexCer 35:5;O2 | TG O-38:6;O3 | HexCer 35:4;O3 | Car 34:5;O4	0.0135129	0.00581261	0.0026666	0.0198132	0.0138644	0.0184375	0.039156	0.0238492	0.054462	0.01401	0.0511093	0.00992385	0.0267106	0.0081312	0.0146538	0.00695282	0.017316	0.0171471	0.0220028	0.00773343	0.0115734	0.0197784	0.0626532	0.020305	0.0163196	0.0185466	0.0160823	0.0267486	0.0146018	0.0147009	0.0154882	0.0212319	0.00361808	0.0064658	0.0208084	0.0543988	0.00724721	0.00816233	0.00841108	0.00809281
3888	7.42576	763.578	Pos	Tier 3	SM 39:6;O2	4.69228		SM	PE-Cer 42:6;O2 | SM 39:5;O3	0.00250882	0.00239239	0.00158308	0.00312028	0.00245847	0.00319686	0.0060087	0.00247207	0.00954532	0.00285387	0.0144531	0.00394521	0.00479562	0.0017531	0.0023206	0.00158624	0.00258127	0.00308414	0.00379475	0.00261122	0.00272046	0.00361233	0.00617619	0.00204585	0.00283675	0.00224087	0.00180112	0.00394863	0.00289264	0.00239758	0.00232643	0.00395719	0.00219598	0.00080709	0.00229189	0.00536869	0.00155336	0.00148962	0.00140529	0.00142463
3896	7.51739	442.425	Pos	Tier 3	MG O-24:2	0.0190861		MG	FA 27:1;O	0.00265122	0.00094755	0.00076105	0.00214967	0.0022105	0.00238002	0.0036529	0.00183398	0.00547189	0.00179265	0.0086649	0.00343961	0.00135194	0.00138228	0.00169153	0.00160143	0.00232229	0.00272396	0.00323887	0.00103662	0.0016335	0.0008452	0.00101731	0.0008921	0.00090686	0.00097263	0.00088655	0.00086846	0.00088904	0.00089714	0.00088024	0.0008098	0.00070957	0.00053483	0.00096125	0.00108447	0.0007218	0.0007216	0.000737	0.00073034
3898	7.5	592.493	Pos	Tier 3	Cer 34:1;O4	3.65774		Cer	NAE 32:1;O3	0.0248255	0.00690131	0.00456669	0.0144338	0.014953	0.0125444	0.037452	0.0135608	0.0613428	0.0120937	0.0425802	0.0262344	0.00283113	0.00271736	0.0112401	0.00892139	0.0161247	0.017346	0.0282026	0.0109211	0.011378	0.00294912	0.00363242	0.00317114	0.00283553	0.0034035	0.0027356	0.00284267	0.00301376	0.00305444	0.00296379	0.00307708	0.0027976	0.00125102	0.0035525	0.00409568	0.00260644	0.00287065	0.00352487	0.00307302
3903	7.50158	831.572	Pos	Tier 3	PI-Cer 34:0;O4	1.57755		PI-Cer		0.00463349	0.00158005	0.00178215	0.00715562	0.00065642	0.00063754	0.0027585	0.00162138	0.00389567	0.00112374	0.0043132	0.00197803	0.00323337	0.00221127	0.00214023	0.00105295	0.00084655	0.00149142	0.00502456	0.00271097	0.00425945	0.00873907	0.00500749	0.00373214	0.00077594	0.00169872	0.00119043	0.00087623	0.00067642	0.00067334	0.00078224	0.0006274	0.00087012	0.00040952	0.00079767	0.00094123	0.00182603	0.00159268	0.00156593	0.00171966
3908	7.54257	630.439	Pos	Tier 3	TG 34:7;O	4.84009		TG	TG O-34:8;O2 | HexCer 31:6;O2 | ST 29:2;O3;HexNAc | ST 29:3;O2;HexNAc	0.00207268	0.001172	0.00081853	0.00154283	0.00153951	0.00153675	0.006916	0.00214781	0.0116842	0.00137759	0.0167912	0.00236206	0.00145285	0.00141239	0.00152337	0.00205922	0.00265747	0.00509655	0.00525352	0.00114763	0.00177149	0.00103952	0.00164335	0.00137234	0.00098134	0.00180128	0.00119079	0.00244008	0.00103838	0.0018991	0.00089236	0.00126646	0.00097407	0.00064916	0.00190741	0.00189733	0.00080308	0.00075555	0.00075943	0.00091233
3910	7.53911	726.509	Pos	Tier 3	PC 32:4	2.86436		PC	PE 35:4 | PA 37:5 | PC 30:1 | PC O-32:5;O | LPC 32:5;O | PE 33:0 | PE 33:1 | CerP 40:5;O4 | PE O-35:5;O | PC O-30:2;O | LPS O-34:5 | PA O-37:6;O | LPG O-34:7 | CerP 40:4;O5 | LPC 30:2;O | CerP 38:2;O4 | PE O-33:2;O	0.0050034	0.00281438	0.00206162	0.00221422	0.00526475	0.00267939	0.0099248	0.00584963	0.0139999	0.00445088	0.00628553	0.0072483	0.00273096	0.00274267	0.00536773	0.00469535	0.00554378	0.00593061	0.00763953	0.00345931	0.0034863	0.00270089	0.0033364	0.00282944	0.00266293	0.00271061	0.00259049	0.00243485	0.00235294	0.00267816	0.00247728	0.0023994	0.00238088	0.00188531	0.00297479	0.00336	0.00216008	0.00219013	0.00207096	0.00239253
3912	7.5511	741.531	Pos	Tier 3	TG 40:4;O2	5.09643		TG	TG O-40:5;O3	0.215171	0.136887	0.00082124	0.144476	0.234824	0.174853	0.40489	0.2384	0.571389	0.156312	0.317364	0.29494	0.149657	0.126915	0.194656	0.0133381	0.274784	0.39765	0.292143	0.145314	0.0959218	0.0170263	0.0349591	0.0224776	0.0223612	0.0215828	0.0225365	0.0326904	0.016258	0.0188538	0.0117195	0.0150238	0.00669522	0.00745027	0.0355924	0.0279368	0.0640148	0.0680855	0.0695433	0.0780632
3914	7.5485	754.56	Pos	Tier 3	PG 33:0	1.33152		PG	CerP 39:0;O6 | BMP 33:0 | Cer 44:6;O6 | ACer 44:5;O5 | PG O-33:1;O	0.00643031	0.00482896	0.00356956	0.0299083	0.00658161	0.00660361	0.010077	0.00644878	0.0137045	0.00574628	0.00601355	0.0106402	0.00449936	0.00444955	0.00687436	0.0054518	0.0073088	0.00749642	0.00746671	0.00597563	0.00431386	0.00297131	0.00355213	0.00363724	0.0026762	0.00317847	0.00274855	0.00302683	0.00323061	0.00333785	0.00316601	0.00303983	0.00357122	0.00171029	0.00406413	0.00380537	0.00270803	0.00264266	0.00283511	0.00270313
3920	7.54688	796.608	Pos	Tier 3	PG 36:0	1.79045		PG	CerP 42:0;O6 | PG O-36:1;O	0.00436914	0.00270183	0.00199718	0.0211258	0.00467916	0.00466446	0.0071788	0.00427215	0.0100854	0.00361221	0.00613232	0.00792893	0.00298556	0.0029525	0.00444408	0.00380688	0.00480957	0.0052346	0.0060536	0.00330942	0.00172441	0.00136211	0.00162838	0.00166739	0.00122683	0.00145708	0.00126	0.00138757	0.00148098	0.00153014	0.00145137	0.00139352	0.00163713	0.00078403	0.00186309	0.00174447	0.00141064	0.00144421	0.00161774	0.00141829
3924	7.56183	968.754	Pos	Tier 3	PI O-43:0	1.3718		PI		0.00141937	0.00078665	0.00064338	0.012837	0.00125976	0.00122353	0.0031063	0.00143227	0.00478035	0.00100734	0.00266482	0.00318673	0.00085777	0.00074113	0.0012982	0.00061109	0.00134464	0.00093709	0.00063633	0.0009638	0.00065226	0.00064495	0.00069014	0.00077141	0.00062248	0.00068265	0.00058026	0.00061979	0.00066198	0.00065897	0.00076555	0.00061401	0.00085154	0.00040078	0.00078064	0.00073105	0.00061232	0.00060258	0.00061284	0.0006235
3927	7.57256	548.403	Pos	Tier 3	NAT 27:1;O2	8.38498		NAT		0.00133317	0.00117821	0.00082287	0.00110189	0.00125467	0.00108016	0.0030204	0.00133316	0.00470772	0.00146903	0.00346673	0.00222917	0.00097737	0.00082886	0.00113504	0.00096042	0.00151866	0.00237703	0.00348907	0.00109908	0.00085585	0.00104503	0.00165206	0.00137962	0.00082614	0.00129997	0.00105825	0.0010773	0.00090634	0.00105105	0.00089709	0.00093764	0.00097924	0.00050867	0.00191752	0.00190738	0.00075763	0.00075955	0.00076345	0.00082235
3938	7.56034	702.51	Pos	Tier 3	PC 30:2	4.87653		PC	PE 33:2 | PC O-30:3;O | LPC 30:3;O | PA 35:3 | TG O-42:12 | CerP 38:3;O4 | PE O-33:3;O | CerP 38:2;O5 | PA O-35:4;O	0.00258458	0.00118131	0.00086535	0.00241178	0.00248962	0.00279333	0.0043081	0.00214491	0.00647137	0.00189027	0.00602289	0.00383627	0.00138976	0.00139572	0.00258116	0.00216168	0.00286537	0.00273038	0.0040232	0.00143529	0.0011794	0.00074265	0.00091739	0.00077799	0.00073221	0.00074532	0.00071229	0.0006695	0.00064697	0.0007364	0.00068116	0.00065975	0.00065465	0.00051839	0.00081796	0.00092388	0.00063807	0.00066613	0.00065708	0.00075175
3939	7.56387	712.513	Pos	Tier 3	PG 30:0	1.52013		PG	CerP 36:0;O6 | BMP 30:0 | Car 34:5;O3 | PG O-30:1;O | Cer 41:6;O6	0.00193062	0.00122845	0.00090807	0.011083	0.00074741	0.00076065	0.0035772	0.00187959	0.0052749	0.00153675	0.00160822	0.00355316	0.00122805	0.00121446	0.0021362	0.00173032	0.00230929	0.00237925	0.00318165	0.00161749	0.00116768	0.00074076	0.00088556	0.00090677	0.00066718	0.0007924	0.00068522	0.0007546	0.0008054	0.00083213	0.0007893	0.00075784	0.00089032	0.00042638	0.0010132	0.00094869	0.00071776	0.00065882	0.0007068	0.0006739
3941	7.5289	728.51	Pos	Tier 3	TG 40:8;O2	0.758364		TG	TG O-40:9;O3 | PG 30:0;O | BMP 30:0;O | HexCer 35:5;O2 | Car 34:5;O4	0.00668968	0.00395326	0.00276098	0.00532417	0.00737743	0.00119518	0.013817	0.00763511	0.0199992	0.00451339	0.0114983	0.00959704	0.00392689	0.00333018	0.00637255	0.00547759	0.00814672	0.0135569	0.0117203	0.00468614	0.00301944	0.00315782	0.00812202	0.00316575	0.00216201	0.00196667	0.00134147	0.00152043	0.00191664	0.00148339	0.00147898	0.00335311	0.00161442	0.00075311	0.0036189	0.00743968	0.00221896	0.00227816	0.0021414	0.002692
3959	7.55572	810.623	Pos	Tier 3	PG 37:0	1.8813		PG	CerP 43:0;O6 | PG O-37:1;O	0.00158726	0.00122331	0.00090427	0.00750881	0.00172985	0.00165791	0.0027917	0.00184155	0.00374191	0.0014355	0.0024062	0.00264393	0.00115542	0.00114263	0.00198604	0.00140495	0.0018108	0.00193186	0.00190075	0.00140722	0.00096922	0.00074027	0.00088497	0.00090618	0.00066675	0.00079188	0.00068477	0.0007541	0.00080487	0.00083159	0.00078878	0.00075734	0.00088973	0.0004261	0.00101253	0.00094807	0.00076173	0.00065839	0.00070634	0.00084016
3960	7.55912	822.624	Pos	Tier 3	PG 38:1	2.3842		PG	PS O-38:0;O | PG O-38:2;O | CerP 44:1;O6	0.0011897	0.00099446	0.0007351	0.00565257	0.00134582	0.00124806	0.0020087	0.00103937	0.00297811	0.00084564	0.00145822	0.00219791	0.00073922	0.00073104	0.00087658	0.00094917	0.00107305	0.00169764	0.00167481	0.0010102	0.00072927	0.00075391	0.00090129	0.00092288	0.00067904	0.00080648	0.00069739	0.000768	0.00081971	0.00084692	0.00080332	0.0007713	0.00090613	0.00043395	0.0010312	0.00096554	0.00068711	0.00067053	0.00071936	0.00068587
3961	7.55121	824.639	Pos	Tier 3	PG 38:0	1.89324		PG	CerP 44:0;O6 | PG O-38:1;O	0.00449772	0.00253919	0.00187696	0.019546	0.00461426	0.00431567	0.0073563	0.00455912	0.0101536	0.00380297	0.0058747	0.00726956	0.00286609	0.00283437	0.00424633	0.00373123	0.00491976	0.00513057	0.00632164	0.00361894	0.00188941	0.00078657	0.00094032	0.00096285	0.00070845	0.00084141	0.0007276	0.00080126	0.00085521	0.0008836	0.00083811	0.0008047	0.00094538	0.00045275	0.00107586	0.00100736	0.00141775	0.00146285	0.00153078	0.00141253
3964	7.58063	938.509	Pos	Tier 3	Hex2Cer 34:6;O6	0.988837		Hex(2)Cer	PK 46:5;O17;N | MIPC 29:0;O6	0.00345619	0.00307729	0.00203629	0.00178522	0.00226831	0.00196876	0.003881	0.00222486	0.00553709	0.00218734	0.00298972	0.00302379	0.00215815	0.0019959	0.0025605	0.00157993	0.00237578	0.00307187	0.00288601	0.00258883	0.00314821	0.0042541	0.00405483	0.00313318	0.00182206	0.00218703	0.00175785	0.00182665	0.00193659	0.00196273	0.00190448	0.00197728	0.00179769	0.00080388	0.00228278	0.00263181	0.00154924	0.00173641	0.0014146	0.00145201
3967	7.57001	941.577	Pos	Tier 3	PI 41:6;O	1.72778		PI	PI 39:3;O	0.0007649	0.00079497	0.00065018	0.00514626	0.00072138	0.00063053	0.0015477	0.00074461	0.00235076	0.00079546	0.00092721	0.0023667	0.00061315	0.00060462	0.00072656	0.00061755	0.00061171	0.000947	0.00099213	0.00084888	0.00057548	0.00065178	0.00069744	0.00077957	0.00062906	0.00068987	0.00058639	0.00062635	0.00066898	0.00066593	0.00077364	0.0006205	0.00086055	0.00040502	0.00078889	0.00073878	0.00062689	0.00060896	0.00061932	0.00063009
3975	7.56414	547.399	Pos	Tier 3	DG 28:2;O	4.31323		DG	DG O-28:3;O2 | FA 31:3;O4	0.00334177	0.00139801	0.00097638	0.00295396	0.00350018	0.00301336	0.0086969	0.0036207	0.0137732	0.00201764	0.0103074	0.00654207	0.00157913	0.00133917	0.00307068	0.00235122	0.00407372	0.00581924	0.00838985	0.00163232	0.00103017	0.00104985	0.00165969	0.00138598	0.00082995	0.00130597	0.00106313	0.00108227	0.00091052	0.0010559	0.00090123	0.00094196	0.00098376	0.00051101	0.00192637	0.00191619	0.00076113	0.00076306	0.00076698	0.00082614
3979	7.57866	719.428	Pos	Tier 3	PI-Cer 29:5;O2	4.74241		PI-Cer	PG O-32:6 | PA 35:5;O	0.0276182	0.00228923	0.0018723	0.0148195	0.00186947	0.0018157	0.061404	0.0265846	0.0962224	0.0017373	0.00202506	0.00391604	0.00176566	0.00152558	0.00209223	0.00177833	0.00176152	0.00272705	0.00161671	0.00244448	0.0117049	0.00187689	0.00200838	0.00224489	0.00181148	0.00198658	0.00168861	0.00180367	0.00192644	0.00191766	0.00222783	0.00178684	0.00247809	0.00116631	0.00227175	0.00212743	0.00889988	0.00175358	0.00981076	0.00181444
3996	7.62089	870.522	Pos	Tier 3	Hex2Cer 33:6;O4	1.24633		Hex(2)Cer	Hex2Cer 33:5;O5 | Hex2Cer 31:3;O4	0.00427878	0.00280143	0.00185374	0.00195982	0.00249016	0.00248659	0.004653	0.00266746	0.00663862	0.00247113	0.00422584	0.0034161	0.00306595	0.00302638	0.00327406	0.00173445	0.00260814	0.00337232	0.00561557	0.00271722	0.00485608	0.0084439	0.00484063	0.00463944	0.00242942	0.0032609	0.0023438	0.00260568	0.002126	0.00215469	0.00209074	0.0025035	0.00197351	0.00088251	0.00250604	0.00288922	0.00227703	0.00234549	0.00224158	0.00194955
4006	7.62883	592.493	Pos	Tier 3	Cer 34:1;O4	3.55063		Cer	NAE 32:1;O3	0.0280748	0.00707095	0.00467895	0.0241949	0.0289206	0.024262	0.041086	0.0110917	0.0710796	0.0112583	0.0542483	0.0344105	0.0105257	0.0101027	0.0194229	0.00654782	0.0190979	0.012731	0.0285638	0.0103299	0.0200247	0.00349003	0.00429864	0.00375277	0.0033556	0.00402774	0.00323734	0.00336405	0.00356652	0.00361466	0.00350738	0.00364146	0.00331072	0.00148047	0.00420407	0.00484688	0.00359878	0.00331191	0.00362079	0.00387927
4007	7.62571	593.497	Pos	Tier 3	CE 13:3;O	6.24484		CE	NAT 30:0;O	0.00424141	0.00074568	0.00053671	0.00315804	0.00243478	0.00302825	0.003809	0.00123501	0.0063829	0.00308659	0.0127516	0.00316815	0.0012273	0.00127207	0.00304394	0.00064977	0.00167613	0.00066355	0.00455144	0.00128297	0.00278627	0.00058965	0.00221607	0.00333444	0.00053333	0.00053281	0.0005552	0.00047459	0.00056125	0.0006043	0.00049502	0.00051432	0.00050746	0.00043649	0.00045766	0.00056257	0.00060025	0.00068551	0.00063293	0.00073138
4011	7.6358	664.481	Pos	Tier 3	HexCer 32:5;O2	4.74819		HexCer	HexCer 32:4;O3 | TG 35:5;O2 | ST 30:0;O4;HexNAc | TG O-35:6;O3 | ST 30:1;O3;HexNAc	0.0099975	0.00329766	0.00218211	0.00776922	0.00720184	0.00710526	0.023108	0.0118615	0.0343536	0.00894437	0.0220398	0.00459303	0.0102896	0.00422416	0.00670037	0.00437713	0.0232077	0.0085105	0.0128522	0.00399671	0.00734945	0.007613	0.017558	0.00608333	0.0118174	0.00732065	0.00728401	0.0100545	0.00938917	0.00692766	0.00679048	0.00847876	0.00640973	0.00230896	0.00608588	0.0278906	0.0044398	0.00392296	0.0040557	0.0043532
4012	7.63608	693.446	Pos	Tier 3	SM 29:3;O6	1.74023		SM	PE-Cer 32:3;O6 | PE-Cer 30:0;O6	0.014337	0.00853428	0.00466741	0.0143115	0.0113763	0.0139231	0.025171	0.0134054	0.0369361	0.0141428	0.0375461	0.0125176	0.0152886	0.00911982	0.0153584	0.0070156	0.0136588	0.013898	0.0160195	0.0096999	0.0147471	0.0129086	0.0188982	0.0145609	0.0121944	0.0131003	0.0109763	0.0142182	0.0140109	0.0128054	0.014383	0.0143461	0.0102742	0.00497895	0.0128978	0.0242869	0.00877356	0.00790812	0.00846528	0.00863371
4015	7.62648	718.557	Pos	Tier 3	CerP 43:5;O2	4.91979		CerP		0.0061998	0.0025113	0.00166176	0.00476416	0.00540289	0.00526944	0.012939	0.00741768	0.0184607	0.00564517	0.0287397	0.00818416	0.00787972	0.00350154	0.00527018	0.00170922	0.00309184	0.00332326	0.00710517	0.0049985	0.00520761	0.00393132	0.00739373	0.00351144	0.00259186	0.00259446	0.00208532	0.00449553	0.00245585	0.00323334	0.00210468	0.00394667	0.00198667	0.00084721	0.0024058	0.00616716	0.00165218	0.00178182	0.00174614	0.00188157
4020	7.62491	732.544	Pos	Tier 3	TG 40:6;O2	4.18651		TG	HexCer 37:6;O2 | TG O-40:7;O3 | HexCer 37:5;O3 | ACer 43:6;O6	0.142956	0.0545767	0.028399	0.162973	0.110631	0.161127	0.2945	0.165187	0.423805	0.141073	0.673002	0.115217	0.253149	0.0926346	0.150384	0.0671681	0.117638	0.177754	0.199562	0.0813691	0.117843	0.175409	0.481013	0.194495	0.155507	0.143651	0.127533	0.231061	0.165764	0.131106	0.114692	0.170464	0.0782551	0.0560955	0.162262	0.564947	0.0765669	0.0758527	0.081913	0.0871691
4022	7.62681	734.55	Pos	Tier 3	CerP 43:6;O2	1.71428		CerP	CerP 43:5;O3 | LPC O-33:4 | CerP 41:3;O2	0.00848532	0.00309156	0.00204573	0.00849733	0.00677927	0.00855999	0.016212	0.00744285	0.0249814	0.00855726	0.02816	0.00789043	0.0124115	0.00499557	0.00757078	0.00276461	0.00711628	0.00613557	0.0111795	0.00427291	0.00890645	0.00833925	0.0152937	0.00726963	0.00936853	0.00612164	0.00542442	0.0103474	0.00858902	0.00642751	0.00634065	0.0085077	0.00361811	0.00223622	0.00503183	0.018076	0.00396833	0.00348763	0.00359379	0.00356866
4025	7.62042	782.56	Pos	Tier 3	TG 44:9;O2	4.35891		TG	TG O-44:10;O3	0.0145926	0.00532331	0.00371783	0.00199391	0.00280299	0.00241314	0.0050741	0.00363213	0.00651608	0.00227653	0.0255391	0.0034545	0.0114102	0.00225818	0.00309238	0.00541778	0.00300173	0.00599773	0.0261633	0.0143069	0.0111407	0.0300351	0.035802	0.0159933	0.00595069	0.0101701	0.00762262	0.00818876	0.00246928	0.00286355	0.00244407	0.00666667	0.00266789	0.00139556	0.00522421	0.00519659	0.00206414	0.00206937	0.00208	0.00547887
4026	7.62321	802.535	Pos	Tier 3	Hex2Cer 30:3;O2	4.88342		Hex(2)Cer	Hex2Cer 30:2;O3	0.0326622	0.013113	0.00867703	0.0094131	0.00707507	0.0059354	0.024718	0.00850273	0.0409332	0.00682252	0.00857236	0.00943149	0.00567437	0.00544633	0.0165718	0.00492795	0.00741029	0.0140758	0.0411214	0.015006	0.0156337	0.00591086	0.00728036	0.00635584	0.0102705	0.00682155	0.00548289	0.00569749	0.0060404	0.0103086	0.00594025	0.0173114	0.00560717	0.00268015	0.00761077	0.0148979	0.00482582	0.0110068	0.00436581	0.0044259
4028	7.6309	838.606	Pos	Tier 3	HexCer 41:5;O5	2.75932		HexCer	HexCer 41:4;O6 | HexCer 39:2;O5	0.00476971	0.00241934	0.00160091	0.0025454	0.00323419	0.00716477	0.005438	0.00311747	0.00775856	0.0051329	0.0196755	0.00709575	0.01941	0.00310306	0.00282501	0.00231576	0.00241214	0.00311888	0.00685052	0.00614511	0.0077772	0.037137	0.0323687	0.0107404	0.00544316	0.0061391	0.0045145	0.00990863	0.00622208	0.00354283	0.00348711	0.0089392	0.00329158	0.00092262	0.00261995	0.00952391	0.00249012	0.00198419	0.00196871	0.00197409
4029	7.63237	850.517	Pos	Tier 3	Hex2Cer 30:3;O5	1.65731		Hex(2)Cer	Hex2Cer 30:2;O6 | Hex2Cer 28:0;O5	0.0034644	0.002413	0.00159672	0.00299437	0.00247507	0.00380711	0.00393	0.00225299	0.00560709	0.00334432	0.00278309	0.00306202	0.00586198	0.00194014	0.00256819	0.0015999	0.00240581	0.00311071	0.00280945	0.00227232	0.00236738	0.00339925	0.00517763	0.00365515	0.00354108	0.00259155	0.00184556	0.0045332	0.00202678	0.00205414	0.00278639	0.00343097	0.00263015	0.00081405	0.00231163	0.00507627	0.00156674	0.00150245	0.00145744	0.00143691
4032	7.63493	547.472	Pos	Tier 3	FAHFA 33:1;O	4.39843		FAHFA	MG 30:1 | MG O-30:2;O | DG O-30:1 | FA 33:1;O2 | NAE 28:1;O4	0.00120026	0.00116811	0.00081582	0.00072558	0.00102001	0.00117475	0.0022723	0.00143861	0.0031059	0.00082843	0.00302637	0.00125709	0.00097029	0.00082285	0.00117919	0.00090179	0.00141044	0.00223192	0.00139143	0.0013331	0.00103807	0.00103607	0.00163791	0.00179068	0.00114581	0.00151078	0.00105755	0.00106807	0.00089857	0.00141965	0.0008894	0.0009296	0.00097085	0.00061731	0.00232707	0.00347529	0.00077811	0.00077908	0.00084448	0.00085595
4036	7.63064	770.497	Pos	Tier 3	PS 33:1	3.03141		PS	PS O-33:2;O | CerP 39:3;O6	0.0106257	0.00559694	0.00406444	0.0458111	0.00446743	0.00412961	0.014409	0.00773839	0.021079	0.0125281	0.0188119	0.0271191	0.0185066	0.00574099	0.0104681	0.00805929	0.00831964	0.00798057	0.0132232	0.00724342	0.0117856	0.0173191	0.0111325	0.0132355	0.0528837	0.0190028	0.0461479	0.0121808	0.0188976	0.0145734	0.0180155	0.0194554	0.00872228	0.0110269	0.0159915	0.0213237	0.00821293	0.00742421	0.00769725	0.00840586
4037	7.63375	771.498	Pos	Tier 3	PA 42:9	2.74228		PA	PA 40:6 | PA O-42:10;O | PK 38:1;O12;N2 | PG O-39:9 | PA O-40:7;O	0.0211319	0.0134232	0.00829331	0.0103281	0.0138385	0.0188036	0.035787	0.0164699	0.0551034	0.0205942	0.0451859	0.0402886	0.0096119	0.00979325	0.0146002	0.0131557	0.0168876	0.0205076	0.0210437	0.0108641	0.0129251	0.0158149	0.0265584	0.0164721	0.013606	0.0184399	0.0160175	0.0202853	0.0173482	0.0151346	0.0156271	0.0181847	0.015451	0.0083868	0.0157448	0.0277186	0.0082599	0.00750558	0.00915696	0.00891896
4040	7.63746	789.594	Pos	Tier 3	SM 41:6;O3	4.2538		SM		0.0274361	0.00694728	0.00454361	0.0521824	0.0177194	0.110172	0.056692	0.022179	0.0912055	0.051786	0.291826	0.0127329	0.19366	0.0171999	0.026923	0.0158897	0.0219369	0.0129579	0.0338116	0.0103031	0.0456833	0.115481	0.250983	0.0834177	0.0999468	0.0532715	0.0443544	0.148032	0.126859	0.0565548	0.0642226	0.130123	0.0205963	0.019727	0.0292964	0.255309	0.0167576	0.01514	0.0164752	0.0178641
4041	7.63786	790.597	Pos	Tier 3	PG O-37:3	1.57502		PG	PS O-37:1 | PC 35:1;O | PE 38:1;O | PA 40:2;O | CerP 43:2;O5 | CerP 43:1;O6	0.00213703	0.00109153	0.00080686	0.028247	0.00171609	0.0123435	0.0042481	0.00231592	0.00618034	0.0048804	0.0228302	0.00126863	0.0189942	0.0017319	0.00287508	0.00190901	0.00238957	0.00124834	0.00262247	0.0011088	0.00381841	0.0112273	0.0243534	0.00918944	0.00904036	0.00539928	0.00480827	0.0152836	0.0135742	0.00642605	0.00732799	0.0129172	0.00255614	0.00258016	0.00328156	0.0249612	0.00186457	0.00188198	0.00231059	0.00212899
4044	7.63008	821.51	Pos	Tier 3	PA 44:9	1.12057		PA	PA O-44:10;O | SM 37:6;O6 | PE-Cer 40:6;O6	0.187533	0.081872	0.043651	0.155625	0.144961	0.163596	0.34401	0.151037	0.536991	0.175732	0.270208	0.20462	0.165349	0.0994815	0.179879	0.117261	0.159673	0.177158	0.236773	0.0817791	0.160835	0.138876	0.232417	0.162629	0.138091	0.183851	0.141242	0.160598	0.155911	0.124265	0.154023	0.159721	0.115869	0.112525	0.16791	0.255528	0.101715	0.0820497	0.0943516	0.0955957
4045	7.63183	822.513	Pos	Tier 3	PI 32:3	0.366075		PI	PI O-32:4;O | PI-Cer 35:3;O4 | PI-Cer 33:0;O4 | PI-Cer 35:2;O5	0.00196383	0.00139028	0.00095932	0.0197133	0.00190004	0.00274479	0.0034914	0.00191668	0.00506612	0.00222736	0.00237599	0.00261218	0.00293862	0.0013111	0.00236689	0.00140999	0.00145747	0.00192064	0.00176689	0.00159449	0.00166057	0.00267232	0.00356974	0.0031662	0.00197934	0.00229745	0.00174192	0.00281795	0.00315547	0.00229397	0.00331164	0.00293694	0.0023402	0.00131147	0.00210613	0.00350497	0.00191426	0.00191807	0.00193898	0.00199494
4049	7.63963	890.5	Pos	Tier 3	PI-Cer 36:3;O6	0.272273		PI-Cer		0.00125329	0.00143967	0.00108434	0.0118273	0.00142365	0.0017258	0.0023556	0.00144184	0.00326938	0.00133997	0.00112314	0.00257749	0.0014665	0.00105955	0.00161562	0.00114746	0.00123863	0.00168714	0.00097047	0.0016539	0.00121231	0.00142589	0.00166399	0.00193337	0.00105529	0.00158954	0.00139906	0.00162343	0.00166699	0.00151653	0.00217318	0.00162816	0.0024522	0.00106804	0.00194721	0.00168774	0.00137397	0.00128482	0.0014193	0.0015845
4053	7.65212	577.502	Pos	Tier 3	CE 13:3	6.80856		CE	NAT 30:0	0.00790984	0.00117311	0.00084436	0.00360491	0.00306557	0.00381278	0.013185	0.00255289	0.0238166	0.00604586	0.0740401	0.00516345	0.00243203	0.00252075	0.00467806	0.00281431	0.00357001	0.00287398	0.00862165	0.00179438	0.00462079	0.0007429	0.00279202	0.00420104	0.00067194	0.00067128	0.00069949	0.00059793	0.00070712	0.00076135	0.00062367	0.00064799	0.00063935	0.00054993	0.0005766	0.00070878	0.0006654	0.00112413	0.0009003	0.00108968
4058	7.66329	688.433	Pos	Tier 3	PC O-29:6	3.14016		PC	LPC 29:6 | PE O-32:6 | LPC O-29:7;O | CerP 37:6;O3	0.00285762	0.00072046	0.00052776	0.00212536	0.00217674	0.00244228	0.0048413	0.00192044	0.00776213	0.00185558	0.00783923	0.004167	0.00120432	0.00120949	0.00237367	0.00231985	0.00283487	0.00293017	0.00489146	0.00105507	0.0009246	0.00058443	0.00072195	0.00061225	0.00057622	0.00058654	0.00056054	0.00052687	0.00050914	0.00057951	0.00053605	0.00051919	0.00051519	0.00040795	0.0006437	0.00072705	0.00052392	0.00057504	0.00052842	0.00060647
4059	7.65998	689.437	Pos	Tier 3	PG 28:0	0.725638		PG	BMP 28:0 | PG O-28:1;O	0.00209417	0.00096746	0.00071515	0.0107272	0.00199833	0.00203373	0.0036028	0.00175317	0.0054524	0.00164651	0.00548491	0.0038918	0.00104647	0.00103489	0.00178602	0.00174192	0.00251078	0.0023952	0.00361677	0.00125703	0.00070947	0.00073345	0.00087682	0.00089783	0.0006606	0.00078458	0.00067846	0.00074715	0.00079745	0.00082392	0.00078151	0.00075036	0.00088153	0.00042217	0.0010032	0.00093933	0.00066846	0.00065232	0.00069983	0.00066725
4060	7.66457	690.433	Pos	Tier 3	PS O-27:0;O	1.53301		PS	CerP 33:1;O6	0.00764249	0.00367806	0.00267096	0.0280584	0.00670114	0.00619441	0.013309	0.00469283	0.0219255	0.00533853	0.0147066	0.0162012	0.00345905	0.0026863	0.00654334	0.00739911	0.00857767	0.00732684	0.0268246	0.0034379	0.00256527	0.00335215	0.00255959	0.00304313	0.0115482	0.00568462	0.0115482	0.00291214	0.00315985	0.00348416	0.00402343	0.0033193	0.00292004	0.00269387	0.00390671	0.003175	0.00249312	0.00249576	0.00268768	0.00276198
4062	7.66203	730.465	Pos	Tier 3	PS 30:0	2.66977		PS	CerP 36:2;O6 | PS O-30:1;O	0.00897835	0.00416433	0.00302409	0.0328184	0.00959698	0.00771224	0.014394	0.00736671	0.0214214	0.00715293	0.0122169	0.0187352	0.00480574	0.00373214	0.00722654	0.00970508	0.0130966	0.00961029	0.031612	0.00542978	0.00345305	0.00330653	0.00252476	0.00300171	0.011391	0.00560726	0.011391	0.00287251	0.00311684	0.00343674	0.00396867	0.00327413	0.0028803	0.00265721	0.00385355	0.00313179	0.00248343	0.00340802	0.00311966	0.0031522
4063	7.67363	731.459	Pos	Tier 3	SM 30:2;O6	1.27373		SM	PE-Cer 33:2;O6	0.00527213	0.00259532	0.00171736	0.00340297	0.00589338	0.00362733	0.0099132	0.00336616	0.0164602	0.00382457	0.00727773	0.00852818	0.00198143	0.00212486	0.00251744	0.0034647	0.006435	0.00673646	0.00888438	0.00295312	0.00254625	0.00206401	0.00254223	0.00221939	0.00198451	0.00238201	0.00191457	0.0019895	0.00210925	0.00213771	0.00207427	0.00215356	0.00195796	0.00087556	0.0024863	0.00286645	0.00168513	0.00161598	0.0015245	0.00154548
4066	7.67998	745.26	Pos	Tier 3	PIP 21:4;O	1.19717		PIP		0.00293077	0.00303013	0.00308463	0.0197571	0.00295812	0.00271633	0.0043516	0.00259248	0.00611066	0.00291707	0.00225503	0.00566816	0.00250392	0.00237065	0.00306778	0.00279493	0.0027745	0.00444082	0.00204595	0.00353487	0.00249048	0.00255382	0.00239564	0.00089021	0.00229613	0.002542	0.00268613	0.00287039	0.00286495	0.00307619	0.00358689	0.00267396	0.00407424	0.00161689	0.0031272	0.00283867	0.00230723	0.00224146	0.00212126	0.00234728
4073	7.6812	786.287	Pos	Tier 3	PIP 23:6;O	1.56133		PIP		0.00185297	0.00202199	0.00208364	0.0103868	0.00166397	0.00160333	0.0022983	0.00141039	0.00318617	0.00136798	0.00075198	0.00268955	0.0013442	0.00125497	0.00149968	0.00181226	0.00157669	0.00235667	0.00092788	0.00187264	0.00160374	0.00168379	0.0011887	0.00132868	0.00128651	0.00150697	0.00170702	0.00132479	0.00184725	0.00215851	0.00217622	0.00166306	0.00265819	0.00109214	0.00209374	0.0012925	0.00139866	0.00111834	0.00145535	0.00152392
4074	7.66011	904.468	Pos	Tier 3	MIPC 28:2;O5	1.15368		MIPC	MIPC 28:1;O6	0.00111589	0.00105753	0.00086492	0.00525396	0.00066279	0.00064372	0.0018184	0.00110325	0.00253361	0.00116517	0.00105048	0.0020314	0.00112524	0.00080558	0.0011048	0.00071287	0.00094377	0.00109317	0.00057318	0.00086664	0.00112725	0.00127883	0.00136842	0.00174625	0.00064223	0.00133462	0.00059867	0.00123631	0.00146485	0.00131445	0.00170313	0.00146786	0.00172785	0.00041349	0.00167634	0.00075424	0.00115139	0.00114104	0.00114792	0.00112295
[truncated: 6,490 more rows]
[truncated: 16 more columns]
