# Supplementary material for: Profiling lipidomic changes in dengue-resistant and dengue-susceptible strains of Colombian Aedes aegypti after dengue virus challenge
Source: PLoS Negl Trop Dis. 2023 Oct 17;17(10):e0011676. doi: 10.1371/journal.pntd.0011676 (PMC10581493; doi:10.1371/journal.pntd.0011676)
Supplement: S2 Table — (XLSX) [file pntd.0011676.s003.xlsx]

## Sheet: Supplemental Table 2
S3 Table. List of unidentified features from the in-depth global lipidomics analysis Note that in "Information" section (column A to column D), column "Feature Identifier (No.)" shows the individual feature number coded from data processing. Column "RT (min)" shows the retention time of the feature detected in minutes. Column "m/z" is the mass to charge ratio of the detected feature. Column "Pola…
Feature Identifier (No)	RT (min)	m/z	Polarity	Sus-Blood-18h-1	Sus-Blood-18h-2	Sus-Blood-18h-3	Sus-Blood-24h-1	Sus-Blood-24h-2	Sus-Blood-24h-3	Sus-Blood-36h-2	Sus-Blood-36h-3	Sus-Blood+Virus-18h-1	Sus-Blood+virus-18h-2	Sus-Blood+virus-18h-3	Sus-Blood+virus-24h-1	Sus-Blood+virus-24h-2	Sus-Blood+virus-24h-3	Sus-Blood+virus-36h-1	Sus-Blood+virus-36h-2	Sus-Blood+virus-36h-3	MIB-Blood-18h-1	MIB-Blood-18h-2	MIB-Blood-18h-3	MIB-Blood-24h-1	MIB-Blood-24h-2	MIB-Blood-24h-3	MIB-Blood-36h-1	MIB-Blood-36h-2	MIB-Blood-36h-3	MIB-Blood+Virus-18h-1	MIB-Blood+virus-18h-2	MIB-Blood+virus-18h-3	MIB-Blood+virus-24h-1	MIB-Blood+virus-24h-2	MIB-Blood+virus-24h-3	MIB-Blood+virus-36h-1	MIB-Blood+virus-36h-2	MIB-Blood+virus-36h-3	QC01_01	QC01_02	QC02_01	QC02_02	QC03_01	QC03_02	QC04_01	QC04_02	QC05_01	QC05_02	QC06_01
Group				Sus-Blood-18h	Sus-Blood-18h	Sus-Blood-18h	Sus-Blood-24h	Sus-Blood-24h	Sus-Blood-24h	Sus-Blood-36h	Sus-Blood-36h	Sus-Blood+Virus-18h	Sus-Blood+Virus-18h	Sus-Blood+Virus-18h	Sus-Blood+Virus-24h	Sus-Blood+Virus-24h	Sus-Blood+Virus-24h	Sus-Blood+Virus-36h	Sus-Blood+Virus-36h	Sus-Blood+Virus-36h	MIB-Blood-18h	MIB-Blood-18h	MIB-Blood-18h	MIB-Blood-24h	MIB-Blood-24h	MIB-Blood-24h	MIB-Blood-36h	MIB-Blood-36h	MIB-Blood-36h	MIB-Blood+Virus-18h	MIB-Blood+Virus-18h	MIB-Blood+Virus-18h	MIB-Blood+Virus-24h	MIB-Blood+Virus-24h	MIB-Blood+Virus-24h	MIB-Blood+Virus-36h	MIB-Blood+Virus-36h	MIB-Blood+Virus-36h	QC	QC	QC	QC	QC	QC	QC	QC	QC	QC	QC
55	1.03088	533.34	Pos	22870	5828	5828	19590	16328	16328	13110	10898	12008	30388	11764	13018	15302	9108	44688	32376	32376	23416	5828	5828	5828	20232	5828	37526	12592	18924	8756	5828	5828	5828	5828	5828	5828	5828	16938	13572	5828	5828	5828	5828	8424	6610	5828	5828	5828	5828
73	1.06808	725.371	Pos	13572	3548	3548	3548	3548	3548	3548	3548	3548	3548	3548	3548	3548	3548	3548	3548	3548	3548	3548	3548	3548	3548	3548	18026	5158	6040	3548	3548	3548	3548	3548	3548	3548	3548	3548	3548	3548	3548	3548	3548	3548	3548	3548	3548	3548	3548
85	1.03967	327.201	Pos	99796	22958	22958	22958	22958	22958	22958	22958	39254	116768	57252	22958	22958	22958	22958	58056	22958	106120	22958	22958	22958	22958	38250	76306	67468	67468	102382	46194	74902	22958	51104	22958	57238	57238	77362	22958	22958	22958	22958	55546	22958	22958	22958	22958	32190	22958
95	1.03451	445.288	Pos	15698	3990	3990	3990	3990	3990	14740	8706	9816	26762	9816	13918	8790	8790	36226	28828	28828	23486	3990	3990	7486	13378	3990	37558	3990	3990	3990	3990	8992	3990	3990	3990	7356	7356	12644	3990	7358	7762	3990	15740	7398	3990	7308	3990	3990	7052
99	1.03508	477.309	Pos	99634	27612	27612	42630	27612	27612	43010	43010	29134	103930	48844	69788	55100	48800	53170	72648	53170	89592	27612	27612	52390	28620	28620	95698	67428	67428	72184	56766	56766	27612	33676	27612	49572	49572	66360	45956	29338	33476	29220	50838	29220	29220	29220	29220	33674	31002
101	1.03083	489.314	Pos	19712	5294	5294	20550	17978	17978	16754	9880	13590	34374	13590	16266	18626	11254	47328	34418	14390	25052	5294	5294	9024	18676	5294	40436	12538	18500	8358	8358	9002	5294	5294	5294	11822	11822	16950	5294	5294	8320	5294	5294	7630	5294	5294	5294	5294	7446
104	1.03268	521.335	Pos	96474	24918	24918	24918	24918	25888	36548	43192	26294	97838	45532	62264	48734	43380	79360	71678	71678	81190	24918	24918	51294	24918	24918	94500	64300	64300	62318	49578	49578	24918	24918	24918	45226	32694	58684	24918	24918	24918	29732	41076	24918	24918	24918	24918	31778	28636
109	1.03765	565.361	Pos	73854	3120	3120	20570	28154	20570	34402	34402	22752	78554	33990	45734	37530	37530	38154	53496	38154	62060	24604	24604	43720	19756	19756	3120	3120	3120	46826	35206	35206	32196	3120	3120	36808	36808	44404	29890	3120	3120	3120	3120	3120	3120	21452	3120	25342	3120
121	1.03355	614.343	Pos	18764	3682	3682	3682	3682	3682	3682	3682	3682	3682	3682	3682	3682	3682	6684	3682	3682	3682	3682	3682	3682	3682	3682	10442	3682	5574	3682	3682	3682	3682	3682	3682	3682	3682	3682	3682	3682	3682	3682	3682	3682	3682	3682	3682	3682	3682
125	1.03259	653.414	Pos	29072	11084	11084	11084	11084	11084	11084	11084	11084	41104	11084	19496	11084	11084	48336	30040	30040	11084	11084	11084	11084	11084	11084	53290	19938	29008	20322	11084	11084	11084	11084	11084	11084	11084	20226	11084	11084	11084	11084	11084	11084	11084	11084	11084	11084	11084
146	1.07351	443.273	Pos	4760	4096	4096	4096	4096	4096	4096	4096	4096	4096	4096	4096	4096	4096	5054	4096	4096	4096	4096	4096	4096	4096	4096	12682	5842	7588	4096	4096	4096	4096	4096	4096	4096	4096	4096	4096	4096	4096	4096	4096	4096	4096	4096	4096	4096	4096
197	1.14704	696.407	Pos	7342	5992	5992	5992	5992	5992	15770	11316	5992	5992	5992	5992	5992	5992	18228	18228	18850	20480	5992	5992	10430	9644	9644	5992	15200	5992	5992	5992	5992	5992	7754	5992	14718	20986	37038	6270	5992	5992	6262	5992	5992	5992	5992	5992	5992	5992
208	1.17787	556.32	Pos	4974	3066	3066	3904	5690	3904	15928	15928	5678	13422	5658	3692	3692	10946	10644	8574	11118	5874	3106	3106	3116	3116	4394	3066	3066	6248	3066	4050	3476	4068	8842	4068	12550	5100	23910	5076	5296	4318	4876	5502	5918	3682	4002	5534	4876	4814
211	1.22914	518.338	Pos	4646	4882	4646	5324	5400	5324	5280	5280	5180	4300	5276	5544	6084	5544	5308	5308	5388	4282	6346	6596	6206	5692	5646	5058	5848	5058	5388	5530	4948	5338	5118	5740	5556	5524	4814	6010	6462	6066	5896	6886	5888	5330	5344	6308	6790	6054
213	1.20187	768.465	Pos	13444	3694	3694	3694	6488	3694	8420	20184	14984	16294	14984	3694	3694	6362	3694	7446	8224	7316	3694	3694	4930	6036	4930	8780	9714	9238	8766	3694	3694	3694	3694	3694	9490	9490	10976	3694	3694	3694	3694	3694	3694	3694	3694	5488	3694	3694
215	1.18187	868.374	Pos	255758	176450	176450	316502	302072	34126	217704	970114	238748	423714	194430	52154	298306	312682	70482	239918	182906	299208	245448	295002	269154	402692	309442	174386	174386	192618	319558	306280	277702	406276	359456	262074	296928	220970	371422	210048	208512	241302	204538	218326	222886	211598	248946	217584	164626	158842
216	1.18059	869.374	Pos	95350	65878	65878	125998	119416	119416	83462	362400	102222	173784	73392	120434	120434	122388	29200	96180	75196	116506	92888	109704	111318	156674	120594	71036	71036	77004	128628	120174	109818	156106	138252	100550	112154	84668	149534	84654	80876	96608	81856	88986	85774	82772	100104	82702	63070	63442
217	1.18005	870.376	Pos	28724	23042	23042	37442	39084	37442	111300	111300	29188	53302	23748	36514	36514	36642	23120	29676	23120	37818	31390	34390	34508	47514	37576	23808	24198	23808	38064	35770	36016	45420	43016	32418	38048	25400	44622	28342	25370	28986	23804	28216	25956	25122	32072	26934	20448	19608
218	1.18098	871.378	Pos	8080	5760	5760	8696	8296	8296	24682	24682	5674	12092	5674	7672	8662	7672	4504	7772	5402	9062	7066	8316	9022	12142	8788	5014	5014	7264	9068	9190	9060	11138	10320	8038	8000	6614	10980	6886	6612	7168	5770	6458	6716	5482	7642	5814	4856	4980
224	1.21195	434.244	Pos	448694	269176	269176	664414	269176	269176	717810	717810	580730	933620	874550	392898	392898	644380	527460	729182	527460	953598	269176	269176	429748	497202	269176	269176	269176	651478	699872	524246	524246	269176	562772	269176	404646	386506	618632	360654	374836	269176	269176	269176	269176	269176	359232	269176	269176	269176
229	1.21296	846.576	Pos	23542	13250	13250	35566	25660	25660	31860	37612	45212	54088	45212	13250	13250	28624	23812	37536	23812	63812	13250	13250	13250	26286	13250	13250	13250	13250	30158	13250	13250	13250	28174	13250	17698	17698	30676	13250	13250	13250	13250	13250	13250	13250	13250	13250	13250	13250
233	1.21257	920.387	Pos	6008	3898	3898	9848	9084	9084	8630	3898	7222	7696	7832	5526	5526	8246	6516	6516	8382	7276	7574	7276	7616	8888	5426	5992	6272	5992	7032	8636	6822	5854	7508	5854	6506	7650	7540	3898	6442	3898	6112	3898	6350	6584	3898	6258	3898	3898
236	1.21607	282.142	Pos	22284	20952	20952	23838	22284	22284	21052	24302	22454	24150	24756	20670	20670	22558	20632	22812	20632	24874	20394	18996	20966	24502	18042	18030	19008	21474	25896	24710	24252	21220	27600	14684	14580	19016	23302	19900	19272	22786	18738	19484	18264	20612	22494	20092	16594	21530
244	1.21525	417.217	Pos	756342	487098	487098	681334	680888	35710	694572	805396	724900	845204	749288	58884	621500	673004	132958	695748	673570	731008	503870	542832	569398	586658	407752	492340	546726	682366	703152	598866	592120	470850	622002	291280	611182	650594	663006	524566	520866	490498	494270	503938	486508	500258	474974	487602	525958	525830
253	1.21114	919.384	Pos	12430	3254	3254	15056	13400	13400	13558	8056	13108	13108	15122	3254	3254	14752	3254	13800	14326	12948	11940	11940	13884	14144	10434	5536	10660	11494	13600	14334	13216	10458	12684	10458	13292	14256	13398	12064	11578	10190	10190	10650	10190	12160	10190	10702	10190	10548
271	1.24195	505.18	Pos	8818	5328	5328	9236	8836	8836	6820	5048	7184	10864	9084	6114	6114	8048	6450	6450	8398	8286	5688	6580	7548	7474	5056	5746	6136	5746	9038	7028	6908	6752	7314	5504	9472	9314	9722	7684	6452	6376	6430	6760	7452	6838	6692	6638	7702	7140
275	1.24172	579.361	Pos	3354	3020	3020	3020	3020	3020	15822	5592	3020	3020	3020	15378	19656	15378	42052	10538	10538	8820	8820	23622	3288	8504	3288	95232	16894	23674	3020	3020	3020	3020	3020	3020	3020	3020	9966	4076	3020	3020	3390	3020	3020	3020	3020	3520	3020	3020
277	1.23677	750.454	Pos	5916	3028	3028	3028	4676	3028	6416	10560	3096	9090	8124	3478	3478	4020	4474	4474	4574	5616	4324	4324	4428	3262	3262	4566	5326	4930	5122	3508	4080	3990	3610	3610	4688	4596	7234	3028	3516	3028	3374	3028	3146	3056	3274	3028	3028	3028
280	1.25213	833.508	Pos	5450	4094	4094	4094	4094	4094	34370	34370	7254	4094	4094	31456	39058	31456	103648	30422	30422	26494	26494	34672	6144	27230	6144	269784	29224	49150	7158	4094	4094	4094	4094	4094	4094	4094	27476	6460	5554	6050	6452	5554	5784	5814	6584	6600	5554	5554
282	1.23813	873.451	Pos	10360	15722	10360	13058	11556	11556	13306	9960	9788	9788	14438	8840	8840	14530	7268	7268	7430	14902	11446	11446	11770	11770	13720	11850	13428	11850	7268	7268	7268	11736	7268	7268	7268	7268	14042	7268	14068	7268	7268	12130	7268	12628	14328	13428	9438	11688
283	1.25207	876.531	Pos	10286	6828	6828	6828	6828	6936	59252	19068	12186	7526	7526	53178	63026	10002	164202	53232	6828	48206	48206	61104	12942	45702	12942	464504	49756	87340	14066	6828	6828	6828	6828	6828	6828	6828	49802	9412	11130	9790	11268	10664	9306	11836	12278	9974	9098	8928
284	1.25146	920.557	Pos	8220	5570	5570	5570	5570	5570	44724	15004	7782	5800	5800	40854	45948	40854	114736	43956	43956	35544	35544	44420	9226	27860	9226	380750	37178	37178	9418	5570	5570	5570	5570	5570	5570	5570	32786	7056	5570	7260	5570	5570	5570	5570	7832	8048	5570	5570
297	1.25629	745.455	Pos	5412	5282	5282	5282	5282	5282	38774	13184	9044	5282	5282	35004	47352	7596	120778	36018	36018	26600	5282	36886	5282	30470	5282	288222	31148	54532	7662	5282	5282	5282	5282	5282	5282	5282	31780	6770	5310	7632	6726	5310	5310	7702	7328	5310	6362	7328
300	1.25499	869.375	Pos	87878	25182	25182	74606	83364	74606	54312	286822	93150	91608	56212	78340	88362	78340	57758	61818	57758	72464	84856	72464	66136	103766	66136	25182	51566	52676	65494	67336	66332	25182	79578	25182	76922	51354	51354	56172	60584	56172	64888	56172	56172	72600	71758	65776	56172	60440
301	1.25928	870.377	Pos	27412	16272	16272	25178	24578	24578	17716	88448	27770	26366	17732	16272	16272	25914	16272	19768	16272	23336	16272	16272	23222	33278	23222	22042	18564	18564	19448	20530	19448	16272	24290	16272	16272	16272	16272	16272	16272	16272	16272	19498	16272	16272	16272	16272	16272	16272
310	1.27916	730.428	Pos	3574	3152	3152	4150	3562	3562	3166	3166	3152	3152	4946	3152	3152	4368	4280	4862	4280	3152	3152	3346	3748	3990	3748	3152	3152	5078	4630	4630	4656	3152	3276	3152	3152	3536	6692	3152	3152	3152	3152	3152	3152	3152	3152	3152	3152	3152
324	1.33358	849.381	Pos	8982	3006	3006	10490	8776	8776	5982	13038	6104	21338	14132	3006	3006	5688	7202	7202	7326	12132	3084	3084	3006	3006	3006	3006	3006	3006	3006	3006	3006	3006	3006	3006	3006	3006	7062	3006	3378	3006	3006	3006	3006	3006	3066	3006	3006	3006
345	1.34371	772.542	Pos	12150	5652	5652	5652	5652	5652	29318	29318	5652	5652	5652	36860	47366	6592	36946	19388	19388	27966	27966	30238	5652	30782	5652	186364	32488	32488	9854	5652	5652	5652	5652	5652	5652	5652	13892	5652	5652	5652	5652	5652	5652	5652	5652	5652	5652	5652
359	1.39406	426.369	Pos	4844	3018	3018	3872	4868	3588	4200	7576	3018	5928	3018	6604	5764	5764	8330	6078	3958	6972	3248	3248	3256	4768	3256	9054	5500	8834	5642	3018	10476	4006	5392	4006	3794	3840	5644	3018	3018	3018	3018	3018	3032	3018	3018	3018	3264	3018
371	1.42518	549.349	Pos	13980	3150	3150	3150	3150	3328	6654	6654	3150	8772	3150	9002	15906	3998	3150	3150	3150	11634	5852	5852	3150	8024	3150	17592	7176	7176	3150	3150	3150	3150	3150	3150	3150	3150	3150	3150	3150	3150	3150	3150	3150	3150	3150	3150	3150	3150
380	1.45689	543.842	Pos	8264	4344	4344	4344	4344	4344	56350	29338	10146	4344	4344	37368	56738	37368	98986	41720	41720	34058	5962	67770	4344	62904	4344	299890	32420	53608	4344	4344	4344	4344	4344	4344	4344	4344	56416	6850	6850	11936	6850	7328	6850	6850	6850	6850	15906	6850
384	1.45463	565.855	Pos	8712	6232	6232	6232	6232	6232	49456	22530	9432	6232	6232	35936	56388	35936	92070	48030	48030	34242	34242	78422	6232	50014	6232	310196	34094	55118	6232	6232	6232	6232	6232	6232	6232	6232	51702	7036	8646	11612	7036	7036	12890	7036	7036	7036	15402	7036
386	1.45279	587.868	Pos	8378	7124	7124	7124	7124	7124	44464	44464	7124	7124	7124	32062	51844	32062	89822	43972	43972	29460	29460	78472	7124	37670	7124	285352	30068	49252	7124	7124	7124	7124	7124	7124	7124	7124	44168	7124	9764	9630	7124	7968	12132	7124	7124	7124	7124	7124
388	1.45248	593.376	Pos	18790	5016	5016	5016	5016	5016	5016	15764	5016	11934	5016	5016	5016	5016	20004	5016	5016	5016	5016	5016	5016	14784	5016	18962	5016	5016	5016	5016	5122	5016	5016	5016	5016	5016	5016	5016	5016	5016	5016	5016	5016	5016	5016	5016	5016	5016
394	1.44721	732.546	Pos	5608	7362	5608	3046	15032	3046	6222	9464	3712	5982	3712	12094	5266	5266	11834	5110	5110	7422	3234	3234	3356	5124	3356	29922	6810	12346	3944	3944	5674	3046	3046	3046	3046	3046	7234	3120	3046	3732	3340	3888	4246	3862	3714	3573	3942	3573
399	1.45788	398.205	Pos	30834	7070	7070	31768	40980	31768	23906	39150	19428	86896	41606	15082	15082	20890	21378	21378	25798	44448	10888	18386	5112	3202	3202	3980	3980	5700	9268	9268	30870	3202	4202	12916	3202	3202	10520	8024	6234	6502	6980	5414	6654	6416	7022	6882	7880	6838
402	1.46864	499.314	Pos	8630	6994	6994	6994	6994	6994	78988	35938	13624	7430	7430	37574	68004	11040	142416	32498	8770	38084	6994	83168	6994	81508	6994	397682	42884	73014	13520	6994	6994	6994	6994	6994	7690	7690	61226	18854	11738	12508	18282	9276	10302	10618	12508	11030	14764	15918
411	1.47619	681.428	Pos	23696	6968	6968	6968	6968	6968	6968	6968	6968	15230	6968	14730	23704	14730	17560	6968	6968	15282	6968	6968	6968	6968	6968	20340	6968	9930	6968	6968	14250	6968	6968	6968	6968	6968	6968	6968	6968	6968	6968	6968	6968	6968	6968	6968	6968	6968
415	1.48741	724.451	Pos	35942	3218	3218	8488	9764	8488	31618	31618	10434	27192	8810	25700	39338	12022	3218	3218	8290	28918	15156	15156	7122	26210	7122	38086	3218	3218	10782	10782	30432	3218	5582	3218	3218	3218	3218	6286	6286	6286	6286	7010	7868	7550	7756	6550	6286	6286
416	1.4833	725.454	Pos	11734	4726	4726	4726	4726	4726	13142	13142	4726	4726	4726	4726	15280	4726	14262	8752	8752	11894	4726	4726	4726	9150	4726	15966	5590	7340	4726	4726	12824	4726	4726	4726	4726	4726	4726	4726	4726	4726	4726	4726	4726	4726	4726	4726	4726	4726
421	1.48106	805.492	Pos	12086	7756	7756	7756	7756	11296	125888	43114	29698	15096	15096	88092	127264	23792	292464	98446	11404	67282	12348	91240	22664	105334	22664	715252	82880	141466	28702	7756	7756	7756	7756	7756	16724	16724	96050	21100	20664	22162	22564	19294	20784	20378	21588	18448	21604	21420
424	1.47866	849.518	Pos	14776	7040	7040	7040	7040	7040	123352	42144	30754	18994	18994	93882	139746	23728	303460	96282	12036	73046	13722	98812	22262	101366	22262	751640	86674	147746	28000	7040	7040	7040	7040	7040	16734	16734	99022	22564	20834	21708	23850	22018	19386	20900	23332	19642	21788	21656
426	1.47467	893.544	Pos	17576	7440	7440	7440	7440	11954	114804	43986	31346	18274	18274	93668	132658	22388	264544	90920	13522	75552	13224	84342	22218	86316	22218	722884	90504	141430	23856	7440	7440	7448	7440	7440	17234	8912	90086	19060	21582	20896	19748	21962	17304	19882	20290	20702	17408	17252
428	1.47007	937.57	Pos	15224	6492	6492	6592	6592	7434	96322	34778	22070	16374	16374	77834	112530	19808	231494	81604	81604	64870	10422	69476	17128	67608	17128	647162	75232	129362	20740	6492	6492	6492	6492	6492	14158	6492	72456	14276	17036	16362	16006	15714	12918	17198	14756	18046	13318	18038
434	1.48809	491.293	Pos	7240	3698	3698	3698	3698	9220	6430	5944	7818	11398	3772	3698	3698	7946	5394	9942	5394	8428	6742	8614	3698	3698	6370	3698	3698	7780	7442	8912	11080	6672	6672	8166	3698	3698	6148	3698	3698	3860	3698	3698	3698	3698	7630	3698	5304	9846
441	1.49159	673.414	Pos	4236	4236	4236	4236	4236	4236	61524	18160	4236	6188	4236	33366	56886	33366	123504	41488	41488	27168	27168	36946	9952	44928	9952	313826	32498	54228	12330	4236	4236	4236	4236	4236	4236	4236	46850	10206	8134	7790	8904	7790	11126	8890	8916	7790	10806	7790
445	1.50409	768.478	Pos	17372	7168	7168	7168	7168	7168	7168	7168	7168	13486	7168	7168	7168	7168	17138	7168	7168	12892	7168	7168	7168	7168	7168	18966	7168	7932	7168	7168	17150	7168	7168	7168	7168	7168	7168	7168	7168	7168	7168	7168	7168	7168	7168	7168	7168	7168
455	1.53105	396.28	Pos	8310	3090	3090	9422	7104	7104	7498	8614	5622	14792	16710	5364	5364	5628	6154	6190	6154	9650	4406	4406	3090	3090	3090	3090	3090	3090	3090	3090	3090	3090	3090	3090	3090	3090	3090	3090	3090	3090	3090	3254	3090	3090	3090	3090	3090	3090
456	1.53848	397.292	Pos	17816	6206	6206	12046	15048	12046	15582	13552	8286	20068	30228	10172	10496	10172	12188	12188	18980	22442	9400	9400	4012	4012	4012	4012	4012	4012	4012	4012	4012	4012	4012	4012	4012	4012	4012	4462	4512	4636	4012	6974	5032	5422	4728	4528	4212	4496
457	1.53011	398.295	Pos	5530	3098	3098	3464	4680	3464	4220	3944	5356	5356	7804	3226	3226	3424	3468	3468	5498	5674	3098	3098	3098	3098	3098	3098	3098	3098	3098	3098	3098	3098	3098	3098	3098	3098	3098	3098	3098	3098	3098	3172	3098	3098	3098	3098	3098	3098
460	1.47401	424.354	Pos	3240	3238	3238	5984	5202	4076	3238	3238	3238	3238	3626	46914	3238	3238	3238	3238	5164	3238	3238	3238	3238	3238	3238	3238	3238	3238	6268	3238	3238	3238	4466	3238	4094	3238	3238	3238	3238	3238	3464	3238	3238	3238	3238	3238	3238	3552
461	1.53177	431.348	Pos	6354	3552	3552	5734	4704	4704	4016	5656	3552	9272	9878	3670	3670	4032	3552	4460	3552	5724	3552	3552	3552	3552	3552	3552	3552	3552	3552	3552	3552	3552	3552	3552	3552	3552	3552	3552	3552	3552	3552	3552	3552	3552	3552	3552	3552	3552
480	1.52583	790.588	Pos	5112	7510	5112	3138	13104	3138	5802	8780	3138	3138	3138	10254	3736	3736	10212	4234	4234	6926	3138	3138	3138	3138	3138	28424	4930	10920	3138	3138	5162	3138	3138	3138	3138	3138	4752	3138	3138	3138	3138	3138	3138	3138	3138	3138	3138	3138
495	1.57168	468.308	Pos	23412	4780	4780	7126	16138	14972	10008	29154	25370	72622	13750	24036	25898	20530	3458	9038	13830	25692	12290	15970	6950	29268	26350	10040	10040	10794	20026	9346	8844	9754	17906	5566	5444	5460	16244	12832	10090	10248	10700	9678	9930	11076	14100	9966	10196	11800
505	1.57515	569.343	Pos	13444	3150	3150	3150	3150	3150	3150	3150	3150	8514	3150	6990	12778	6054	3150	3150	3150	8592	5522	5522	3176	7952	9200	3150	3150	3150	3150	3150	3150	3150	3150	3150	3150	3150	3150	3618	3150	3644	3150	3150	3150	3150	3860	3150	3220	3150
519	1.58026	753.518	Pos	3528	3428	3428	4094	3428	3428	21216	6492	3428	40464	4640	3428	9130	3428	45270	17910	17910	13880	3428	3428	7086	6736	6736	203834	51462	63998	3428	3428	3428	3428	3428	3428	3428	3428	7114	4812	4468	4710	5780	4102	3940	4430	5772	4068	4826	4710
527	1.60542	428.385	Pos	7112	3102	3102	5038	4948	3844	3714	6354	4664	9780	5892	8534	4618	5172	3442	6846	6954	10828	4258	6054	5866	7348	4806	5530	5210	7276	9098	5712	6784	6180	8570	6180	5534	8126	9592	3822	3808	5038	3406	3934	3282	5042	4458	4412	3186	3358
541	1.58331	709.492	Pos	3776	3280	3280	4158	3280	3280	26634	6966	3752	66024	4622	3280	11058	3280	57240	20558	20558	19494	3378	3280	9540	8028	8028	247944	69812	78962	3280	3280	3280	3280	3280	3280	3280	3280	8090	5740	6370	6764	5678	5638	5184	6758	7276	5470	5224	6732
543	1.61701	748.541	Pos	15362	4986	4986	6912	4570	7198	9690	9690	58128	7772	17674	12240	3594	3594	10598	5272	5272	13052	4244	3990	4620	3364	51320	12254	4566	8984	17922	12530	12530	4086	3064	3064	3208	3208	16254	3064	3110	13154	10698	6002	5672	3636	3064	3064	3064	3310
545	1.61249	792.567	Pos	14724	3200	3200	5914	3270	5848	6922	6922	49872	6164	13272	9612	3200	3200	8006	3960	3960	10436	3616	3386	3200	3200	34188	10962	7360	7360	14302	10628	10628	3286	3200	3200	3200	3200	12594	3200	3200	10190	10488	3816	3200	3200	3538	3200	3200	3200
549	1.60663	880.619	Pos	7830	3036	3036	3086	3036	3036	3582	3582	26234	3036	6406	6004	3036	3036	3652	3036	3036	6120	3036	3036	3036	3036	13820	4560	3332	3332	7296	3036	3036	3036	3036	3036	3036	3036	7512	3036	3036	5028	5490	3036	3036	3036	3036	3036	3036	3036
554	1.62699	705.518	Pos	7924	3350	3350	3350	3350	3798	3350	3350	22068	3770	9124	5728	3350	3350	3350	3350	3350	7590	3350	3350	3350	3350	26452	7958	3350	3350	9250	6206	6206	3350	3350	3350	3350	3350	7082	3350	3350	6470	3350	3350	3350	3350	3350	3350	3350	3350
558	1.63415	245.267	Pos	10196	3178	3178	12792	6694	6694	8248	20802	6926	30154	20384	7644	5854	7474	7244	8536	7244	17758	3558	3558	3178	3178	3178	3178	3178	3178	3178	3178	3178	3178	3178	3178	3178	3178	3178	3178	3178	3178	3178	3178	3178	3178	3178	3178	3178	3178
562	1.63141	430.4	Pos	26230	10908	10908	18420	20862	18420	12758	12758	15362	10908	10908	48726	20582	21632	12768	10908	10908	39036	15448	18520	26062	30764	26062	22364	22658	22364	41182	23798	29548	10908	28520	10908	21780	26814	41730	12890	13386	21510	12890	17100	12890	13470	18626	13184	14826	16730
566	1.636	510.33	Pos	3560	3560	3560	3560	3560	3560	3560	3560	4328	5460	4328	8428	3988	4612	3560	3560	3560	4308	3560	3560	3560	5826	3560	3724	3560	3560	3560	3560	3560	3560	4576	3560	3560	3560	3560	3560	3560	3560	3560	3560	3560	3560	3560	3560	3560	3560
569	1.62686	552.377	Pos	17102	5314	5314	5314	22646	18840	14802	14802	53026	70156	12794	57478	29634	29634	5314	5314	7950	24834	16588	18654	8486	68992	37572	9438	9438	12758	45878	18864	11940	10682	22788	6882	9020	9020	17978	10256	11980	15852	10340	12238	10096	10390	13502	10748	9852	8738
575	1.62272	652.28	Pos	3762	3560	3560	4668	4668	7364	3560	3560	6708	4026	4026	6552	5768	5818	3560	3560	3560	4560	4624	5034	3596	10020	7888	3560	3820	3560	8298	5568	4714	4402	6854	3754	4440	4440	4948	4912	4403	5158	3696	4403	4403	4266	5350	4540	3910	3778
596	1.6718	440.358	Pos	17614	3300	3300	7906	4026	4888	6190	13402	28390	15152	11944	10296	6440	6440	14352	6166	7914	14826	4702	5538	3690	5358	55448	25092	4694	13054	31112	4422	4422	3300	3300	5878	3300	4008	8026	3512	3822	6506	5080	6250	8526	3336	5010	3678	3866	3820
606	1.66595	503.296	Pos	12476	3100	3100	3100	3100	4518	8100	8100	6508	13256	6508	14158	6988	9650	3100	3100	3100	11680	3100	3100	4624	14542	8686	9986	6690	6690	10692	3100	3100	3100	5210	3100	3100	3100	3908	4235	4235	4064	3826	4235	4406	3100	5044	4450	5298	3960
610	1.64534	545.343	Pos	50386	14644	5878	8942	17290	15336	9618	20296	15694	50340	23156	62848	49278	41236	5878	5878	10142	78108	38104	35926	20812	69552	58580	13596	13596	16710	28730	13330	14374	7924	24284	8352	5878	5878	5878	19448	18456	19808	16740	20008	18324	18256	20460	26170	19680	21558
615	1.64643	573.44	Pos	8868	3010	3010	3146	3146	3240	3012	4850	17208	6362	6362	6676	3010	3010	3010	3010	3010	6604	3010	3010	3010	3010	30282	3010	3010	3010	10804	5760	5760	3010	3010	3010	3010	3010	5348	3010	3010	3010	3292	3010	3010	3010	3010	3010	3010	3010
624	1.67385	396.332	Pos	7814	3302	3302	3652	3302	3302	3532	4894	9944	7794	4998	6460	3630	3630	8002	3686	3686	7454	3302	3302	3510	3510	19164	11626	6054	6054	11178	3302	3302	3302	3302	3302	3302	3302	5156	3302	3302	3302	3302	3302	3302	3302	3302	3302	3302	3302
626	1.62368	532.384	Pos	7880	4316	4316	6470	5162	5162	3004	3004	3004	3004	8384	3004	3004	5786	3004	3004	5738	3004	3004	3004	3004	3004	3004	3004	3004	3004	3004	3004	6102	3004	5820	3004	4412	3844	6084	13138	13138	13138	13138	13138	13138	13138	13138	18844	15114	14664
633	1.6857	724.476	Pos	5672	4016	4016	6704	6016	6016	4016	4016	4016	15166	10568	4016	4016	4482	4016	4016	4540	10044	4016	4016	4016	4016	4016	4016	4016	4016	4016	4016	4016	4016	4016	4016	4016	4016	4016	4016	4016	4016	4016	4016	4016	4016	4016	4016	4016	4016
641	1.6962	452.395	Pos	21526	5412	5412	5412	5412	9018	18202	18202	5412	12576	5412	18538	30888	8680	20158	13440	13440	6056	6056	27330	9338	26410	9338	36534	5412	5412	7396	7396	11792	7500	6264	6264	5412	5412	10798	5412	5412	6002	5412	9462	9088	5412	8386	6254	5412	5412
648	1.70318	618.182	Pos	7378	7378	9376	12486	12156	5606	8136	488936	7356	5606	5606	5606	5606	5606	167868	5606	5606	59752	5606	5606	5606	5606	5606	195646	5606	5606	5606	5606	5606	5606	5606	5606	5606	5606	43074	5606	5606	5606	5606	5606	5606	5606	5606	5606	5606	5606
654	1.70832	878.605	Pos	31248	3180	3180	3180	3180	3180	4936	4936	3180	3180	3180	3180	31752	3180	12504	3180	3180	13798	3180	3180	3180	14304	3180	28096	8124	11210	3180	3180	3180	3180	3180	3180	3180	3180	4236	3180	3180	3180	3180	3180	3180	3180	3180	3180	3180	3180
656	1.69296	904.461	Pos	7370	3452	3452	3452	8780	3452	7408	449444	7118	15114	7118	3452	7056	3452	27646	14492	14492	68762	3452	3452	3452	3452	3452	5786	3452	3452	3452	3452	3452	3452	3452	3452	3452	3452	3452	3452	3452	3452	3452	3452	3452	3452	3452	3452	3452	3452
660	1.69976	1084.66	Pos	6146	6146	6146	6146	6146	6146	60372	18616	6146	6146	6146	44146	54034	44146	129866	44756	44756	32452	32452	33328	6146	6146	6146	429776	44690	63018	6146	6146	6146	6146	6146	6146	6146	6146	41676	9300	6146	10026	6146	6146	7602	6146	6146	6146	6146	6146
662	1.70013	289.293	Pos	68864	26714	26714	82918	63538	63538	53728	97596	49108	221122	99880	15004	47402	44292	68124	78316	68124	117768	39140	30186	15004	15004	15004	15004	15004	15004	15004	15004	15004	15004	15004	15004	15004	15004	15004	20388	20610	20822	25012	21994	21070	21396	17440	17440	20128	17440
665	1.70391	426.369	Pos	4230	3038	3038	4114	6152	5426	3378	4244	3038	3038	3798	9790	5102	5102	5190	5824	6948	5460	3830	4548	9014	8574	5250	7180	7180	10376	9662	5356	7986	5850	6922	5850	7012	6272	14370	3432	3892	4374	3520	5200	3879	3636	3504	3866	4042	3402
674	1.70491	614.181	Pos	5174	5174	6000	9244	8498	4194	4642	357118	5176	4194	4194	4194	4194	4194	116602	4194	4194	43328	4194	4194	4194	4194	4194	138582	4194	4194	4194	4194	4194	4194	4194	4194	4194	4194	31258	4194	4194	4194	4194	4194	4194	4194	4194	4194	4194	4194
675	1.70093	617.179	Pos	30174	5708	41724	58292	52762	30744	33360	2392902	36020	6620	6620	30446	48662	7636	763002	47904	26584	264008	31980	29896	21986	67686	7898	878094	53872	74426	7030	17042	8490	5728	49818	13462	107726	54730	196346	31040	29564	35468	35606	41968	34878	42002	41942	36430	30054	30186
682	1.71766	709.413	Pos	3420	3006	3006	4118	3006	3006	3658	3344	4258	4258	5018	3006	3006	3006	3006	4062	3006	7302	3006	3006	3006	3006	3006	3006	3006	3006	3006	3006	3006	3006	3006	3006	3006	3006	3006	3006	3006	3006	3006	3006	3006	3006	3006	3006	3006	3006
684	1.71804	747.53	Pos	99696	7872	7872	3206	3206	3206	18750	4778	11766	6602	3206	17446	99776	4580	31900	13376	13376	52954	4762	4984	3206	44050	3206	74240	20374	32730	8496	3266	3266	3206	3206	3206	3206	3206	7836	7650	5474	7938	9082	5474	8402	5474	8416	5474	5474	7198
685	1.7218	748.532	Pos	27494	6324	6324	6324	6324	6324	6324	6324	6324	6324	6324	6324	24530	6324	6324	6324	6324	14586	6324	6324	6324	13312	6324	19018	6324	7904	6324	6324	6324	6324	6324	6324	6324	6324	6324	6324	6324	6324	6324	6324	6324	6324	6324	6324	6324	6324
688	1.71488	790.552	Pos	146710	12502	12502	3202	3202	3202	24156	24156	15780	4996	4996	26796	131120	7540	51928	19984	19984	72872	6700	6700	7808	69116	7808	119736	30646	45484	10048	5970	5970	3202	3202	3202	3202	3202	12992	11314	10224	11314	11826	9692	10848	12544	9996	11556	11708	12280
689	1.7158	791.555	Pos	61780	4878	4878	4878	4878	4878	10770	10770	7244	4878	4878	4878	55086	4878	20800	9054	9054	30286	4878	4878	4878	31058	4878	47752	12542	18340	5350	4878	4878	4878	4878	4878	4878	4878	4878	4878	4878	4878	4878	4878	4878	4878	4878	4878	4878	4878
692	1.71773	795.557	Pos	28788	13866	13866	42570	32084	32084	26612	26612	23110	78584	50140	14952	14952	21206	29720	42860	29720	13866	13866	13866	13866	13866	13866	13866	13866	13866	13866	13866	13866	13866	13866	13866	13866	13866	13866	13866	13866	13866	13866	13866	13866	13866	13866	13866	13866	13866
693	1.71148	834.578	Pos	73618	5054	5054	4282	4282	4282	11382	4348	8514	4282	4282	4282	64538	4282	26142	10844	10844	37320	4282	4282	4282	32916	4282	64872	15994	23470	4282	4282	4282	4282	4282	4282	4282	4282	6590	4282	5562	4282	4282	5818	4282	4282	4282	4282	4282	4282
709	1.75692	524.863	Pos	16900	7204	7204	23502	16338	7270	34444	23710	14334	59046	29442	5722	11150	27764	6418	31006	16112	43658	7240	4470	3338	3966	3338	3338	3338	3728	3338	3338	3338	15018	3338	3338	3844	3844	5398	7836	6714	6782	7398	8342	6440	6854	10614	6866	7326	7756
710	1.73657	525.368	Pos	7568	5356	8090	8054	8386	5246	13662	10228	7262	20930	10638	5562	7900	5562	5162	10856	7172	14540	4608	4936	7288	5300	5300	5452	5452	5690	3946	3946	5004	7632	4706	6814	8232	3946	4180	5878	5632	5652	5632	7136	7096	6660	7638	5778	5944	8412
714	1.74452	546.374	Pos	22672	10036	10036	26540	24080	24080	3084	3084	20000	68722	20000	7918	19156	7918	7926	22064	17774	3084	10606	3084	3084	5062	3084	3084	3084	4406	3084	3084	3084	3084	3084	3084	3084	3084	7028	7678	3084	8366	3084	8248	3084	7508	3084	3084	9276	3084
715	1.74812	546.876	Pos	13662	5242	5242	18262	12112	12112	23798	16780	11390	41334	21704	4298	9796	19052	4098	18210	11502	25490	7550	7550	3708	3708	3708	3708	3708	3708	3708	3708	3708	10674	3708	3708	3708	3708	3708	5812	5162	5590	5590	4706	5682	4338	8594	4414	4610	8212
718	1.74414	568.889	Pos	10712	4664	4664	11458	11664	11458	17184	12248	9144	29640	16898	6912	6912	12786	3916	11848	6820	17902	4718	4718	3100	3100	3100	3100	3100	3100	3100	3100	3100	7466	3100	3100	3100	3100	3100	3500	3466	3888	3126	3772	4888	3888	5444	3888	3416	5022
719	1.74402	569.39	Pos	4070	3098	3098	4996	4058	4058	6328	5176	3338	12112	6798	3098	3098	3098	3098	5006	3098	3098	3098	3098	3098	3098	3098	3532	3098	3098	3098	3098	3098	3098	3098	3098	3098	3098	3098	3098	3098	3098	3098	3098	3098	3098	3098	3098	3098	3098
721	1.74251	571.424	Pos	133450	9998	9998	7602	7602	7602	22970	22970	15986	7602	7602	24390	145274	24390	45782	18270	18270	92098	7602	7602	7602	64736	7602	120054	26718	45122	7602	7602	7602	7602	7602	7602	7602	7602	7602	12620	12974	11120	12024	10730	10730	12262	10730	10730	10730	17338
723	1.73813	590.901	Pos	6438	3062	3062	7586	8422	7586	9734	8704	5846	20694	11202	6254	6254	8948	5438	8054	5438	12386	3712	3712	3062	3062	3062	3062	3062	3062	3062	3062	3062	3062	3062	3062	3062	3062	3062	3062	3062	3062	3062	3062	3062	3062	3638	3062	3062	5028
725	1.73482	612.915	Pos	5280	3006	3006	5176	5650	5176	5750	6608	4262	14852	7650	3006	3006	5776	3522	5568	3522	8372	3006	3006	3006	3006	3006	3006	3006	3006	3006	3006	3006	3006	3006	3006	3006	3006	3006	3006	3006	3006	3006	3006	3006	3006	3006	3006	3006	3006
738	1.74708	1075.72	Pos	7534	3094	3094	6280	6932	6280	5880	9198	5332	21578	11114	4512	4512	5300	7532	8178	7532	15612	3094	3094	3094	3094	3094	3094	3094	3094	3094	3094	3094	3094	3094	3094	3094	3094	3094	3094	3094	3094	3094	3094	3094	3094	3094	3094	3094	3094
743	1.75678	482.369	Pos	100794	6248	6248	6248	6248	6248	37532	37532	15994	9640	6248	23150	108312	23150	54126	16990	16990	112000	9388	9388	12288	64426	12288	134808	26324	44448	6248	6248	8678	6248	6248	6248	6248	6248	12334	10990	6248	6248	6248	6248	6248	6248	6248	9886	6248	13474
746	1.7722	857.592	Pos	7208	3236	3236	9180	6968	6968	6646	10372	5356	22674	11644	5246	5246	7282	6338	8808	6338	10938	3796	3796	3236	3236	3236	4252	3236	3236	3236	3236	3236	3236	3236	3236	3236	3236	3236	3236	3236	3844	4262	3236	3236	3236	3236	3236	3236	3236
747	1.78113	894.635	Pos	8346	3228	3228	3228	3228	3228	4318	4318	37480	3458	7274	8340	3228	3228	4186	3228	3228	3228	3228	3228	3228	3228	9150	3228	3228	3386	3228	3228	7814	3228	3228	3228	3228	3228	12300	3228	3228	8630	7954	3228	3228	3228	3228	3228	3228	3228
748	1.77087	898.609	Pos	144174	63246	17888	173460	145134	22472	122990	203544	124432	459392	231098	57234	97554	156408	58654	165138	125070	237044	74212	36036	18872	29726	17004	48002	23964	32434	20160	20338	18394	58100	18308	17186	37758	16754	48310	51350	60014	66052	63796	56842	59336	56404	60688	50532	62116	55570
749	1.76919	900.615	Pos	21766	10508	10508	26674	21532	21532	17376	28882	17338	68122	32786	9110	15422	21830	9152	25234	19800	35074	11578	5938	3050	4722	3050	8736	3050	3050	3072	3050	3050	9212	3050	3050	5646	5646	6916	8326	8806	9280	9844	8720	9274	8858	8680	7824	8974	9058
752	1.76593	942.635	Pos	89220	34040	9602	100882	74712	10640	67584	118262	68418	260334	128740	30308	55526	81310	30012	100466	69746	133004	41584	17186	9958	15270	9542	28048	13402	15224	10144	10512	9784	32202	8660	9168	22642	7860	27230	31428	31350	35820	33344	30146	33458	33402	32802	29878	29690	29760
753	1.76529	943.638	Pos	42414	17702	4406	53512	39530	5718	33796	65750	36336	140896	65564	16830	28996	40296	16498	50702	38830	70114	20866	9480	5606	8780	4660	14948	7604	8580	6090	5350	5314	17732	4768	4624	12008	12008	13982	17298	16594	19826	18112	14754	18162	15986	17152	15812	16932	18470
754	1.76537	944.641	Pos	13688	5384	5384	16582	12944	12944	10518	19234	10524	42444	19834	4990	9094	13176	5698	16752	11906	21596	7304	7304	4094	4094	4094	5142	4094	4094	4094	4094	4094	5366	4094	4094	4094	4094	4094	5632	4338	6372	5720	5292	5140	5352	5392	5292	5070	5984
756	1.75973	986.661	Pos	46096	16834	16834	49656	46186	5110	35426	66952	32952	153412	73694	17380	28312	39046	15394	54952	42288	76182	22170	10876	4292	7574	4292	15926	6650	9394	5664	5184	5554	18022	4462	4490	11186	3994	12692	16956	14616	17844	18306	12952	16370	15398	15274	15670	14474	16694
757	1.75847	987.665	Pos	25002	10326	10326	30368	23774	23774	18582	36758	18762	83184	38132	9298	16682	20848	8974	29670	22134	43598	12498	5486	3038	5028	3038	8962	4466	4466	3038	3484	3038	11126	3038	3038	6348	6348	7332	9816	8388	10192	9980	7500	9858	9344	7850	9380	9062	8574
758	1.76102	988.668	Pos	9130	3504	3504	8426	7224	7224	6688	12062	6872	26670	12726	5198	5198	6574	6848	9622	6848	13826	4362	4362	3000	3000	3000	3000	3000	3000	3000	3000	3000	3000	3000	3000	3000	3000	3000	3000	3000	3258	3180	3000	3000	3000	3172	3158	3000	3000
759	1.7544	1030.69	Pos	24930	8340	8340	24526	23446	23446	19858	35320	19244	79026	38826	7564	14258	19368	8656	27678	21580	45778	13300	5802	3824	4294	3824	7596	3824	3824	3824	3824	3824	10830	3824	3824	5650	5650	7016	7790	7804	8540	9542	7602	7476	8796	6724	8286	7910	7678
760	1.75502	1031.69	Pos	13940	5100	5100	13902	13230	13230	10258	19712	10196	42768	21390	4396	8510	11146	5286	15052	13118	24704	6072	6072	3296	3296	3296	4650	3296	3296	3296	3296	3296	5078	3296	3296	3296	3296	3296	6014	4170	5730	4730	3552	4584	5144	4754	4720	4390	4868
761	1.75249	1032.69	Pos	4594	3560	3560	5744	4560	4560	3770	6350	7092	13900	7092	3560	3560	3560	4844	5718	4844	9010	3560	3560	3560	3560	3560	3560	3560	3560	3560	3560	3560	3560	3560	3560	3560	3560	3560	3560	3560	3560	3560	3560	3560	3560	3560	3560	3560	3560
762	1.74597	1119.74	Pos	3718	3638	3638	3638	3638	3638	3938	4306	5642	12366	5642	3638	3638	3638	3638	5128	3638	6222	3638	3638	3638	3638	3638	3638	3638	3638	3638	3638	3638	3638	3638	3638	3638	3638	3638	3638	3638	3638	3638	3638	3638	3638	3638	3638	3638	3638
766	1.7811	414.296	Pos	15482	4412	4412	13816	3040	3040	11128	17654	8142	26340	13074	4608	4608	9994	5802	13992	13674	14468	7272	7272	3040	3040	3040	3040	3040	3040	3040	3040	3040	8204	3040	3040	3474	3040	3040	5166	4184	4066	4564	6940	3932	3932	3932	3932	5118	3932
770	1.77874	436.81	Pos	15668	4644	4644	15250	9636	9636	9390	18058	7964	35952	16990	6918	6918	12574	8722	17448	8722	18150	10746	10746	4138	4138	4138	4138	4138	4138	4138	4138	4138	6318	4138	4138	4138	4138	4808	5296	6368	4590	4798	8230	4384	5414	5296	4892	5296	5410
775	1.77632	458.322	Pos	48450	15278	4284	38788	31654	7596	51176	66668	28924	116188	56548	15060	24342	52174	13098	78210	37302	80422	29068	16726	5402	7228	4162	6392	6392	9764	8288	4648	7768	20692	8704	9166	8550	5880	11934	31608	19438	15346	15338	22538	15998	14578	24092	17074	14054	21300
776	1.77493	458.823	Pos	23572	7282	7282	20858	16246	16246	23960	32270	13400	60018	26098	7468	11646	28340	6342	36358	20868	45968	16714	9792	3542	4264	3542	3542	3542	3542	3542	3542	4342	10710	3542	3542	4638	4638	6394	13880	9654	6952	7348	12906	8202	6764	11164	8142	7146	10824
780	1.77006	480.836	Pos	27298	8554	8554	27608	19788	19788	45072	37028	17750	71204	35004	7500	14482	35308	7018	48290	23884	55946	13168	7724	4098	4098	4098	4098	4098	4098	5798	5166	5166	17514	4716	4716	5544	5544	6026	20102	10490	9698	8344	12932	8524	8458	12728	10388	7270	12150
783	1.7587	502.348	Pos	39194	18226	4094	50330	38368	13658	85470	65702	64906	134480	64906	12796	28876	66314	13342	74838	13342	98906	21768	21768	4568	7820	4568	15348	7268	7268	10878	4540	6676	35758	8780	6150	7846	7846	11570	25238	17932	14720	15110	22414	11880	15620	21904	17204	14878	19568
784	1.76145	502.85	Pos	21646	7984	7984	25994	19768	19768	44766	35606	18592	67454	38204	7812	15324	35396	7912	45158	21420	53508	10628	6910	4282	4282	4282	8834	4282	4282	4282	4282	4850	19268	4282	4282	4282	4282	6076	15754	9764	8292	8222	10036	7060	7158	10576	9958	8312	11326
787	1.77653	540.447	Pos	52420	5694	5694	9404	10896	16002	22220	29114	13248	31410	10120	33768	50490	18212	38746	27294	10724	39156	9974	58526	13302	35420	13302	57724	14762	27130	18728	12108	26692	17832	16082	12590	5694	17640	17680	11116	12406	12502	11898	16960	16324	19530	15734	12406	9886	19362
790	1.7757	621.407	Pos	10278	3224	3224	3224	3224	3224	5696	5696	3224	5540	3224	7626	10930	7626	8060	3224	3224	9052	9052	13050	3224	8368	3224	13354	3720	5294	3224	3224	5506	3224	3224	3224	3224	3224	3224	3224	3224	3224	3224	3692	3224	3224	3224	3224	3224	3224
798	1.78899	768.537	Pos	51798	23896	7918	68660	42768	9276	45072	75216	32922	156100	68250	20874	34178	51030	23018	69524	45502	83274	33996	13956	8522	11062	7940	19162	9478	14440	8892	6824	6568	18408	7252	8190	12810	6036	17876	21682	23710	23926	22782	23010	21542	19432	24458	19220	23416	21768
799	1.79569	806.583	Pos	18580	6426	6426	6048	3940	5782	4376	7486	59572	6776	11724	15024	3232	4982	9068	4672	4672	12072	5648	4466	4384	3950	25344	7682	4090	7040	6738	6738	13160	3700	3064	3064	3202	3202	18286	3064	3064	13066	13956	5908	6020	3146	3138	3064	3064	3064
802	1.78216	811.56	Pos	159902	70424	21686	209186	134306	27236	140410	229210	114878	517002	242078	67236	106298	158888	62692	203448	141038	236996	87670	43020	22874	32272	21934	54808	24686	36970	25552	21736	23220	56302	21976	23406	40130	17848	51398	67480	62348	72156	70830	61830	57232	63492	68004	63922	61686	62378
803	1.78144	812.563	Pos	46496	20256	5844	56780	35936	7092	38662	60094	31338	139586	64310	17888	31132	43142	17268	56624	36526	64548	25046	12032	5720	9374	6128	13894	7112	10338	7562	6190	5682	16706	6924	5716	10726	10726	13424	19446	16968	18986	20512	16482	16174	17396	18210	17382	17856	18570
804	1.78268	813.566	Pos	10278	4694	4694	10998	8532	8532	7516	13108	6672	29644	14026	4174	6846	8890	7490	12234	7490	12864	5706	5706	3374	3374	3374	3374	3374	3374	3374	3374	3374	3374	3374	3374	3374	3374	3718	4436	3374	4614	3374	3374	3374	4070	4208	3374	4298	3726
805	1.78493	850.609	Pos	14760	4764	4764	5074	3988	4780	5758	5758	50286	4638	9518	11012	3962	3962	6458	3928	3928	8468	3768	3768	3768	3768	17598	6634	4542	4542	4880	4880	11420	3768	3768	3768	3768	3768	14992	3768	3768	11428	11934	4840	4304	3768	3768	3768	3768	3768
809	1.77728	855.586	Pos	114644	53654	15282	145938	105850	18436	98076	167754	92000	365852	180836	47542	74698	113228	42710	142436	95876	173508	55388	29426	15526	22124	13142	38524	17666	26888	16538	16476	17214	42770	16988	16872	29564	14398	37526	45434	44080	48478	51570	46024	42930	42798	44996	42834	45164	44984
810	1.77799	856.589	Pos	32878	15624	4194	41406	29952	5140	28178	46318	25102	106836	54200	14700	22012	34356	12598	42370	26258	49264	15502	8714	4938	6044	4424	12958	5874	7732	5438	5634	4036	12642	3912	4610	8776	8776	10944	13844	13242	13952	16250	14036	13004	11856	13996	11916	13408	13752
812	1.77185	899.612	Pos	70406	32282	8606	89080	69646	10698	57994	97442	58380	216648	115752	29390	49936	74412	29118	82246	64204	115112	35840	18008	9778	15152	8870	23150	11446	16974	10844	11272	9948	29906	10100	9232	18180	18180	22006	26686	28050	31458	33436	27786	30318	26942	29936	25988	31406	30852
813	1.77077	901.618	Pos	4584	3636	3636	5972	3636	3636	4436	7138	4112	14946	7944	3636	3636	5404	4404	6506	4404	7770	3636	3636	3636	3636	3636	3636	3636	3636	3636	3636	3636	3636	3636	3636	3636	3636	3636	3636	3636	3636	3636	3636	3636	3636	3636	3636	3636	3636
818	1.80787	301.233	Pos	3574	3000	3000	3370	3000	3000	3000	3000	3000	3000	3786	3000	3000	3000	3000	3060	3000	3000	3000	3336	3720	3684	3684	3692	3474	3328	5020	3670	3670	3564	3000	3000	3306	3306	6246	3000	3000	3000	3000	3000	3000	3000	3000	3000	3000	3000
823	1.8059	479.325	Pos	36018	6572	6572	12868	36184	75572	65606	29776	13334	13334	51364	83348	16460	11780	74226	40136	14260	44964	10170	10170	6572	6572	41376	156140	31232	44182	19226	9004	9004	9398	9282	9282	6572	12906	66258	17490	12514	13186	13154	12372	16206	12768	16004	15940	13000	24394
828	1.80895	635.455	Pos	203034	90392	22262	305766	162736	38418	178428	305150	169624	560538	255008	89342	128766	184044	106408	275160	176808	291186	121060	92832	25568	39076	29598	77750	31916	45392	35918	22280	32540	61642	27970	23278	41022	23226	59066	97356	102120	82138	76252	90956	101700	83516	90996	79204	72794	93040
833	1.82501	675.507	Pos	11078	3106	3106	3106	3106	3434	3106	3106	28798	3106	3106	8824	3106	3106	7192	3106	3106	3106	3106	3106	3556	3556	23280	9476	3354	6320	5316	5316	7140	3106	3106	3106	3106	3106	8190	3106	3106	3106	3106	4434	3106	3106	3106	3106	3106	3106
835	1.80216	679.482	Pos	230522	100802	25918	329576	166216	45150	188532	343680	163154	672202	286480	86114	137156	211302	103780	298446	176982	311512	138112	75588	27930	43804	31092	80812	33990	56572	36960	29424	30966	78430	31596	26604	47092	28224	69898	108494	104760	88904	93744	94798	104182	93366	94996	90088	77952	103066
836	1.80333	680.484	Pos	54284	24214	6306	75484	39328	10112	47550	83580	39758	156254	73744	21568	36050	45336	24264	74116	44314	70070	31836	19726	6834	10296	7702	21414	8436	13484	9736	7622	7098	18380	7978	6216	11456	6850	16310	28222	24472	21348	23330	22418	27000	20804	22318	21388	20232	25626
838	1.81489	718.531	Pos	26938	9454	9454	9602	5272	7938	6478	10940	62234	9778	16074	19254	5764	7238	15086	8434	6696	15632	7540	7258	5596	6284	54242	16860	5264	10906	10032	10032	15672	4976	3182	4060	3848	3594	24136	4892	5076	19066	19614	10096	9134	5718	4932	3378	3138	4720
842	1.79727	723.508	Pos	217638	101700	26734	312976	179952	42264	184564	343660	155576	695502	307018	88354	138416	206634	92570	283404	189360	318556	142384	65894	31352	43608	27836	84630	32112	53754	33524	31686	29200	73142	28622	28938	47962	27504	68862	102530	93196	88840	94614	86090	97936	89296	101812	88744	85658	99632
843	1.79877	724.511	Pos	56534	27094	7076	78354	43628	10080	47396	84558	37120	170090	76928	21516	33158	52326	23636	73036	48380	78816	37232	17402	7836	11794	7412	22338	9208	15268	9196	7768	6920	19858	7810	7846	12918	6816	18516	27068	23670	22316	23128	21686	24458	22858	25540	23242	22434	27022
845	1.80674	762.557	Pos	23166	7036	7036	7264	4702	6912	4952	10732	59554	9406	15406	17422	4224	7070	13116	6678	3988	14686	6124	6360	4994	4692	37946	12220	4456	7786	9548	9548	13994	4332	3094	3418	3392	3392	20366	3482	3614	17132	16968	7884	7772	4570	4516	4516	3198	3538
846	1.79011	767.534	Pos	197990	87012	25346	265540	157644	34390	165380	281790	120420	603700	260234	78714	135756	192244	83362	244590	171494	309320	123492	54214	27168	41690	25626	72244	32278	45958	33230	30800	25754	67192	27270	27120	49352	22908	64736	85520	79186	81500	89810	76006	78014	74034	91922	73614	82456	87626
847	1.78814	769.539	Pos	11076	4840	4840	13438	8672	8672	9196	14486	7104	32018	14382	4866	7726	10692	4452	13426	9826	16990	6550	6550	3700	3700	3700	5298	3700	3700	3700	3700	3700	3700	3700	3700	3700	3700	3700	4782	4416	4480	4402	4430	4480	4146	4480	4046	4480	5030
849	1.81343	776.573	Pos	8524	3380	3380	3380	3380	3380	3380	3380	3380	3380	3380	3380	7810	3380	3380	3380	3380	3380	3380	3380	4672	4292	10158	3380	3380	3380	3408	3380	3380	3380	3380	3380	3380	3380	3484	3380	3380	3380	3380	3380	3380	3380	3380	3380	3380	3380
851	1.78576	808.56	Pos	3452	3026	3026	4140	3072	3072	3448	3026	3618	8434	3618	3026	3026	3026	3026	4698	3026	4160	3026	3026	3026	3026	3026	3026	3026	3026	3026	3026	3026	3026	3026	3026	3026	3026	3026	3026	3026	3026	3026	3026	3026	3026	3026	3026	3026	3026
854	1.81169	289.293	Pos	83028	20888	20888	92044	70744	13542	59378	99414	58962	244832	94358	34436	54652	55902	20672	84316	59170	121354	34798	29854	13542	13542	13542	13542	13542	13542	13542	13542	13542	13542	13542	13542	13542	13542	13542	21158	17888	21686	19378	18998	22332	18730	17346	18898	20694	22016
858	1.86025	498.4	Pos	19280	5966	5966	8298	5370	6298	10352	14028	46706	18222	13610	14600	6068	9400	17424	11236	7792	17822	5612	6976	4954	8246	62318	28566	7920	12556	21344	4242	8294	4312	4736	6792	3382	3910	14306	4972	5578	13402	10602	6164	6300	5050	5048	3492	5070	5234
861	1.82817	504.38	Pos	24736	7522	7522	31950	19412	19412	23406	29774	17560	55298	29918	7196	16516	15284	6042	28888	22078	30806	9528	13874	3454	3454	3454	9070	5396	5396	3454	3454	3454	3454	3454	3454	3454	3454	4328	8522	8610	8210	6538	6524	7676	8642	9046	7216	8182	7738
862	1.82542	505.383	Pos	3704	3350	3350	4586	3350	3350	3350	4184	4770	8768	4770	3350	3350	3350	3350	4264	3350	5002	3350	3350	3350	3350	3350	3350	3350	3350	3350	3350	3350	3350	3350	3350	3350	3350	3350	3350	3350	3350	3350	3350	3350	3350	3350	3350	3350	3350
864	1.83722	543.429	Pos	10114	3090	3090	3354	3090	3090	4896	4896	18754	6642	6642	6768	3464	3464	6478	3974	3466	3090	3090	3090	3090	3090	26462	10080	3090	3090	7794	3888	3888	3090	3090	3090	3090	3090	6150	3090	3090	5910	4970	3090	3090	3090	3090	3090	3090	3090
869	1.82231	548.406	Pos	33238	11962	11962	44964	25952	3538	29742	39808	25154	73876	40464	12170	17986	25880	12958	41292	25854	37392	14996	19504	3510	5028	3510	14546	4144	7060	3510	3510	4614	5460	3510	3510	4708	4708	8284	12336	13082	12046	9876	11982	12244	13708	11302	10614	11644	11334
874	1.81596	592.432	Pos	42174	16040	3104	56062	32356	5182	38278	49330	32486	98564	53566	17954	24180	33546	18280	53470	36238	52108	22700	19794	4190	5848	4638	16638	4882	9302	5436	4330	5690	10858	5588	3262	6326	3540	9704	17980	16398	14480	14408	16536	16194	15504	15438	14616	14000	17230
879	1.82515	631.481	Pos	10058	3432	3432	4152	3084	3084	5564	5564	30142	7508	7508	8938	3448	3448	6988	4534	4534	6824	3122	3368	3084	3084	28296	8612	5188	5188	6036	6036	7508	3084	3084	3084	3084	3084	7164	3084	3084	6960	6166	3786	3748	3084	3084	3084	3084	3084
880	1.80972	636.458	Pos	46506	18726	4968	65312	37722	8514	42970	68106	36460	127466	60596	19718	29632	40282	22974	63148	42450	64468	26864	21944	5570	8322	7036	20954	7484	10962	7690	5740	7562	14922	6932	4614	8694	5006	13838	24124	21222	19556	19120	21600	23704	19172	18688	17384	15720	19476
888	1.79715	732.546	Pos	9336	3132	3132	3112	3112	3112	3650	3650	3112	3112	3112	4328	10196	4328	3112	3112	3112	3112	3112	3112	5116	5524	11154	3112	3112	3606	4044	3112	3112	3112	3112	3112	3814	3112	3112	3112	3112	3112	3112	3112	3112	3112	3112	3112	3112	3112
901	1.8411	414.321	Pos	143178	35558	3496	141374	99440	4424	102092	175736	100842	303642	165078	12512	90602	85498	22964	113364	110616	175872	50528	66986	4098	8424	3586	44084	11250	20316	5540	5540	7756	4860	4138	4138	6388	6388	13648	30692	32220	30332	33476	29282	30248	31016	36870	32678	30800	30886
904	1.86894	454.374	Pos	13664	3724	3724	6610	4000	4224	7442	11954	30274	13970	11030	9570	6514	8430	11796	8246	9604	15412	3536	4698	4152	6458	44996	6584	6584	11504	12636	5612	5612	3358	3358	4900	3220	3220	12120	3834	4132	7074	7512	4898	3630	3284	4260	4260	3220	4260
905	1.8445	455.348	Pos	21028	8536	8536	21286	19094	19094	20138	22086	20502	33100	20826	4500	19574	15466	18510	23300	18510	21572	11148	18392	3158	3158	3158	9092	4064	4064	3158	3158	3158	3158	3158	3158	3158	3158	3158	7654	8916	7186	7150	8258	6968	7716	10190	7822	8410	6968
911	1.84548	499.374	Pos	18128	7208	7208	19642	18842	3112	20398	19160	19472	28524	20310	5576	20058	16004	6824	20418	19592	19594	10770	16304	3112	3112	3112	9280	3620	5938	3112	3112	3112	3112	3112	3112	3112	3112	5462	8600	8472	8302	8418	8478	7872	7270	11534	8528	8544	7810
914	1.84225	543.4	Pos	11384	4548	4548	10936	12064	10936	10692	11362	11292	20144	13938	5712	10736	9084	5666	14010	11218	11760	6492	11102	3576	3576	3576	7452	5318	5318	3576	3576	3576	3576	3576	3576	3576	3576	3892	6046	5844	5040	5080	5626	6318	5360	7072	7640	6154	5712
919	1.84596	752.482	Pos	20108	3506	3506	3506	3506	4752	5950	13040	3506	3506	3506	14632	22776	8112	3506	8026	3506	11272	11272	27412	4880	12672	4880	20338	6648	9368	3506	5434	3506	3506	3506	3904	3506	3506	3506	3506	3864	3506	3506	5648	7028	7456	6392	3506	3506	6624
924	1.83055	819.559	Pos	84440	15168	15168	92644	83392	83392	58606	111400	42694	305724	139034	39544	39544	57372	76536	78788	76536	214996	28792	28792	15168	15168	15168	15168	15168	15168	15168	15168	15168	15168	15168	15168	15168	15168	15168	15584	15168	15168	16124	16544	15168	15168	18768	15168	15168	15168
925	1.82894	820.563	Pos	25380	6164	6164	26112	25632	25632	16416	32804	13008	94264	39676	6164	6164	15658	22254	23682	22254	64122	9180	9180	6164	6164	6164	6164	6164	6164	6164	6164	6164	6164	6164	6164	6164	6164	6164	6164	6164	6164	6164	6164	6164	6164	6164	6164	6164	6164
928	1.85484	496.339	Pos	31274	16660	16660	16660	16660	73416	16660	16660	62972	87264	36496	16660	16660	33178	16660	16660	16660	50314	16660	16660	16660	64796	16660	80888	16660	16660	50116	27296	22640	16660	16660	16660	16660	16660	16660	23116	16660	16660	16660	16660	16660	22822	16660	16660	16660	16660
947	1.85532	698.396	Pos	9596	5314	5314	10662	10796	10662	9826	11702	9814	9814	11632	5314	5314	5314	9512	9512	10112	5314	7564	5314	5314	5314	5314	5314	5314	5314	5314	5314	5314	5314	5314	5314	5314	5314	5314	5314	5314	5314	5314	5314	5314	5314	5314	5314	5314	5314
949	1.85627	716.492	Pos	13020	4422	4422	14672	14378	14378	12430	13502	10778	23492	10778	7926	8758	7926	4422	4422	10648	15452	7832	7832	4422	4422	4422	4422	4422	4422	4422	4422	4422	4422	4422	4422	4422	4422	4422	4618	4422	4422	4422	4422	4422	4422	4422	4422	4422	4422
954	1.88439	371.101	Pos	9930	8676	9620	13586	8942	8942	8864	8864	9374	10136	7410	5178	13732	8066	6558	8956	6558	7334	7334	9770	10162	5178	5178	5178	5932	5178	9602	11300	7008	10096	11866	7328	8218	7484	7484	8246	10902	7728	7044	8442	7594	7668	8948	8176	8578	10946
955	1.8798	410.348	Pos	6372	3316	3316	3750	3316	3316	4424	5424	13302	6498	4368	6820	3316	3316	6502	3316	3316	8346	3316	3316	3610	3610	19332	3316	3316	5074	5348	3316	3316	3316	3316	3316	3316	3316	5168	3316	3316	3316	3316	3316	3316	3316	3316	3316	3316	3316
972	1.88462	384.359	Pos	4822	3002	3002	5684	4940	3588	6216	6216	3002	8526	3002	6450	4670	4988	3270	5840	5278	7476	3752	3752	4988	4042	4042	4014	4210	4796	6916	4694	4852	3886	4258	3886	4644	3984	6796	3508	3002	3002	3304	3100	3002	3002	3002	3002	3002	3012
981	1.92497	616.176	Pos	14548	11362	11362	20412	12574	13970	21674	21674	4158	17780	4158	13300	5216	5216	4158	14846	4158	8596	8596	9094	4158	4158	4158	4158	4158	16728	4158	4158	4868	4158	4158	4158	4158	12994	4158	12188	11148	13460	4158	4158	4158	4158	4158	4158	4158	14128
983	1.87645	645.44	Pos	4036	3044	4180	3044	3044	6306	3254	3254	4054	3044	3044	4694	3968	3968	5176	3154	3154	3892	3892	5348	5490	3048	3434	5302	4398	4398	3996	6852	3996	5762	5880	5762	10266	4142	4142	6368	6258	5520	5162	5520	5998	4622	5458	5350	6554	7446
987	1.8932	694.421	Pos	9368	4046	4046	7890	8302	7890	7702	10374	6344	24980	10636	4046	4046	6720	4046	9258	4046	17748	4046	4046	4046	4046	4046	4046	4046	4046	4046	4046	4046	4046	4046	4046	4046	4046	4046	4046	4046	4046	4046	4046	4046	4046	4046	4046	4046	4046
991	1.91162	824.572	Pos	12458	5380	5380	15156	9830	9830	11266	18678	9826	45268	18592	5238	9354	13348	5242	15668	10562	23204	7616	3154	3154	3154	3154	6420	3154	3154	3154	3154	3154	4448	3154	3154	3406	3406	4082	3982	4852	5374	4796	5298	4676	4936	4624	4580	4048	4866
995	1.92779	333.335	Pos	17950	5654	5654	5654	5654	5654	12632	12632	5654	5654	5654	11048	12608	5722	19694	14382	14382	5654	5654	5654	13610	13610	35144	39724	18392	18392	5654	5654	5654	5654	5654	5654	5654	5654	18692	5654	5654	5654	5654	5654	5654	8424	5654	6860	5654	5654
1000	1.93257	692.494	Pos	19742	8890	8890	27688	16680	3658	15806	36190	14716	65918	28514	10204	14092	16912	8138	27900	16616	29410	11176	6386	3170	4424	3170	10606	3750	5120	3170	3170	3170	5732	3234	3234	4030	4030	7594	8278	8206	10082	7788	8082	7348	7660	7924	7930	6344	8072
1001	1.93018	693.497	Pos	9278	3810	3810	11976	7544	7544	7174	12778	5546	31006	11316	4606	6396	8158	3944	10538	6834	13532	5766	3002	3002	3002	3002	4506	3002	3002	3002	3002	3002	3002	3002	3002	3002	3002	3036	3548	3290	4346	3470	3722	3558	3558	3432	3620	3076	3996
1002	1.92725	736.52	Pos	18944	9016	9016	28152	16974	16974	14898	30640	14124	68244	26792	9260	11980	18162	8480	23818	15434	30418	9948	5870	3274	3482	3274	8336	3702	4952	3274	3274	3274	5660	3274	3274	4528	4528	5690	8462	7550	8724	7514	7650	7652	7534	6766	6936	6310	8248
1003	1.93002	737.523	Pos	8344	4626	4626	11252	7472	7472	7132	12788	6210	30372	11568	3556	5478	7720	3616	11276	7548	13802	4462	4462	3058	3058	3058	4014	3058	3058	3058	3058	3058	3058	3058	3058	3058	3058	3058	3312	3360	3740	3526	3296	3460	3468	3420	3672	3460	3532
1004	1.91728	780.546	Pos	17306	7964	7964	22048	12768	12768	14178	25652	11936	60070	24680	7080	10664	15090	8368	20660	13538	27372	9200	5026	3174	3276	3174	7160	3174	3958	3174	3174	3174	4804	3174	3174	4522	4522	6182	7572	6968	6794	6994	6520	5832	6112	6452	5476	5806	6090
1005	1.91939	781.55	Pos	7660	3444	3444	10144	6048	6048	6116	13042	6204	25094	11306	3602	5062	6824	3652	9504	7258	12484	4172	4172	3046	3046	3046	3926	3046	3046	3046	3046	3046	3046	3046	3046	3046	3046	3046	3502	3046	3910	3406	3264	3046	3046	3046	3278	3062	3046
1006	1.92143	799.625	Pos	3326	3326	3326	3326	3326	3326	3996	4650	3326	3326	3326	3326	3798	3326	3452	4384	3452	3326	3326	3326	3326	4252	3326	3784	7952	8142	3326	3326	3326	4084	4666	4084	3326	3326	11394	3326	3326	3326	3326	3326	3326	3326	3326	3326	3326	3326
1007	1.90993	825.576	Pos	5660	3020	3020	7214	5582	5582	5676	9116	4800	19854	9290	4538	4538	5960	5108	8436	5108	11148	3618	3618	3020	3020	3020	3020	3020	3020	3020	3020	3020	3020	3020	3020	3020	3020	3020	3020	3020	3020	3020	3020	3020	3020	3020	3020	3020	3020
1008	1.94503	848.629	Pos	6544	3040	3040	3040	3040	3040	7834	11370	4896	4896	18110	17200	3976	16884	6526	9284	10946	5524	3978	3978	3040	3040	3294	3040	3040	3636	3040	3040	3040	3040	3040	3040	3040	3040	12054	3340	3538	3866	4242	3470	3912	3170	3370	3628	3284	3200
1010	1.90428	868.598	Pos	8682	4302	4302	9964	8120	8120	8546	14036	6864	30612	15242	3384	5448	8646	3688	12526	6862	16344	5304	5304	3258	3258	3258	4074	3258	3258	3258	3258	3258	3258	3258	3258	3258	3258	3350	3416	3534	3832	4374	3524	3416	3922	4064	3538	3278	3472
1011	1.90204	912.625	Pos	5752	3006	3006	5946	5006	5006	5940	7776	3698	19300	9160	3438	3438	5352	5358	5518	5358	9534	3006	3006	3006	3006	3006	3006	3006	3006	3006	3006	3006	3006	3006	3006	3006	3006	3006	3006	3006	3006	3006	3006	3006	3006	3006	3006	3006	3006
1012	1.90937	936.682	Pos	3440	3260	3260	3260	3260	3260	3260	5392	3260	3260	8506	7458	7276	7276	3464	4450	4740	3260	3260	3260	3260	3260	3260	3260	3260	3260	3260	3260	3260	3260	3260	3260	3260	3260	5156	3260	3260	3260	3260	3260	3260	3260	3260	3260	3260	3260
1019	1.9329	648.468	Pos	18092	8782	8782	27602	19552	3842	16922	38666	14984	64970	26934	11182	14852	17272	17586	28256	17586	32276	9404	9404	3530	4000	3530	10188	3530	3530	3530	3530	3530	5140	3530	3530	4426	3530	3530	8960	7948	9414	6276	6276	8810	6642	6276	6276	6276	7708
1020	1.94042	649.471	Pos	8132	3266	3266	9250	7370	7370	7096	15244	5988	25524	10306	4434	5864	7150	3184	11554	6518	11028	4172	3058	3058	3058	3058	5148	3144	3144	3058	3058	3058	3058	3058	3058	3058	3058	3634	3420	3092	4240	3130	4316	3078	3256	3078	3078	3148	3922
1023	1.92586	892.656	Pos	4854	3038	3038	3038	3038	3038	5038	8774	3788	3788	12152	12178	12178	12850	4668	5886	6560	3038	3038	3038	3038	3038	3038	3038	3038	3038	3038	3038	3038	3038	3038	3038	3038	3038	8098	3038	3038	3038	3038	3038	3038	3038	3038	3038	3038	3038
1028	1.9602	343.315	Pos	4106	3654	5214	4686	4686	7948	4032	4032	4974	4530	3158	5490	5564	3800	5386	3158	3158	4632	4092	6502	4664	3158	3158	6276	3276	5374	4738	4856	4282	4676	5132	3684	7322	3158	3158	5682	4964	5232	4872	6084	4220	5034	4144	4714	5010	6244
1034	1.96772	412.39	Pos	37520	15292	7922	32582	33460	40032	26174	43510	25060	58944	36832	49894	31702	32688	25122	40276	33384	52322	19090	42310	29712	35702	24532	36270	31318	42684	50774	27862	36108	28214	29618	13724	30268	26328	47464	31446	21298	21524	23658	24634	24114	22594	21064	23538	19848	20174
1035	1.96714	413.393	Pos	9710	4168	4168	9176	9158	10852	7648	11006	6636	17236	9674	12944	9120	9348	7026	11146	7764	15892	4790	12202	8226	9252	6572	9438	8298	12300	13604	7512	10576	8514	7370	4206	8672	6206	12202	7900	5416	7006	6356	6844	6598	6092	5958	5340	5590	6288
1037	1.97184	472.363	Pos	11680	3366	3366	11578	10336	10336	10218	18502	8060	27796	15000	7182	7182	10066	8602	12622	8602	16840	4394	8894	3028	3028	3028	3028	3028	3028	3028	3028	3028	3028	3028	3028	3028	3028	3028	3680	3154	3442	3028	3140	3028	3028	3028	3186	3028	3476
1041	1.96241	510.437	Pos	18972	4744	4744	4744	4744	23904	24766	24766	4744	17080	4744	27154	14860	14860	4744	4744	4744	9334	9334	31312	11160	12744	11160	4744	4744	4744	6242	6242	7798	7780	10922	11748	4744	4744	4744	4744	4744	4744	8116	18934	11442	9766	9538	6204	6140	18846
1042	1.96035	516.389	Pos	14184	4516	4516	15628	11838	11838	13774	20330	10530	35166	17088	4322	9260	14470	4366	16466	11692	5190	5190	10880	3526	3526	3526	6402	3900	3900	3526	3526	3526	3526	3526	3526	3526	3526	3730	4494	3968	4844	3852	5868	3852	4102	3526	4254	4208	4422
1043	1.95808	560.415	Pos	15502	5824	5824	19308	16338	16338	13850	26340	9544	47016	21022	12826	12826	14750	6726	18208	13542	22734	5902	12062	4406	4406	4406	6472	4756	4756	4406	4406	4406	4406	4406	4406	4406	4406	4422	6192	5336	6132	4546	6718	5567	4982	5482	4504	5652	5567
1052	1.96704	729.647	Pos	12964	7962	7962	9370	13234	15620	14538	14538	13370	30366	13370	40652	11078	12610	10784	10784	12190	28960	14142	14142	16202	21658	11634	12226	10114	16266	40208	12776	18796	15370	15976	15370	16766	12164	30280	7962	7962	7962	7962	7962	7962	7962	7962	7962	7962	7962
1053	1.96545	730.651	Pos	6602	5082	5082	5082	5082	5082	5082	5082	5082	12854	5082	18232	6136	6136	5082	5082	5082	12858	5082	5082	5522	9888	5522	5082	5082	5082	18388	6394	9382	5082	7746	5082	5082	5082	12460	5082	5082	5082	5082	5082	5082	5082	5082	5082	5082	5082
1054	1.98357	760.577	Pos	9128	3234	3234	3234	3544	3234	11184	20140	3234	7116	29374	29692	7010	28886	9792	16874	15790	6994	3234	3234	3290	3290	5466	3234	3234	6198	3620	3234	3234	3616	3412	3486	3234	3234	20142	5736	5340	4824	4824	4824	4824	4824	5946	5086	4824	4824
1055	1.96027	804.603	Pos	8500	3144	3144	3144	3144	3144	10786	16140	8128	8128	26922	23018	6002	22322	8096	14140	13786	6344	4830	4830	3144	3144	4494	3144	3144	4970	3144	3144	3144	3144	3144	3466	3144	3144	15850	4338	3960	5398	4358	4400	4762	4508	4266	3870	4686	4460
1056	1.96559	805.606	Pos	4102	3248	3248	3248	3248	3248	4728	6868	4080	4080	12188	11226	9722	9722	4044	6366	7140	3248	3248	3248	3248	3248	3248	3248	3248	3248	3248	3248	3248	3248	3248	3248	3248	3248	6736	3248	3248	3248	3248	3248	3248	3248	3248	3248	3248	3248
1063	2.01713	952.677	Pos	5412	3006	3006	3006	3014	3006	3322	11908	17762	11912	9282	5400	3376	4976	6324	5182	5182	5750	3006	3006	3006	5818	3006	9100	3598	3598	3394	3394	4120	3006	6706	3006	4200	4200	6204	3006	3006	3802	4676	3006	3006	3472	3006	3006	3006	3580
1067	1.97665	326.239	Pos	27498	13066	13066	26186	27152	26186	25866	27850	20904	51274	20904	13066	22182	13066	22744	22744	23658	34646	13066	13066	13066	13066	13066	13066	13066	13066	13066	13066	13066	13066	13066	13066	13066	13066	13066	13066	13066	13066	13066	13066	13066	13066	13066	13066	13066	13066
1077	1.99227	536.39	Pos	5488	4216	4216	4216	4216	4216	5930	4232	4216	4216	4216	4216	13930	4216	12040	5556	5556	7838	7838	10268	4220	4216	4216	36168	7476	10584	4930	4216	4216	4216	4216	4216	4216	4216	4216	4216	4216	4216	4216	4216	4216	4216	4216	4216	4216	4216
1083	1.99498	672.525	Pos	12780	3498	3498	3860	5456	3498	14872	21692	4634	9820	39032	37534	11580	28380	17986	24626	16504	19046	8562	6314	3700	5350	7244	24752	7304	12940	4926	3522	3522	4636	5480	4190	5460	5460	21852	6144	6302	8154	6394	6772	6628	7284	7020	7002	5814	6208
1084	1.98434	688.52	Pos	18832	5558	5558	7364	4580	4560	9980	9980	47732	11278	11278	15208	5840	5840	10756	7922	3056	19188	5414	4568	5362	3050	3050	4574	4574	7160	6930	3518	11504	4754	3050	3050	3050	3228	16662	3404	3210	12612	11420	6606	6264	4278	4278	3446	4278	4102
1086	1.9878	717.554	Pos	4578	3054	3054	3054	3054	3054	4756	7764	3296	3296	15336	12468	10968	10968	5032	8296	6674	3400	3054	3054	3054	3054	3414	3054	3054	3134	3054	3054	3054	3054	3054	3054	3054	3054	8766	3054	3054	3054	3054	3098	3054	3054	3054	3054	3054	3054
1088	1.97833	732.546	Pos	17438	5284	5284	6556	4216	4480	8612	8612	42956	10492	10492	17458	4638	4638	9778	7090	3064	13574	4910	4910	4672	3008	3008	3008	3972	3008	7766	3128	13266	5492	3008	3008	3008	3008	14736	3044	3044	13792	11452	7186	7192	3192	3044	3044	3044	3044
1090	2.02251	747.565	Pos	12700	3000	3000	3000	3000	3000	5894	5894	3000	3000	3000	5308	14480	5308	12344	4546	4546	5592	4110	4110	3000	7638	3000	33436	4400	7394	5390	3000	3000	3000	3000	3000	3000	3000	3508	3000	3000	4196	3728	3000	3000	3000	3000	3000	3000	3000
1091	1.96794	761.581	Pos	4328	3030	3030	3030	3030	3030	4750	8990	3030	3030	12042	13360	3096	11004	4340	8148	7150	3506	3030	3030	3030	3030	3030	3030	3030	3040	3030	3030	3030	3030	3030	3030	3030	3030	8996	3030	3030	3226	3030	3220	3030	3030	3030	3030	3030	3030
1092	1.96943	776.572	Pos	15574	5848	5848	5966	3174	3174	3602	7618	40992	10598	10598	13580	4834	4834	8548	5018	5018	12860	3674	3674	3726	3174	3174	3174	3174	5954	6126	6126	9018	3174	3174	3174	3174	3174	15204	3174	3174	12526	11478	6302	5446	3174	3174	3174	3174	3174
1097	2.00903	878.64	Pos	14004	3136	3136	3136	3136	3136	7376	4488	3136	3840	3136	6946	18766	6946	3136	5734	3136	7540	7376	7376	10844	10230	10230	50962	3136	3136	6220	3136	3136	3136	3136	3136	3136	3136	4990	3136	3136	3136	3136	3136	3136	3136	3136	3136	3136	3136
1099	2.006	922.667	Pos	10038	3184	3184	3184	3184	3184	6382	3184	3184	3184	3184	3184	12824	3184	10762	4212	4212	6636	5904	5904	7712	7152	7152	43884	9582	9582	4426	3184	3184	3184	3184	3184	3184	3184	3640	3184	3184	3184	3184	3184	3184	3184	3184	3184	3184	3184
1105	1.99806	454.293	Pos	33002	11224	11224	11306	22900	37488	25648	58090	39490	67684	16464	50218	26926	35428	12722	48964	25872	67058	17674	30130	31284	46638	36822	37418	28286	28034	43988	29074	21104	23040	48670	13428	16542	15716	40740	18384	25618	25262	19490	22080	18792	19340	21094	19198	17666	20028
1109	2.00563	554.462	Pos	18728	4278	4278	11246	11246	16162	21608	21608	4278	16710	4278	19954	16946	16946	4278	7320	4278	14260	14260	26880	11068	12288	9066	4278	4278	4278	6906	4278	4278	7864	14380	10974	4952	11470	4952	4278	4278	10806	4278	15378	12474	10588	11456	4278	4278	16888
1118	1.99886	655.377	Pos	4828	3470	3470	5264	4926	4926	3708	3864	3470	8352	5528	5112	5898	5112	3574	5712	3574	8738	3470	3470	3470	3470	3470	3470	3470	3470	3470	3470	3470	3470	3470	3470	3470	3470	3470	3470	3470	3470	3470	3470	3470	3470	3470	3470	3470	3470
1119	2.00589	658.509	Pos	32166	3580	3580	3364	3434	3364	11282	11282	3364	3364	3364	3364	36948	3364	32932	12924	5052	18776	8638	8638	13022	6536	6536	173778	31422	31422	14260	3756	3756	3364	4106	3364	3364	3364	3364	5976	5714	6528	4088	7330	4942	4088	5814	4962	4088	4088
1121	1.99728	673.528	Pos	5604	3012	3012	3012	3012	3012	4922	8794	3998	3998	14762	13246	4240	11536	7246	9834	6926	7226	3438	3438	3012	3012	3032	9700	5298	5298	3012	3012	3012	3012	3012	3012	3012	3012	8964	3012	3012	3596	3012	3432	3012	3012	3012	3012	3012	3012
1124	1.99858	716.551	Pos	12394	3106	3106	3128	4742	3128	11168	19940	7378	7378	32940	32060	6972	24618	12330	21222	16728	8640	7756	7756	3514	3514	6582	3106	3106	7760	3534	3106	3106	3106	4760	3106	3106	3106	21660	5258	5416	5730	5380	5258	5258	6232	5810	6140	5258	5258
1125	1.99814	727.631	Pos	15388	8994	8994	8994	15686	8994	14690	14690	18782	38952	18782	40784	14250	15280	16734	16734	18812	8994	8994	8994	16454	15584	15584	8994	8994	8994	43646	15020	24954	16826	22250	16826	21214	16214	41306	8994	8994	8994	10984	8994	8994	8994	8994	8994	8994	8994
1127	2.02532	746.562	Pos	27448	3342	3342	3342	3342	3342	14328	8876	5990	3342	3342	12062	37434	12062	26910	9912	9912	13440	9876	9876	15912	18308	15912	84124	10180	15628	12902	3342	3342	3342	3626	3342	3342	3342	8546	3968	3342	4622	3342	3832	3342	3342	3342	3494	3392	4710
1128	2.01677	790.588	Pos	24866	3264	3264	3000	3000	3000	12456	8402	4904	5630	4904	10668	29890	5866	22948	9142	9142	11502	8824	8824	16250	16518	4250	71058	8644	15156	10472	3000	3000	3000	3000	3000	3000	3000	7890	3518	3200	3870	3666	3556	3376	4100	3360	3192	3364	3190
1129	2.01464	835.618	Pos	10976	3062	3062	3062	3062	3062	4220	3510	9540	3062	3062	4540	12388	4540	8370	3458	3458	4588	3062	3062	7704	5602	5602	27184	5978	5978	3062	3062	3062	3062	3062	3062	3062	3062	3122	3062	3062	3096	3436	3062	3062	3062	3062	3062	3062	3062
1135	2.01276	411.377	Pos	24392	10508	5790	27008	30364	20100	19950	26862	13796	39788	23436	33242	19902	24858	25244	29876	31084	46120	16150	18154	27592	26126	20678	37126	30616	37208	38538	22264	32226	26738	31512	11410	24066	27118	45706	16226	16832	22424	16878	15234	16866	14060	19330	15930	15726	15620
1140	2.03104	485.263	Pos	5978	3086	3086	5430	8124	5290	3996	5710	6794	10076	6862	8880	6030	9652	3086	3086	3086	8540	5498	5782	8304	8304	8486	3086	3086	4422	9056	3908	3980	3210	5898	3210	4292	4292	6992	3700	3738	4044	4230	4044	4138	3450	4044	4200	3594	3800
1143	2.01419	512.415	Pos	11898	3834	3834	5118	4086	4936	3282	3282	23800	8494	8494	10078	4980	4980	13210	6570	6570	12796	4634	4634	4538	6152	4538	3282	4316	3282	5050	5050	5426	3282	3282	3282	3282	3282	10642	3282	3282	11390	7558	3282	4700	3282	3998	3282	3282	3282
1149	2.02789	565.342	Pos	28884	42796	28884	18840	41120	48746	25580	34460	34802	13606	22712	32718	35172	37704	39122	32602	32602	30120	39334	43856	27522	27522	39312	13606	13606	27190	32788	34750	32788	46060	41668	47216	49498	13606	13606	43782	37404	47336	37404	44964	47528	37404	45878	48796	37404	37404
1160	2.02927	901.687	Pos	9516	6186	3770	3154	8458	3154	5768	5524	5320	11656	7052	16136	8624	6922	7534	9466	7398	11220	3154	3154	11112	12464	11112	6090	11264	15752	14272	9786	11106	12576	9832	7188	17430	17430	18582	9844	9222	9090	11422	6894	9286	9373	7888	9373	8162	9460
1161	2.02675	902.695	Pos	8518	5010	3780	7614	7614	7746	3716	3936	5630	7916	5610	11450	7460	6324	5534	7280	4384	7122	7122	7438	8750	8886	8750	4244	7222	10638	9344	9630	9344	10098	6966	6966	12732	11754	11754	8710	7666	7704	9360	5874	7566	7666	8036	6946	7650	7666
1163	2.04462	906.671	Pos	4530	3044	3044	3044	3044	3044	5518	7732	3536	3536	13698	12592	3084	10412	4910	6060	7242	3044	3044	3044	3044	3044	3044	3044	3044	3150	3044	3044	3044	3044	3044	3044	3044	3044	8320	3044	3044	3044	3044	3044	3044	3044	3044	3044	3044	3044
1164	2.01924	950.697	Pos	3380	3220	3220	3220	3220	3220	3526	5488	3220	3220	9162	7662	7600	7600	3220	4008	4902	3220	3220	3220	3220	3220	3220	3220	3220	3220	3220	3220	3220	3220	3220	3220	3220	3220	6404	3220	3220	3220	3220	3220	3220	3220	3220	3220	3220	3220
1167	2.00957	482.405	Pos	16014	3016	3016	3016	3054	3016	13924	13254	4316	4316	12674	16668	8996	8996	35402	13928	5940	16312	3016	3016	4838	14330	4838	3016	3016	17172	8558	3016	3016	3016	3320	3016	4084	6546	4084	5162	5434	5912	5510	6134	6234	5162	4788	5162	5014	4080
1173	2.04146	526.38	Pos	427332	430758	601458	209252	515238	555444	416252	267338	452088	364442	360114	510120	536816	478966	504582	560956	347048	523190	447012	470210	468616	340562	439064	425036	410808	453686	602756	462074	448940	570564	584284	490016	1165930	351166	311744	644924	624700	656438	590530	655750	586358	600978	585010	603006	548890	596196
1177	2.04043	530.395	Pos	16450	14700	21424	7586	19064	19730	15324	9790	14860	14250	13056	17972	18562	17876	19082	20074	11346	18810	16778	17662	18156	12936	17128	17422	16110	16140	22022	16608	16746	20138	21370	16830	40860	12746	12572	22986	22488	21178	21290	23356	22944	21526	22126	22282	19738	20966
1178	2.03841	580.409	Pos	48310	16860	6482	15662	58452	48808	21928	22840	60802	85368	36026	68650	58316	66424	15016	17852	25208	58832	42442	44182	24190	81636	71848	41978	30786	26948	79124	34420	34820	30064	50352	22140	14288	21652	37692	28110	31042	30428	28970	33508	29612	27498	28522	26036	27554	26748
1179	2.03682	581.412	Pos	15220	5780	5780	13520	17780	13520	7098	7008	18856	28302	11850	22124	18272	20696	3450	5492	7124	18858	14602	14220	8184	26988	22882	10308	10158	8398	26528	11762	11330	10396	16200	7048	4268	7090	11258	9006	11796	11350	9184	9534	10638	8516	8954	8404	9996	8788
1182	2.03688	586.443	Pos	26694	33618	55162	10670	37778	41764	21990	11620	36554	14674	18058	29404	35286	27628	33432	36184	22690	25002	32370	38314	40484	22294	32420	17366	30188	26768	37368	38408	39850	49098	44320	38564	55044	30610	17768	42524	47566	48060	38504	47136	44226	41718	41484	41860	40818	42292
1185	2.04449	623.608	Pos	23160	4842	4842	71814	19186	19186	23066	87642	8762	120160	48286	12346	12346	28250	38042	38042	43988	88622	11934	4008	3090	3090	3090	3090	3090	3090	3090	3090	3090	3090	3090	3090	3090	3090	3090	4443	7394	6912	6008	7334	6438	4870	5634	5788	4443	4164
1186	2.04468	624.612	Pos	10580	3398	3398	31962	9894	9894	8610	37158	3398	50798	22080	3398	3398	11988	17060	17060	18966	37776	3398	3398	3398	3398	3398	3398	3398	3398	3398	3398	3398	3398	3398	3398	3398	3398	3398	3398	3398	3398	3398	3398	3398	3398	3398	3398	3398	3398
1188	2.02645	666.434	Pos	4448	3084	3084	5748	5748	5856	5052	8342	3084	3084	6264	3432	3084	3084	8730	3084	3084	3084	3084	4186	3084	3084	3084	5412	3084	3084	3084	3084	3084	3084	3084	3084	3084	3084	3084	3084	3374	3084	3084	3084	3084	4472	8522	3084	3084	3642
1191	2.04895	798.673	Pos	75424	43576	43576	24062	76174	24062	73486	73486	65078	138234	110994	50120	50120	78886	24062	24062	24062	108334	53768	53768	24062	24062	24062	24062	24062	24062	24062	24062	24062	24062	24062	24062	24062	24062	24062	45672	24062	39804	24062	24062	41138	32862	33562	24062	24062	24062
1192	2.05395	820.598	Pos	14050	5678	5678	14316	8914	9406	9376	30454	34558	38752	23662	16604	9002	12524	17542	11550	6872	20160	6424	9650	8430	15370	8474	27194	9100	14850	10734	6382	9802	8164	25024	7324	5794	16258	14078	6578	5500	10898	10768	7848	8814	8936	9140	7022	6548	11578
1193	2.04452	865.628	Pos	5638	3182	3182	3182	3182	3182	3502	11718	3182	3182	9108	5318	4906	4906	5926	4788	4788	6486	3416	3416	3182	5766	3182	8180	4910	4910	3314	3182	3182	3182	8046	3182	3182	4990	3182	3182	3182	3922	4580	3182	3182	3246	3182	3182	3182	4262
1194	2.03619	908.651	Pos	7968	3060	3060	7250	3532	3532	4924	15930	13620	19704	13620	7016	5040	6872	9186	6560	4760	8296	4498	4498	4106	7594	4106	12614	4646	8750	5160	4850	4850	3288	11466	3288	3060	6158	3060	3360	3240	3240	3240	3684	3726	5662	3804	3240	3240	5632
1195	2.03744	909.655	Pos	4612	3012	3012	3522	3012	3012	3012	3012	11818	8958	7020	3862	3772	3772	5268	3434	3434	4026	3012	3012	3012	3012	3012	5906	3012	3012	3012	3012	3012	3012	3012	3012	3012	3212	3012	3012	3012	3012	3012	3012	3012	3012	3012	3012	3012	3012
1198	2.0412	1050.65	Pos	15592	5924	5924	11042	11774	11042	5924	5924	5924	15208	5924	16466	13382	13382	5924	5924	5924	5924	10562	5924	5924	5924	5924	5924	5924	5924	15276	10018	9908	8328	5924	5924	5924	5924	5924	5924	5924	7988	9172	7036	5924	5924	7882	5924	7910	8356
1212	2.06925	733.55	Pos	9952	5030	5030	11486	7366	7366	6660	20722	17264	24374	12920	11200	5176	8664	11662	9386	4320	14174	4602	9460	5594	11282	6624	17494	6082	8854	7078	4050	6734	5750	17598	6494	3988	12864	10020	4770	4324	6986	6836	6536	6364	5778	6360	4880	5104	7596
1215	2.06098	776.572	Pos	18194	8206	8206	24170	9910	13996	14038	43772	8918	48082	27256	23790	11750	18350	23156	18618	8396	27348	8968	14464	10894	21862	12030	31922	12900	16688	13546	7420	13524	12120	34770	9984	6792	23230	19424	9260	7836	15318	14124	11668	12258	11028	13562	8172	9528	13838
1216	2.06297	777.576	Pos	9206	3778	3778	9204	4384	6410	5578	18310	16512	21588	12164	9578	5862	9654	10652	7186	4486	10068	3950	6324	5168	8976	5248	13644	5642	6848	6396	3320	6612	4748	14232	4296	3196	9304	8342	4328	4308	7162	6100	4504	4728	4308	5796	3914	4288	6294
1217	2.05611	821.602	Pos	7298	3040	3040	7870	4442	4442	4314	12992	3040	3040	10852	7960	3040	3040	8198	5908	5908	8372	3040	3040	3410	7590	4872	12138	4102	6484	4748	4150	4150	3806	11146	3806	6720	7358	6720	3288	3360	4562	5098	3288	3802	4648	3626	3288	3456	5046
1220	2.07376	1002.65	Pos	6626	6626	17168	8472	8472	10388	4994	4994	8946	18680	8946	9762	8142	8142	9154	4994	4994	7172	5652	8044	10562	8344	7340	4994	4994	4994	7548	9064	7548	12092	9230	9230	10932	4994	4994	10644	11258	11876	11830	11258	10744	11288	10902	9020	11356	9996
1221	2.05969	1006.69	Pos	46054	6454	6454	38906	45704	38906	6454	6454	52494	84056	26982	67342	58070	45832	6454	6454	6454	59610	29078	40996	6454	52268	6454	6454	6454	23100	72612	35986	35986	23434	37730	14620	25016	6454	6454	28986	25188	30176	33102	29871	29366	32132	31114	29566	30904	28350
1222	2.05673	1010.71	Pos	24082	20540	41130	4720	25152	32556	21510	7362	26358	14730	12582	26714	33642	18154	35324	18980	10662	24732	17942	30396	32600	14910	18366	62422	21398	29972	27110	29122	22160	28094	26756	23036	73122	14146	14150	34734	30810	39854	37888	30984	32042	40380	39342	33804	36760	37192
1223	2.05637	1011.72	Pos	64488	52562	121804	10434	72812	88798	53986	15668	72426	35484	36530	72172	92678	44986	83892	50206	26884	59838	52088	77978	91390	39134	53060	80334	50012	74324	78628	82552	70564	76124	78662	67974	207102	38350	37140	91976	84672	109284	107866	83008	89562	118444	108118	96106	104466	101640
1228	2.07475	273.299	Pos	10038	5214	5214	30156	7980	7980	13356	24898	5214	35482	16276	5446	5446	9604	11306	11306	12358	20614	5214	5214	5214	5214	5214	5214	5214	5214	5214	5214	5214	5214	5214	5214	5214	5214	5214	5214	5214	5214	5214	5214	5214	5214	5214	5214	5214	5214
1236	2.06983	732.546	Pos	23216	12614	5658	25958	11410	18004	15732	45686	10276	59104	32462	25414	13080	22224	27784	22166	9550	29954	11674	20900	13952	25102	14834	46726	16372	22342	14684	8518	16640	14690	44616	13694	9534	27362	24526	10958	9572	16452	16466	14694	14478	13184	13734	10362	11332	20166
1237	2.06403	862.645	Pos	5860	3018	3018	3018	3018	3018	7126	11470	4864	4864	16850	15268	3546	13916	6260	9032	9512	3730	3304	3304	3018	3018	3018	3018	3018	3906	3018	3018	3018	3018	3018	3018	3018	3018	10712	3086	3018	3166	3018	3018	3060	3018	3018	3018	3018	3018
1243	2.09698	303.249	Pos	4272	3750	3750	3750	5028	3750	7504	7504	3750	3750	3750	7000	4350	4350	5372	5372	6638	5396	3752	3752	4180	6234	4180	4826	7500	4724	7494	4694	4694	4790	3986	3986	5894	5894	10288	3750	3750	3750	3750	3750	3750	3750	3750	3750	3750	3750
1250	2.10422	438.379	Pos	10330	3018	3018	3018	3018	3018	10426	8874	4872	3624	4886	11590	15366	5070	25872	8854	8854	11628	5518	5518	3018	13382	3018	77824	8962	14218	4794	3018	3018	3018	3018	3018	3018	3018	12490	3367	3564	3430	3224	3684	4076	3086	3890	3296	3367	3268
1251	2.10143	482.405	Pos	17452	3052	3052	3058	3058	3126	17130	17130	7232	5920	6186	17628	25866	9198	38632	13934	13934	16928	3052	3052	5166	19688	4130	109956	13220	22620	3052	3052	3296	3052	3052	3052	3052	3052	17350	5612	4588	4588	4588	6450	4588	4816	4970	4588	4588	5050
1259	2.09433	536.39	Pos	4256	3144	3144	3144	3144	3144	9180	4286	11922	3144	3144	4746	6250	4746	10156	3144	3144	7264	7264	8406	4992	3144	3144	52872	6270	9224	3144	3144	3144	3144	3144	3144	3144	3144	6146	3144	3144	3144	3144	3144	3144	3144	3144	3144	3144	3144
1260	2.10568	540.446	Pos	9848	3162	3162	3162	3958	3162	5550	20126	3608	3608	21122	22244	4288	14264	6772	13458	10530	7838	6896	6896	3162	3162	4916	4496	4496	6598	3162	3162	3162	3162	3162	3162	3192	3192	22792	3494	3964	3902	3442	4686	5694	3366	3770	3976	3844	4718
1263	2.11028	557.445	Pos	22952	8070	3838	14458	11108	11108	8280	27240	10414	24220	10414	15322	10014	14656	14844	11754	5226	19754	6670	29654	7504	16122	8916	30410	8828	13152	8384	7702	9094	8876	22744	8876	6136	16440	19478	5702	5822	7478	7590	12072	11944	9956	10188	8162	7844	12048
1267	2.0814	571.461	Pos	6446	3374	3374	3374	3374	3374	6650	5320	3374	3374	5922	10088	10130	4104	3374	3374	3492	3374	3374	3374	3374	7108	3374	39792	3374	3374	3374	3374	3374	3374	3374	3374	3374	3374	4528	3374	3374	3374	3374	3374	3374	3374	3374	3374	3374	3374
1277	2.06812	658.51	Pos	15778	4006	4006	3870	3366	3366	17946	12532	7280	3366	3366	3366	3366	3366	3366	3366	3366	3366	3366	10974	3366	21998	3366	102416	20640	20640	3366	3366	3366	3366	3366	3366	3366	3366	3366	3366	6208	3366	3366	5660	3366	3366	3366	3366	3366	5294
1278	2.10083	665.278	Pos	4190	5550	4506	4598	3614	4362	4932	4932	4760	3180	3180	3782	4208	3782	3548	3180	3180	3180	3180	3180	3394	3214	3214	3534	4090	3556	3180	3180	3180	4742	3974	4550	4014	4206	3866	4472	4892	4381	4074	5144	4488	4376	5476	4432	3958	4222
1280	2.08144	688.52	Pos	33730	14190	6468	32350	14744	19132	20284	49142	13338	71266	30416	30116	16840	23124	30846	27462	12220	36464	12954	28906	18638	29404	17540	54010	18002	23494	17428	10944	20540	18828	51540	15944	11152	35534	25356	12588	12508	19200	19516	17444	20664	17374	17056	15696	12042	28654
1281	2.08261	689.523	Pos	13330	5288	5288	12634	5500	7786	7996	18636	17884	27780	11000	14648	6242	8876	12894	11126	11126	14074	10526	10526	7568	12076	7696	19934	8148	9582	6756	4232	6984	7806	17434	6382	3822	14808	11348	4720	4720	7858	6120	6850	7408	7020	6618	5906	6612	10940
1288	2.10554	818.619	Pos	8684	3032	3032	3032	3032	3032	7664	16108	5576	5576	21476	20176	4632	15774	7876	12252	12696	5302	4996	4996	3032	3032	4010	3032	3032	5158	3032	3032	3032	3032	3032	3032	3032	3032	16030	3512	3946	3896	4322	4946	3884	3586	3712	3770	3452	3444
1289	2.0982	819.623	Pos	4668	3008	3008	3008	3008	3008	4228	6400	3008	3008	10334	9184	7136	7136	3418	5384	5436	3008	3008	3008	3008	3008	3008	3008	3008	3008	3008	3008	3008	3008	3008	3008	3008	3008	6652	3008	3008	3008	3008	3008	3008	3008	3008	3008	3008	3008
1290	2.10629	837.668	Pos	3052	3052	3052	3052	3052	3052	3052	3052	3588	18078	3372	3052	3052	3052	3052	3052	3052	4838	3052	3052	3052	3052	3052	3052	3052	3052	3052	3052	3052	3052	3052	3052	3052	3052	3052	3052	3052	3052	3052	3052	3052	3052	3052	3052	3052	3052
1292	2.07545	863.648	Pos	3068	3068	3068	3068	3068	3068	3462	5600	3068	3068	8338	7582	6752	6752	3420	4348	4750	3068	3068	3068	3068	3068	3068	3068	3068	3068	3068	3068	3068	3068	3068	3068	3068	3068	5320	3068	3068	3068	3068	3068	3068	3068	3068	3068	3068	3068
1293	2.09572	912.803	Pos	6400	8154	11418	5902	7008	7954	7280	7280	6094	6094	7696	7594	7494	5096	7300	5814	7832	3982	6808	6478	7676	5238	6804	6020	6020	6118	6804	8608	6050	7484	8202	9364	8222	7442	5600	9542	8212	9542	8488	8200	7606	12856	7226	7836	9526	10136
1294	2.09706	913.807	Pos	4004	4004	5810	4396	4396	5292	4588	4588	3486	3486	5222	4866	4526	4526	4108	3626	3626	3486	3486	3546	3984	3486	3618	3486	3486	3486	4156	3580	3580	4894	4894	6386	5286	4340	4340	6686	4134	4134	5100	5456	4470	7170	4134	5054	4134	6192
1299	2.12463	774.593	Pos	10018	3162	3162	3162	3582	3162	8814	18230	3736	6896	27248	26816	6214	20838	9494	15344	15048	7010	7320	3650	3162	3162	5850	3162	3162	6778	3162	3162	3162	3860	3364	3862	3680	3680	18828	4578	4660	5068	5092	5364	5420	4328	5338	4678	4452	5072
1300	2.12493	775.596	Pos	4368	3230	3230	3230	3230	3230	3966	8110	3270	3270	12060	12934	9350	9350	4052	6778	6226	3230	3230	3230	3230	3230	3230	3230	3230	3230	3230	3230	3230	3230	3230	3230	3230	3230	8904	3230	3230	3230	3230	3230	3230	3230	3230	3230	3230	3230
1302	2.15096	317.325	Pos	216830	69930	69930	260472	181974	7878	183106	375414	202294	597802	295440	8480	159076	186368	11570	260384	201452	319840	118626	66636	3932	3932	3932	3932	3932	3932	3932	3932	3932	3932	3932	3932	3932	3932	3932	66172	62846	67876	66436	65628	68288	69254	68934	67064	78068	64632
1303	2.14786	318.328	Pos	25000	8632	8632	30732	21014	21014	21896	43294	25806	66626	35286	19708	19708	21530	24524	30570	24524	39700	14042	8094	7266	7266	7266	7266	7266	7266	7266	7266	7266	7266	7266	7266	7266	7266	7266	7790	8248	8500	8196	7920	8966	9102	7808	7638	9824	7622
1306	2.13277	372.102	Pos	12696	14698	17532	18198	12902	22746	11952	11264	15014	8718	11974	12730	14058	10424	17588	11822	12318	8748	11460	18412	17324	18160	17324	15144	16352	17736	17402	21964	14988	14906	16452	14906	15014	13376	15644	12156	17596	12984	18048	13034	17836	16550	15694	12010	18146	16402
1307	2.13546	373.099	Pos	7422	7422	11340	11458	8564	8564	7428	7982	8592	5538	5538	5538	5538	6484	5538	5538	5538	6584	6584	9900	10164	10538	10164	5538	5538	5538	9594	12592	9594	9960	10516	9960	9398	5538	5538	7686	9016	11806	12198	11806	11552	10584	10852	7550	13366	10216
1314	2.13683	555.176	Pos	11682	16808	18310	19200	13680	13680	9840	11468	13074	7032	9054	8364	12210	8364	11544	11544	13038	8190	9658	19438	15448	15450	15448	7032	7032	17690	14988	21438	16944	21518	15772	17846	13480	15352	15752	11680	15838	14218	18456	14942	19098	11650	16420	12714	18540	15832
1315	2.13564	556.174	Pos	9440	9440	13476	11654	11654	15900	7604	7604	5804	5804	5804	8762	8178	5940	5804	5804	8158	5804	7658	5804	5804	10686	5804	5804	5804	12688	9456	14844	12764	5804	5804	11434	10310	11548	10546	8034	11866	8034	8034	10588	8034	8034	8034	8034	12206	11522
1318	2.13114	730.567	Pos	14940	3184	3184	5508	5542	4398	16532	26466	5908	9094	31098	32586	24770	24770	22248	19782	15742	20072	10480	7904	6094	6728	6094	35542	9502	19484	5498	3978	4970	5928	5326	5326	3184	5314	3184	6898	7338	7338	7474	8418	9092	6694	8136	6588	7338	7422
1321	2.12373	878.64	Pos	6978	3108	3108	3108	3108	3108	10310	6006	14188	3108	3108	10148	11532	4674	18168	6906	6906	10700	10700	10756	3108	8244	3108	8162	8162	15636	4118	3686	3686	3108	3108	3108	3108	3108	7984	3108	3108	4424	3108	3108	3108	3108	3108	3108	3108	3108
1327	2.14931	496.42	Pos	5524	3044	3044	3044	3098	3044	3508	9962	3044	3044	13428	18640	10192	10192	5180	7212	7662	4808	4478	4478	3044	3044	3044	3044	3044	3044	3044	3044	3044	3044	3044	3044	3044	3044	12512	3044	3044	3044	3044	3044	3044	3044	3044	3044	4218	3044
1330	2.13027	731.57	Pos	6734	3066	3066	3066	3066	3066	6808	10436	4460	4460	13110	14190	4142	10214	9982	9412	6000	8684	4030	3570	3072	3418	3072	14476	4110	7272	3066	3066	3066	3124	3066	3066	3066	3066	10850	3066	3066	3300	3250	3570	3456	3270	3510	3066	3066	3624
1334	2.12295	879.644	Pos	4362	3026	3026	3026	3026	3026	4854	4854	6790	3026	3026	4426	6524	4426	8468	3348	3348	4978	4978	5546	5880	5084	5084	16398	4544	7320	4004	3026	3026	3026	3026	3026	3026	3026	3026	3026	3026	3026	3026	3026	3026	3026	3026	3026	3026	3026
1335	2.11142	922.667	Pos	5498	3070	3070	3070	3070	3070	8120	4432	11140	3434	3434	6876	9242	3630	16216	4916	4916	8362	7964	7964	3070	3070	3070	65222	7308	12166	3070	3070	3266	3070	3070	3070	3070	3070	5460	3070	3070	3496	4122	3070	3070	3070	3070	3070	3070	3070
1338	2.18725	383.301	Pos	3232	5318	7416	3018	3470	5158	3018	3018	3018	3018	3018	4890	4348	3114	4438	3018	3018	3438	3690	3438	3252	3574	3694	3772	3600	3600	4294	6806	3922	6306	4772	4986	8806	5216	3214	4376	6618	5060	4824	4352	4782	8564	4824	4844	5398	5292
1340	2.19	746.562	Pos	13050	4266	4266	4778	3990	4380	10224	10782	3636	6406	3636	3636	3636	3636	3636	9108	3636	3636	5384	3636	3636	16804	3636	56862	3636	3636	5700	5180	6158	5600	4318	4318	3636	3636	16718	5276	3802	8036	9432	6602	7802	5152	5178	4364	3824	5276
1341	2.14233	747.565	Pos	5136	3254	3254	3254	3254	3254	7466	7466	7958	3254	3254	7600	8994	4550	16060	6132	6132	7758	7758	7884	3254	6704	3254	62074	6368	11094	3254	3254	3254	3254	3254	3254	3254	3254	5506	3254	3254	3254	3254	3254	3254	3254	3254	3254	3254	3254
1348	2.17996	687.544	Pos	4386	3070	3070	3070	3070	3070	3566	8510	3070	3070	12016	12690	9190	9190	4252	6440	7076	3404	3070	3070	3070	3070	3070	3070	3070	3070	3070	3070	3070	3070	3070	3070	3070	3070	8584	3070	3070	3070	3070	3070	3070	3070	3070	3070	3070	3070
1351	2.19669	728.493	Pos	3078	3078	3078	4402	3322	3322	3958	4260	3772	5282	3772	3078	3078	3324	3078	4104	3078	8224	3078	3078	3078	3078	3078	3078	3078	3078	3078	3078	3078	3078	3078	3078	3078	3078	3078	3078	3078	3078	3078	3078	3078	3078	3078	3078	3078	3078
1356	2.23114	876.661	Pos	4360	3004	3004	3004	3004	3004	4866	7220	3004	3004	12168	12258	9748	9748	4262	6494	6664	3212	3004	3004	3004	3004	3004	3004	3004	3004	3004	3004	3004	3004	3004	3004	3004	3004	8750	3004	3004	3004	3004	3004	3004	3004	3004	3004	3004	3004
1357	2.20379	920.687	Pos	3874	3630	3630	3630	3630	3630	3630	5710	3630	3630	9370	9122	7500	7500	3708	5176	5004	3630	3630	3630	3630	3630	3630	3630	3630	3630	3630	3630	3630	3630	3630	3630	3630	3630	6510	3630	3630	3630	3630	3630	3630	3630	3630	3630	3630	3630
1367	2.25615	438.379	Pos	5966	3156	3156	3156	3862	3156	13044	7036	4448	5436	3404	3156	3156	4412	14918	3156	3156	11052	3156	3156	3156	3156	3156	3156	3156	9224	5768	3538	3432	3156	3156	3156	4034	4760	4034	3688	4168	3894	3642	3218	3516	3218	4356	3680	3904	5616
1369	2.27399	482.405	Pos	12908	3616	3616	5962	7152	3622	9646	8332	6080	10704	6080	3616	3616	7840	19390	11894	6630	11352	6812	6812	4590	9550	3636	61578	18626	18626	3616	3616	3616	4444	4414	4414	5774	8136	5774	3616	7058	3616	8006	3616	3616	3616	4144	6742	3616	3616
1375	2.28335	526.431	Pos	13918	4304	4304	7396	7854	7396	13184	15198	3932	12438	3932	20298	26648	13920	26176	7102	7102	13424	5614	17526	3932	11252	3932	71728	10796	18940	8036	7442	6056	6406	6674	4218	10104	10104	11144	6856	3932	6646	3932	3932	3932	3932	3932	6774	8036	3932
1386	2.2179	643.518	Pos	4652	3540	3540	3540	3540	3540	7500	7500	3540	3540	10790	11006	7582	7582	3540	6520	6448	3540	3712	3540	3540	3540	3540	3540	3540	3540	3540	3540	3540	3540	3540	3540	3540	3540	7180	3540	3540	3540	3540	3540	3540	3540	3540	3540	3540	3540
1394	2.2923	414.405	Pos	3744	3154	3154	6812	4480	5130	3678	5108	4122	11138	4912	8404	5770	5770	3992	6144	6050	11132	3544	5186	7884	5116	6026	5892	7614	10612	8006	10362	7924	5212	8054	5212	6388	8028	11204	5182	5752	3346	4278	3756	3484	4274	3694	3540	3438	3870
1402	2.2872	413.393	Pos	3286	3022	3022	5358	3270	3022	3120	3570	3498	7260	3498	5590	3022	3022	3482	3848	3482	7266	3022	3022	4054	3456	3356	4524	4388	5020	6448	5682	5286	3790	4590	3790	5376	5902	8052	3022	4342	3022	3184	3022	3022	3022	3022	3022	3022	3022
1412	2.32529	317.325	Pos	108476	30116	30116	135396	108436	15406	82088	180216	79930	343784	154072	14708	50554	90814	12506	113426	101214	156452	54934	54762	12506	12506	12506	12506	12506	12506	12506	12506	12506	12506	12506	12506	12506	12506	12506	28870	34216	23314	35520	28348	29810	34744	27656	27872	30160	29142
1413	2.32347	318.328	Pos	14030	4798	4798	15328	12922	12922	10042	21136	8360	41502	20154	6546	6546	10042	12002	13324	12002	18584	6720	6816	3230	3230	3230	3230	3230	3230	3230	3230	3230	3230	3230	3230	3230	3230	3230	3468	4390	3306	4834	3230	3230	4264	3406	3230	3230	3836
1420	2.33277	554.462	Pos	6710	3008	3008	3008	3008	3008	11650	11650	3008	3008	14208	20928	9754	9754	4432	8516	10006	3584	3906	3584	3008	3008	5108	3008	3008	3008	3008	3008	3008	3008	3008	3008	3008	3008	11600	3008	3008	3008	5030	3008	3008	3722	3008	3008	3008	3008
1432	2.34753	744.583	Pos	5200	3056	3056	3056	3056	3056	3880	11072	3364	3364	16104	19160	3056	3056	5308	9290	7822	4804	3056	3056	3056	3056	3600	3056	3056	3056	3056	3056	3056	3056	3056	3056	3056	3056	11112	3056	3244	3056	3238	3056	3402	3056	3056	3056	3056	3056
1435	2.34696	285.335	Pos	41762	5194	5194	3762	3762	3762	9486	8176	8880	8358	8358	19148	67456	3762	18154	7618	7618	14270	3762	3762	3762	28878	3762	37400	7432	11786	3762	3762	3762	3762	3762	3762	3762	3762	3762	4972	5280	4520	4300	4738	4610	4300	4880	4300	5224	4918
1441	2.35138	338.31	Pos	19422	5256	5256	5256	5256	5256	5256	5256	23450	23450	25350	21566	11720	11720	5256	5256	17554	19490	5256	5256	11188	7626	7626	6716	8310	6716	6094	6094	10560	5256	5256	5256	14472	10800	14234	8690	11198	5256	5256	5256	5256	5256	5256	5256	5256	8328
1455	2.39869	659.513	Pos	4438	3134	3134	3174	3134	3134	4254	8108	5554	8388	5554	6032	6032	8378	3134	3134	3134	6186	3134	3134	3134	3134	4202	3134	3134	3784	3134	3134	4502	3134	3134	3134	3134	3134	3134	3134	3134	3134	3636	3206	3974	3134	3134	3134	3134	3848
1463	2.42355	428.306	Pos	17870	7786	7786	18288	15396	15396	13614	23760	12530	58718	25184	11318	11318	15062	13902	13902	15082	25068	8576	8576	5430	5430	5430	5430	5430	5430	5430	5430	5430	5430	5430	5430	5430	5430	5430	5658	5442	6302	6404	7004	8222	5670	6114	5430	6872	7360
1465	2.43104	650.438	Pos	3726	3126	3126	4478	3126	6296	5260	11442	3364	10344	3364	6066	3350	3350	3126	3676	3126	5992	5670	5670	4972	4844	4844	3866	5018	5298	4292	3210	4826	5752	4962	4962	9198	9198	11388	3126	3126	3126	3126	3126	3126	3476	5360	3126	3126	3608
1468	2.43981	446.121	Pos	6518	6518	15288	18074	18074	18286	8348	8348	6320	10836	6292	17212	6212	6212	6856	4194	4194	4194	4194	8350	8642	4194	4194	4956	4956	11826	7444	6996	7234	11786	6332	6332	4910	4194	4194	4838	5002	4838	4838	4838	4838	4838	4960	4864	4838	9018
1469	2.44389	482.405	Pos	8932	3138	3138	5812	3948	5778	10788	10788	8270	14112	8270	18778	11348	11348	3064	3064	6340	10672	6916	6916	4368	5862	4368	28998	9516	9516	3064	3064	11406	3064	3204	3064	3064	6590	3064	3666	3666	7972	6282	7592	3666	3666	3944	3666	3666	5318
1473	2.46892	354.27	Pos	91084	4906	4906	110138	81398	81398	82198	134058	59850	199014	144012	4906	57076	62066	68044	68044	70688	126816	44900	18938	27362	28876	20468	30718	23204	22390	40258	30444	30444	4906	24256	4906	23690	23690	49754	31264	4906	4906	32728	4906	29840	4906	4906	4906	31276	4906
1476	2.47402	608.522	Pos	40996	13748	13748	13748	13748	13748	44390	44390	27420	58880	45856	13748	13748	13748	13748	13748	13748	65066	22298	22298	13748	13748	13748	13748	13748	13748	39210	13748	13748	13748	13748	13748	30072	30072	41098	13748	13748	13748	13748	13748	13748	13748	13748	13748	13748	13748
1487	2.49284	413.393	Pos	14838	6204	6204	18146	16522	12240	11190	20548	12308	29232	19056	22614	16480	14528	10078	17634	16238	33642	8152	12364	14586	14388	10808	17990	16468	18144	18522	14096	22198	12620	22300	5062	12512	10720	21832	10346	8346	12996	9302	11000	10960	7022	9374	8566	9596	12364
1495	2.51552	422.357	Pos	48504	68024	77398	64740	48696	95006	37152	24500	50574	46268	49958	100828	67134	50790	52008	58506	25888	63894	49364	55916	54350	42292	43106	52430	48168	56068	57694	85116	50964	56614	63478	47922	111560	37382	43130	62304	69894	90492	58434	71926	65336	57894	61604	65336	59822	95708
1497	2.51653	424.366	Pos	75988	105878	124022	97248	73328	143070	61088	38968	78750	73010	79562	158466	109618	77978	85176	92928	44544	101694	73110	93892	78136	57796	60636	71838	68204	79964	78588	127632	73024	79494	95292	75526	175154	49118	46946	98780	111300	143538	99528	115512	110706	96412	100020	89594	92380	150244
1498	2.51541	425.369	Pos	12982	17614	19602	15426	13666	24652	9150	6974	12812	11942	12672	24268	15962	13736	13398	15880	8348	16818	13010	14590	12066	9674	10558	12650	11798	12082	12948	18976	11734	13136	15072	13678	28408	8800	7806	15782	19926	23572	15196	17474	17790	15186	16486	14798	15702	23948
1504	2.5063	847.654	Pos	5054	3066	3066	3066	3066	3066	6316	5930	4582	4582	5172	6272	5092	4488	11824	5444	3066	10368	3926	3926	3066	3964	3066	25724	4418	9428	3412	3066	3066	3066	3066	3066	3066	3066	5946	3066	3066	3066	3066	3066	3066	3066	3066	3066	3066	3066
1506	2.53846	361.366	Pos	3860	3110	3110	3110	3110	3110	5752	5752	3110	4750	3110	3800	3110	3110	5724	5594	5594	5038	3110	3110	3110	3110	11634	12176	3110	4018	3110	3110	3110	3110	3110	3110	3110	3110	3110	3110	3110	3110	3110	3110	3110	3110	3110	3110	3110	3110
1514	2.57421	305.265	Pos	21340	9066	5968	15748	23576	18286	8048	16218	11450	21312	14146	22688	10550	11932	9322	11144	14050	24166	8910	15818	12242	19004	10014	13448	15748	17502	21242	13640	13776	21746	12566	13936	10042	13560	18706	11774	8828	10690	9668	9008	8508	11672	10930	8864	8742	8506
1515	2.57455	382.301	Pos	5060	5516	5060	5938	3608	3608	3608	3608	5184	5882	3628	7200	4820	4820	3608	4700	3608	5796	3608	3608	3608	3608	3608	4196	5326	4196	3608	3608	5308	3608	7656	3608	12108	3608	3608	6736	5996	6834	6834	6266	6454	7620	7264	6168	6834	6106
1516	2.57361	383.307	Pos	69528	65808	83436	76090	62564	68560	52810	30610	60590	47592	47592	85846	68662	60776	72952	59506	49842	57272	59112	59844	60366	56404	60550	70570	68924	56932	74408	64754	65948	65190	86894	61704	148934	55402	48828	84082	85680	83480	129558	85624	79880	95018	86066	80670	82334	75706
1518	2.57277	385.317	Pos	83056	82160	112502	94834	78420	78420	68588	40954	72478	97292	64526	103654	82378	73896	86410	68624	62684	77924	78234	78746	75902	72452	82578	84346	84558	71354	85566	80932	81822	80134	106728	83516	198360	73350	61276	107942	105648	110236	155552	105346	104986	112384	106782	102612	104844	101646
1519	2.57338	386.319	Pos	12192	12192	13928	13356	9962	9962	9962	9962	12464	13366	12464	15532	12802	11926	9962	9962	9962	11138	9962	9962	10246	10246	11440	9962	9962	12124	12594	13128	11498	11786	15370	12152	27208	10136	10136	15794	16122	14194	20764	14194	14928	14194	15102	14194	14194	14926
1522	2.57648	563.551	Pos	80340	22830	22830	22830	103800	22830	22830	22830	22830	22830	22830	72526	22830	22830	22830	40862	22830	98836	22830	22830	22830	62944	22830	22830	22830	69976	97894	43884	43884	88978	42940	42940	72626	33110	81850	23846	22830	22830	22830	22830	22830	22830	22830	22830	22830	22830
1530	2.59417	427.389	Pos	53612	5024	5024	10724	8036	6292	15380	28778	12498	22710	8162	20732	47646	8750	35338	27554	7012	24956	7884	7508	7886	28858	6798	60666	15316	17432	9196	9196	25420	8050	6594	6594	6244	5024	16896	7992	7790	7486	10332	8040	8108	8766	10780	7550	7742	8528
1532	2.59524	634.538	Pos	105830	64694	64694	92262	99904	92262	49954	106870	80852	124594	83960	23604	62218	64888	21056	71760	68390	130102	54618	66288	54752	93712	38664	57138	73498	73162	92596	63094	66022	76708	57126	38590	41934	57244	97882	50546	46700	48310	51770	50378	42612	54522	54864	39542	44124	46296
1534	2.59425	636.544	Pos	10028	5552	5552	8414	9200	8414	5362	10488	3950	3950	7746	5628	5628	6438	7202	7202	7344	11480	5760	6764	4804	8080	4804	5958	3950	3950	8810	6460	6460	7498	3950	3950	4160	4736	9926	3950	3950	3950	5730	4758	3950	3950	5110	3950	3950	3950
1536	2.59563	713.583	Pos	37168	38260	37168	43272	32412	32412	33520	23250	46948	41500	34502	9788	38440	35904	18532	36692	29230	38836	38498	22776	29670	28086	23412	28580	26722	25892	31712	37102	32824	25530	33984	18828	29700	25600	31278	43064	42656	41800	49138	43276	44192	41514	39710	35698	42046	41136
1538	2.59635	715.593	Pos	91910	94268	6884	102578	77582	10272	85698	55254	105952	101406	86938	22818	97024	84592	41060	85580	70596	93602	87482	50856	69048	70168	55384	61356	57936	58324	80854	84392	75800	56452	79494	45588	77428	60020	70172	108566	100278	96580	105136	102880	95016	101354	95402	81080	94678	103202
1540	2.62956	356.275	Pos	10762	5778	5778	12444	9484	9484	8932	15654	14794	21500	14794	4478	4478	8790	8454	9694	8454	13184	4478	4478	4478	4478	4478	4478	4478	4478	4478	4478	4478	4478	4478	4478	4478	4478	4478	4478	4478	5620	4478	4478	4478	4478	4478	4478	4478	4478
1547	2.62935	489.241	Pos	11760	8202	8202	14604	11426	11426	11350	14086	12022	13570	14218	6062	6062	12642	11922	12024	11922	12132	6062	6062	6062	6062	6062	6062	6062	6062	7772	6062	6062	7006	6062	6062	6062	6062	10044	11076	8654	9818	7718	7178	8626	7648	7178	8742	8946	7178
1558	2.62761	354.27	Pos	795512	393354	5488	917938	699220	11838	645352	1065010	609364	1546292	1149404	32884	639932	634044	67922	728262	657106	966880	487282	192254	288208	263254	204910	302790	254628	248892	409120	243620	304946	218774	234300	108060	231174	245826	478270	357430	297152	366890	324720	322336	335058	311198	302382	324420	304112	314642
1559	2.62747	355.272	Pos	104740	51406	51406	117172	97024	97024	84952	143024	80974	200970	150862	84700	84700	85104	80640	100120	80640	125648	62838	25718	38820	34672	26756	42300	33666	38116	54126	33544	40216	30966	33230	13554	30160	34794	61154	48614	39436	52238	42084	46574	43956	42782	42962	41960	42966	43550
1578	2.68445	713.583	Pos	19598	16422	16422	28678	22466	22466	17440	19624	13430	37828	29540	17496	23982	17496	21412	22452	21412	27860	13286	9338	6226	6226	6226	6226	6226	6226	19784	12884	12884	6226	6226	6226	6226	9034	6226	6226	6226	6226	19076	6226	6226	18392	6226	6226	6226	6226
1580	2.68189	715.593	Pos	57572	52622	52622	88362	68344	68344	54466	53978	37988	112902	85520	51340	63624	51340	65398	66140	65398	83510	39710	30696	32774	26794	20866	25210	38872	27346	61158	29862	40716	11104	22372	27468	42962	27226	33954	43852	48264	48390	53912	31702	39774	54910	44220	36932	43414	43633
1587	2.71408	693.611	Pos	10534	3038	3038	4838	8612	4838	3038	3038	3038	3038	6208	9086	3918	5434	3038	3038	3038	3038	3038	3038	4264	5800	4264	3038	5288	3038	6070	6070	10294	10198	6430	6430	3038	3038	20042	3038	3156	3138	3704	3038	3538	3604	3038	3038	3038	3038
1588	2.70998	768.626	Pos	13694	4576	4576	14214	14214	17266	5210	5210	11824	4492	4492	10260	6498	7348	4492	4492	4492	4492	4492	6606	10554	4492	4492	15274	9710	9710	14612	13688	13688	17382	4492	4492	9844	7840	12428	6584	7318	5306	5306	8632	5306	8914	7938	5306	6308	5306
1589	2.71024	769.632	Pos	79850	28870	26534	19740	86392	106484	34568	4700	75030	27282	40776	58800	37110	45846	25108	47356	25108	24934	39446	38744	57836	30114	35626	86732	17426	60892	96116	56926	75318	112578	53990	28374	62286	48774	80046	38082	38478	33022	42838	55580	60006	54720	52158	35194	31984	36984
1590	2.7097	770.635	Pos	36948	14190	13658	9944	39102	49368	15234	15234	34464	12906	18638	27206	17748	18840	11340	20608	6616	11576	17716	17988	26466	14424	15200	40246	7808	7808	43568	25446	35284	47318	24610	11510	27692	21092	36184	17846	17132	14328	17846	24758	29336	25152	22698	14312	15356	17276
1596	2.73849	266.257	Pos	13840	11640	13146	13080	11840	11304	10466	10466	14074	11148	8826	12734	12950	14606	17342	11374	11374	9790	13098	15490	12008	8704	9512	16962	10440	10332	12910	12430	10572	13716	13716	17688	23926	10122	10464	13732	14714	14090	13600	13046	13444	13510	13228	17566	13648	17308
1598	2.73246	309.298	Pos	35246	14820	14820	37316	30912	20316	29084	29084	17860	62846	30644	57846	25332	31096	18214	33448	30170	59098	18758	28236	38812	34386	25728	32646	33830	37540	58192	29848	43766	28090	33142	14820	26942	30496	47182	22852	20580	21771	21784	19784	21820	20624	20782	21771	22276	22122
1603	2.73725	382.301	Pos	47996	44126	55936	50364	44816	47294	43676	24116	44974	39762	35792	46362	49838	43760	53020	41332	33174	44014	47536	49596	44170	36764	42282	45366	39428	44770	45424	43684	43532	43064	47600	57296	71418	39696	35114	49506	55370	55360	55566	51686	51568	53128	51312	52804	53642	51552
1604	2.73504	383.307	Pos	668198	599502	763018	705700	613160	641194	574116	325590	605624	572320	495318	705392	695066	634706	754292	569938	451594	602708	624032	667028	648558	530232	602536	624098	577958	581232	629644	589966	644094	589630	645256	787332	1029914	568012	521504	745460	739866	800208	757476	710532	704952	721462	729806	732838	727306	768384
1606	2.73362	385.316	Pos	847204	732342	931880	866812	785526	788056	737484	427154	761920	718852	631336	882650	870122	814818	943850	716462	576528	774660	783152	842796	803912	669028	781340	769718	715350	731662	754708	761574	785984	764294	794200	993434	1321722	719038	640518	925748	938910	977036	967616	918346	893142	899722	915576	920324	911026	938626
1607	2.73375	386.32	Pos	115286	100162	122868	110240	114202	107070	101388	60628	111188	3694	90650	122480	118594	113846	126936	96230	77804	103958	104564	108724	112334	93282	101356	105616	92506	102298	110416	109060	99496	106484	116250	134516	169146	102092	88480	131298	122160	130954	123998	129628	122758	123450	120446	124446	127174	129502
1609	2.71392	410.315	Pos	12178	3884	3884	9932	9932	14706	4614	4614	10884	4188	5542	7300	6608	6608	3884	6740	3884	3884	5574	3884	8462	3884	3884	12216	8722	8722	8140	8140	10734	13362	6784	6784	3884	3884	14404	4570	4570	4732	6280	7176	6206	6282	6380	4762	4570	5016
1611	2.7402	451.294	Pos	6142	6142	6768	6386	5600	6202	5862	3800	6468	5118	5482	6216	6842	5926	7686	5020	4978	5608	6414	5546	6584	5636	5600	5856	5130	6314	5786	5760	5482	5794	7116	7704	6766	6194	5314	6086	7514	6668	6852	6822	6956	6954	5846	7772	6242	6618
1615	2.73134	520.288	Pos	10216	8324	9038	9624	9846	8968	10482	10482	9230	8380	8766	9712	8980	10698	9738	9430	9004	8020	10746	11708	10388	7900	8690	7978	9344	9160	9096	10412	8910	8994	10150	12568	13026	10694	9004	9826	11834	11772	9432	12058	11424	11444	9446	11042	9514	11094
1621	2.75161	741.609	Pos	8438	3948	3948	3948	7354	3948	10468	10468	11408	14060	11408	10754	9040	9136	14896	9680	9680	18184	7994	7994	6660	10964	6660	20136	10194	9748	9760	6530	6530	5642	7406	5642	7422	7422	14324	5428	6850	5428	6930	6178	5428	5428	5428	5428	5428	5428
1622	2.73108	749.65	Pos	3900	3082	3082	3082	3082	3082	3082	3082	3082	3082	3082	4050	4412	3082	3082	3082	3082	4004	3082	3082	3082	3082	3082	3082	3082	3082	4422	3082	3082	3082	3082	3924	5438	3082	3082	4084	3866	3866	3866	4456	4230	4612	3866	3866	3866	4360
1625	2.73224	776.608	Pos	4648	4648	4912	3480	3480	3480	3480	3480	4836	3480	3480	3732	4672	3732	5556	3480	3480	3480	4344	5154	3480	3480	3480	4566	3576	3576	3916	3916	4010	3874	3874	6006	8222	3914	3914	5112	5484	3740	5544	5978	5568	3740	3740	3740	3740	5086
1631	2.74509	380.285	Pos	6372	3340	3340	6150	4220	4220	10370	8758	10958	13480	10958	9120	6552	6490	9712	6220	8758	13708	4796	4710	4462	7508	4516	17598	8208	7660	9524	5130	5130	4890	5768	3340	4286	4490	11140	4248	6226	4942	4988	4456	4586	5298	4704	4302	4586	4152
1633	2.73316	699.665	Pos	6338	5878	6306	5598	5530	6348	5180	5180	5882	4360	5294	5920	6102	5012	5924	5686	4220	5032	5866	5960	7010	5252	6230	4722	6096	5532	4948	5980	5810	5486	5832	8006	6300	5936	5936	6180	7262	7782	7196	7274	6966	4996	5804	7096	5740	5828
1636	2.73213	864.39	Pos	6312	5162	7594	6232	7140	7276	6136	3290	6850	6112	5422	9032	7978	5576	3636	5698	3606	3046	6268	6674	7238	4926	6056	4002	4002	4954	6952	5416	5300	4996	5992	6394	10000	4036	3912	9458	8168	9476	8788	9024	9630	11480	7980	9200	8450	9790
1637	2.73289	866.387	Pos	4172	3714	5428	5158	4998	4892	4240	3014	4840	4360	4080	5386	5340	4152	3014	3956	3014	4660	4822	4660	4220	3414	4482	3188	3188	3990	6000	4046	3680	3540	3748	4848	7252	3506	3608	6266	6430	6278	6364	6642	6412	7636	6644	6388	6006	6568
1638	2.74149	878.577	Pos	12044	3420	3420	18512	12096	12096	10640	16326	9094	41196	17292	8864	9752	8864	8344	11146	8344	22894	7434	6114	3420	3420	3420	3474	3474	4624	3420	3420	3420	3420	3420	3420	3420	3420	8642	3866	3420	3420	3420	4186	3420	3420	3420	3420	5632	3420
1641	2.73155	881.611	Pos	6460	6460	9542	8404	7150	8328	6460	6460	6992	6992	7606	6460	6460	7804	7164	7700	6836	7830	6460	6460	6460	6460	6460	6460	7758	6460	6460	7912	6460	6460	6460	6460	6460	6460	6460	8858	8870	8138	10160	9708	8138	9136	8138	10164	9810	8138
1642	2.73884	892.655	Pos	7666	3068	3068	5274	4242	4242	3312	11838	13206	13450	13206	7874	3430	6210	3068	6916	3068	6646	4828	4828	3892	6150	3388	7584	3342	4250	3484	3068	3068	3068	9850	3068	4680	5954	4680	3068	3068	4670	4634	4024	4118	3804	3574	3068	3068	4820
1648	2.75787	848.63	Pos	12840	3570	3570	8588	4700	5210	4520	17692	16656	16656	20382	10898	4638	8050	7362	8244	4046	8886	3724	6620	5844	8954	5176	9356	4676	4676	5150	3840	4362	4686	13228	5398	7820	7820	8090	4585	4046	6046	6668	6410	6196	5070	5616	4585	3958	6910
1651	2.75729	905.696	Pos	5966	3538	3538	3538	3538	3538	5482	5446	3538	3664	3538	4620	4162	4162	10172	5010	5010	10078	3838	3838	3538	3538	3538	25996	6456	8642	3538	3538	3538	3538	3538	3538	3538	3538	5892	3538	3538	3538	3538	3538	3538	3538	3538	3538	3538	3538
1652	2.76468	721.647	Pos	3690	4150	3864	3584	3584	4208	3934	3424	3634	3396	3464	4170	4332	3590	3570	4004	3894	3494	3494	4224	3240	3240	4336	3240	4114	3240	3762	3980	5170	4620	4396	4656	3906	4170	3640	4590	4082	4262	4590	4590	5160	3976	3672	4590	4590	3844
1654	2.77062	805.607	Pos	8220	3196	3196	4506	3464	3464	11142	11142	11026	11026	11218	5984	3408	5558	4482	4862	4482	5380	5380	5634	3636	6044	3546	6372	3196	3196	3196	3196	3196	3576	9116	3430	4180	5534	4180	3196	3196	3900	4414	4092	4142	3454	3404	3196	3196	5810
1656	2.8046	717.555	Pos	12450	3482	3482	8204	6288	6288	13784	13784	15086	15086	17120	10500	4650	7226	5440	7284	5440	7154	7154	10866	5860	8742	4668	10954	4590	5498	4242	4184	4184	7026	13212	5846	5942	8312	5942	3482	3556	8544	6894	5336	6146	5164	3482	3482	3754	8356
1658	2.78854	761.581	Pos	9842	3016	3016	6762	3016	3016	13280	13280	3166	13880	15860	9736	4430	7564	5366	5422	5366	6836	6772	6772	4446	7248	4446	9654	4230	4230	3094	3016	4020	4044	10930	4178	3016	7786	3016	3342	3342	5542	4984	4930	5260	3944	4292	3342	3342	6726
1660	2.83226	629.503	Pos	13242	3576	3576	8766	4002	6666	3914	13658	5058	19788	13880	11010	5192	8936	8502	9626	3990	7754	7754	19522	7808	10254	5056	17380	5054	9418	4684	9146	6294	9134	14338	5574	4432	11152	8984	4636	5860	10554	8192	6590	6360	6892	5764	3576	4376	9234
1662	2.81688	673.529	Pos	13186	4556	4556	7908	4382	7036	3730	16590	4132	17620	17320	11008	10330	10330	7146	9434	4974	7640	5710	14526	6996	10352	5080	12822	4988	7420	4542	6036	4898	8758	14858	4880	4360	10284	6034	3488	4914	9704	8510	4914	6776	5358	5310	4914	3948	8728
1665	2.8482	585.477	Pos	13572	4078	4078	7578	3856	5034	4136	13754	5792	26300	13204	9976	6462	9618	11594	9658	9658	7118	4054	19350	5826	8798	5826	19682	5402	9986	4772	4772	5306	8782	12130	5690	8148	9496	8148	3524	4298	12492	6292	7188	6310	6622	5076	5225	4040	7112
1668	2.85717	715.497	Pos	3546	3070	3070	4988	4470	4470	4066	6008	3288	12026	6058	3070	3070	3070	3668	5152	3668	9460	3070	3070	3070	3070	3070	3070	3070	3070	3070	3070	3070	3070	3070	3070	3070	3070	3070	3070	3070	3070	3070	3070	3070	3070	3070	3070	3070	3070
1670	2.85742	756.523	Pos	6768	3294	3294	8404	6864	6864	6850	9496	6312	23070	9792	3578	3578	5472	7042	8716	7042	16524	3294	3294	3294	3294	3294	3294	3294	3294	3294	3294	3294	3294	3294	3294	3294	3294	3294	3294	3294	3294	3294	3294	3294	3294	3294	3294	3294	3294
1672	2.88347	221.175	Pos	6408	3588	3588	8884	10850	8884	5012	5012	5650	5650	6046	6528	5218	5218	3588	3588	3588	3588	3588	3588	3588	3588	3588	7712	7116	7116	7440	6978	7934	7674	3748	3748	8748	8002	14426	3588	3588	3588	3588	4340	3588	5138	4892	3588	3588	3588
1676	2.86276	372.102	Pos	4104	4104	4180	6464	4352	5690	5840	5840	5026	7394	4100	4482	3144	3144	5850	5748	4512	3198	3198	7396	5094	3962	3270	3144	3144	6828	4284	4414	4284	3840	3772	3772	3624	3624	4166	3982	6354	3982	3982	3982	3982	4236	4272	3982	4124	5324
1683	2.86106	629.195	Pos	30382	31890	39446	41880	36356	46058	35138	42178	47694	48842	34454	32548	36738	28110	58682	47780	37866	34650	32854	45784	41200	34052	34356	37896	48062	48100	32066	40826	39186	41336	35106	33154	32104	34130	34460	34182	56020	40576	46138	28708	32042	35588	35580	21318	41874	31908
1684	2.86106	630.193	Pos	22028	21484	26340	29852	28646	30548	25876	32790	31952	34874	22616	25440	25546	17924	42118	34616	28822	24450	22478	36232	29440	23360	23560	26958	37078	35660	23636	29422	27860	30296	24924	23876	22748	24842	24288	24666	35794	27934	32266	22860	25110	24594	23676	14984	28488	25148
1685	2.86258	631.193	Pos	10102	8700	10654	12436	10920	12424	9798	11584	12058	13918	11052	9308	11192	7110	16918	13784	11560	10004	9268	14078	11734	9830	8878	11936	14952	12352	10154	10262	11670	12140	10200	9796	9904	10030	9896	9788	15350	11472	13034	8244	11214	11008	10448	6342	11714	9540
1687	2.8584	670.221	Pos	9868	11076	14346	12878	10694	12648	9922	11262	14500	14766	8860	9736	12438	9418	21956	17294	13934	11044	11892	16744	13284	11772	10988	16392	15622	16730	10100	12578	12964	12666	13474	12068	10090	9756	7472	11272	16308	12362	15384	9824	11530	11094	11434	6716	13554	10816
1688	2.85683	671.22	Pos	7256	7410	9768	10280	7510	9366	7662	8522	11822	9994	6552	7518	8788	6424	15052	11910	9732	8620	7554	12200	8962	8238	7568	11048	11768	11038	6524	9272	9170	8840	9278	7946	6744	7190	5884	6842	14304	8006	11686	6860	8696	7650	8428	5928	8758	7684
1692	2.874	754.508	Pos	5384	3074	3074	6976	6128	6128	5762	9812	5666	18934	8562	3074	3074	5308	6242	7938	6242	16240	3218	3218	3074	3074	3074	3074	3074	3074	3074	3074	3074	3074	3074	3074	3074	3074	3074	3074	3074	3074	3074	3074	3074	3074	3074	3074	3074	3074
1719	2.98593	392.364	Pos	6436	3106	3106	8834	6066	4788	5172	7230	4222	9120	5410	6548	3992	6276	3366	3366	7166	10460	4886	4886	6596	5506	6322	6906	6906	7640	9458	6516	8668	5284	5310	3504	6748	3010	3010	4792	3972	3664	3010	4414	4824	3218	3922	3954	3768	3010
1721	2.97519	685.486	Pos	6992	4990	4990	10156	8736	8736	6338	10420	4990	21160	9454	5290	5290	5376	5694	9500	5694	15072	4990	4990	4990	4990	4990	4990	4990	4990	4990	4990	4990	4990	4990	4990	4990	4990	4990	4990	4990	4990	4990	4990	4990	4990	4990	4990	4990	4990
1723	2.98713	802.588	Pos	4394	3032	3032	3888	3032	3032	4592	4268	3294	5562	3294	5242	4812	3084	8304	4822	4822	6388	3032	3032	3032	3342	3032	12080	3582	4774	3032	3032	3032	3032	3032	3032	3032	3032	3642	3032	3032	3032	3032	3200	3032	3078	3032	3032	3032	3032
1724	2.96757	846.614	Pos	3368	3020	3020	3020	3020	3020	3020	3184	3020	3478	3020	3202	3206	3202	5202	3426	3426	4124	3020	3020	3020	3020	3020	10840	4110	4110	3020	3020	3020	3020	3020	3020	3020	3020	3020	3020	3020	3020	3020	3020	3020	3020	3020	3020	3020	3020
1725	2.938	955.589	Pos	5662	3464	3464	9226	5268	5268	4920	4920	4754	21176	7956	4302	4662	4302	3938	3938	3960	10562	3464	3464	3464	3464	3464	3464	3464	3464	3464	3464	3464	3464	3464	3464	3464	3464	3464	3464	3464	3464	3464	3464	3464	3464	3464	3464	3464	3464
1728	2.98742	357.296	Pos	23102	10932	10932	12602	21256	12602	17616	30958	24952	50096	24952	31578	20630	20630	10932	25310	29192	44062	10932	10932	27520	20074	18246	24802	24802	27622	48490	24206	29660	24662	25030	11144	25326	18728	18728	10932	10932	14518	10932	10932	11928	12824	13300	10932	10932	10932
1730	3.00812	637.533	Pos	18600	9126	9126	17378	18770	14982	11088	9126	10504	21032	18616	30510	16308	16308	9856	9856	13802	23324	10554	19894	21548	22222	21548	15232	14540	16088	24768	9126	9126	24910	16034	16034	9126	9126	9126	13860	13860	13860	20254	13860	15588	13860	13860	13860	19608	17596
1732	2.9934	668.616	Pos	12024	3074	3074	17800	6210	6210	5630	17948	3790	42574	12176	24212	8190	8190	3074	17770	3074	3074	4564	3074	15152	14406	14406	9700	13114	16100	34816	12648	12648	12378	3074	3074	16352	12154	12154	5486	6742	5486	6006	7054	5486	5486	5910	5866	5486	5486
1740	3.01028	335.314	Pos	24696	6344	4038	4038	4038	4038	29736	29736	4038	4038	4038	31324	17188	17188	11482	4038	4038	4038	4038	21276	4038	4038	14590	22152	21870	21870	15652	15652	19702	4038	4038	4038	4038	4038	4038	4038	4038	4038	4038	4038	10630	4038	4038	4038	10932	14268
1748	3.03378	586.474	Pos	11136	15154	39058	12494	12494	17998	5856	5856	16864	7596	7596	10608	13854	9636	15650	8996	8996	5856	14744	20144	11838	14196	15806	10592	9460	8474	8976	14112	8976	15140	13420	22830	20130	15062	15062	21460	20452	16890	25160	30392	25174	19712	24128	18828	19418	28656
1755	3.00937	715.538	Pos	3902	3078	3078	3078	3078	3078	3938	3078	3078	4082	3078	3832	3078	3078	3878	3078	3078	4302	3078	3078	3078	3078	3078	8222	3168	3168	3078	3078	3078	3078	3078	3078	3078	3078	3078	3078	3078	3078	3078	3078	3078	3078	3078	3078	3078	3078
1758	2.99663	758.562	Pos	6560	3084	3084	4338	3788	3616	6740	5326	4424	8096	4424	7036	6090	3984	9022	5298	3154	7510	3174	3174	3214	4592	3232	18178	4478	7630	4510	3132	3132	3440	3216	3216	4150	4150	4200	3366	3084	3648	3084	4112	3084	3344	3444	3084	3084	3908
1765	3.06384	583.456	Pos	13660	10878	11040	12774	11996	16546	12916	16804	20736	19722	13730	12796	12262	11804	19674	17394	12178	17100	15012	23102	13084	17464	13312	24992	17986	13550	12086	12790	12348	15204	11454	14680	13166	14402	20936	15660	11646	10528	15156	15284	17800	11098	13422	11094	11828	13648
1771	3.05451	864.696	Pos	12164	8544	7524	4820	4820	4820	4820	4820	11578	4820	4820	4820	4820	8462	4820	7414	4820	4820	4820	4820	10358	4820	4820	11278	4820	4820	4820	7134	4820	4820	4820	8390	12110	4820	4820	4820	10440	11842	4820	12180	4820	4820	11480	4820	4820	12152
1783	3.07188	727.632	Pos	8516	3238	3238	13446	3238	3238	4102	25358	3238	3238	19634	3522	3522	8716	3238	3238	3238	21628	3238	3238	3238	3238	3238	3238	3238	3238	3238	3238	3238	3238	3238	3238	3238	3238	3238	3238	3238	3238	5286	3238	3238	3238	3238	3238	3238	3238
1788	3.02569	963.737	Pos	6024	3004	3004	3004	3004	3004	8346	5262	3004	5624	3004	5190	6126	3542	12696	5382	5382	13058	5020	5020	3360	4316	3360	28996	6100	10872	3606	3004	3004	3004	3004	3004	3004	3004	6080	3004	3004	3004	3004	3004	3004	3004	3004	3004	3004	3004
1797	3.07997	432.395	Pos	21856	3046	3046	5038	3046	3046	4428	6820	5004	13412	5004	11742	30284	3300	12308	4498	4498	8730	8730	12676	3882	24400	3882	18412	5956	4898	3046	3046	3046	3046	3046	3046	3046	3046	5946	4714	3046	3046	3530	3546	4416	3046	3046	3194	3046	3046
1798	3.08376	538.431	Pos	4554	3206	3206	3206	3206	3206	6584	6026	5766	14520	5766	5218	3206	3206	3206	4644	3206	11940	3206	3206	3206	3552	3206	15744	5546	4916	3206	3206	3206	3206	3206	3206	3206	3206	5104	3206	3206	3206	3206	3206	3206	3206	3206	3206	3206	3206
1800	3.08472	645.504	Pos	39642	9414	9414	33378	9414	9414	27174	86280	41642	105566	81608	9414	9414	33410	9414	38640	9414	65714	9414	9414	9414	9414	9414	9414	9414	9414	9414	9414	9414	9414	9414	9414	9414	9414	9414	9414	9414	9414	9414	9414	9414	9414	9414	9414	9414	9414
1803	3.07984	649.526	Pos	10440	10326	10326	10326	10326	10326	10326	10326	13518	11054	11946	10326	10326	10326	10326	10326	10326	10326	10326	10326	10326	10326	10326	10326	10326	10326	10326	10326	10326	10326	10326	10326	10326	10326	10326	10326	10326	10326	10326	10326	10326	10326	10326	10326	10326	10326
1804	3.07135	678.47	Pos	12260	3744	3744	7172	7172	10406	7664	32454	10592	33856	9718	8316	4820	5318	3236	3236	4542	3236	3236	3236	6910	6910	10030	5694	9422	6378	8008	8008	8836	8206	11326	3654	14556	14556	32344	3300	5104	3950	3300	4290	3300	3890	7538	3464	5356	3508
1808	3.07565	732.478	Pos	3960	3162	3162	3162	3162	3162	3162	3162	3162	7332	3162	3162	3162	3162	3162	3162	3162	3162	3162	3162	3162	3174	3162	3162	3162	3162	3162	3162	3162	3162	3162	3162	4228	3176	8380	3162	3162	3162	3162	3162	3162	3162	3162	3162	3162	3162
1810	3.0761	1023.66	Pos	3776	3028	3028	3928	3028	3028	9396	9396	5524	7448	5524	4916	4750	4750	3028	3028	3960	5618	3028	3028	3028	4390	3028	3028	3028	3028	3028	3028	3028	3028	3028	3028	4280	4058	5342	3028	3028	3028	3028	3028	3028	3028	3028	3942	3028	3028
1811	3.08768	357.296	Pos	29206	10316	4022	32164	27224	12396	21462	36358	13996	70148	39924	35558	17060	24358	24852	24852	38900	58640	16618	11150	24764	24394	14304	23724	22034	22332	34040	16386	16386	17892	18034	9988	20168	16456	42548	16026	14338	14080	16254	17046	15882	16462	11542	14834	13624	9070
1814	3.09552	368.285	Pos	53222	31676	31676	59132	54634	54634	60888	86222	46106	188658	130050	36308	36308	46372	3692	46132	47860	95532	35762	9654	3692	3692	3692	7860	3692	3692	3692	3692	3692	3692	3692	3692	3692	3692	3796	27740	18808	17962	20226	25662	22194	23674	15038	19500	19762	17216
1815	3.09215	369.288	Pos	7908	3072	3072	10092	3072	3072	7104	10652	6850	25224	18586	4816	4816	7264	3072	3072	7660	14234	3072	3072	3072	3072	3072	3720	3072	3072	3072	3072	3072	3072	3072	3072	3072	3072	3072	4216	3072	3072	3072	3072	3072	3072	3072	3072	3072	3072
1816	3.09159	392.364	Pos	4986	3132	3132	3132	4304	3132	3376	3894	3132	3132	3446	6526	3484	4360	3132	3132	5212	3132	3132	3132	5564	3436	3976	3806	3744	5966	6532	4612	5808	3410	3878	3410	5132	4776	8144	3132	3570	3636	3234	3132	3132	3132	3132	3132	3132	3132
1817	3.09398	456.337	Pos	9246	3242	3242	13262	13186	13186	14408	24518	8478	60310	29904	7620	7620	8230	10062	10062	13526	29126	5424	5424	3242	3242	3242	3242	3242	3242	3242	3242	3242	3242	3242	3242	3242	3242	3242	3242	3242	3242	3242	3566	3242	3982	3242	3242	3242	3242
1830	3.11593	704.616	Pos	4858	4930	4858	4090	4866	4090	4474	5162	4090	4556	5002	4012	4722	4012	4304	4304	5888	4566	4080	4080	3000	3000	3000	3000	3000	3000	3000	3000	3000	3000	3000	3000	3000	3000	3000	3000	3000	3000	3000	3582	3000	3406	3000	3000	3000	3000
1831	3.12103	785.581	Pos	5270	3084	3084	3084	3084	3084	4672	4672	3084	3084	4936	7484	3084	4418	5494	3084	3084	4072	3084	3084	3084	3084	3084	14026	3950	3950	5040	3084	3084	3084	3084	3084	3084	3084	4706	3084	3084	3084	3084	3084	3084	3084	3084	3084	3084	3084
1833	3.10526	829.607	Pos	4238	3036	3036	3036	3036	3036	3076	3196	3036	3036	4304	7042	3036	3036	4022	3036	3036	3036	3036	3036	3036	3036	3036	12586	3206	3206	4386	3036	3036	3036	3036	3036	3036	3036	3718	3036	3036	3036	3036	3036	3036	3036	3036	3036	3036	3036
1845	3.15302	656.435	Pos	10982	3748	3748	12480	11042	11042	8872	13018	7822	30688	19436	5720	5720	10364	10774	12730	10774	20064	3288	3288	3288	3288	3288	3288	3288	3288	3288	3288	3288	3288	3288	3288	3288	3288	3288	3452	3288	3288	3288	4202	3710	3974	3288	3288	3288	3288
1847	3.16009	697.529	Pos	7786	3668	3668	3668	3668	3668	4896	4798	3668	3668	8942	9296	3668	7570	6394	4566	4566	6038	3668	3668	3670	3670	4070	16866	5308	5308	6328	3668	3668	3668	3668	3668	3668	3668	7548	3668	3668	3668	3668	3668	3668	3668	3668	3668	3668	3668
1849	3.14064	741.554	Pos	7248	3362	3362	3362	3362	3362	4944	5346	3706	3706	6506	9296	6024	6024	5910	5492	3618	6660	3670	3670	3362	3362	3714	15022	4992	4992	7112	3362	3362	3362	3362	3362	3362	3362	6542	3362	3362	3362	3362	3362	3362	3362	3362	3362	3362	3362
1856	3.1792	653.503	Pos	6154	3232	3232	3232	3232	3232	4716	5508	3232	3400	3232	8316	4506	5528	5604	3882	3450	5708	3232	3232	3232	3232	3232	15362	5592	5592	6304	3232	3232	3232	3232	3232	3232	3232	7166	3232	3232	3232	3232	3232	3232	3232	3232	3232	3232	3232
1889	3.25804	446.121	Pos	7586	8264	12378	7562	13448	8680	6252	6794	8002	6994	6502	6500	6798	5530	6632	7474	9024	4470	9746	5858	5930	7924	5930	6324	5200	6754	7308	8190	9456	7480	8998	9234	5956	5138	6258	5964	5324	4736	5420	5640	6436	5352	5420	6204	5718	7914
1892	3.25708	863.649	Pos	24604	6542	6542	14874	3584	12318	19004	19004	3224	3224	4786	28514	9462	9462	3746	6498	3746	7970	6550	5832	14044	15678	6328	5250	5906	5250	5226	5226	5798	7034	9984	13214	4424	12500	4424	5471	5471	4822	4792	12846	13442	11336	10984	6638	6120	17766
1899	3.2945	775.596	Pos	33868	11012	11012	23114	7292	16104	4572	35840	4366	42298	6616	38938	5568	13522	4130	11112	6946	11804	10220	9478	23566	28572	11690	11098	9272	5642	6596	3538	10718	12038	12362	23708	4508	19096	7276	4588	5244	8148	8138	20666	24064	16978	16636	11388	9444	26364
1901	3.27464	819.623	Pos	30236	8932	8932	18014	5448	17276	25778	25778	5292	35286	5292	35452	4614	12804	3084	11382	5754	9464	8568	7594	15768	20746	9130	7626	8158	3672	6020	6020	7130	8024	11454	16228	6336	18440	6336	5026	6930	6564	6634	19102	17810	15744	15442	8968	6758	23982
1905	3.29626	776.6	Pos	10320	3272	3272	6146	4518	4518	9284	9284	3272	11280	3272	11178	4442	4442	3272	3786	3272	3272	3272	3272	6354	8150	3374	3272	3272	3272	3272	3272	3272	3272	3272	5060	3272	5484	3272	3272	3272	3272	3272	6854	6830	4852	4272	3272	3272	7362
1906	3.31516	1021.78	Pos	5122	3244	3244	3244	3244	3244	6618	5066	3244	5648	3244	5650	5962	3244	14590	4374	4374	13386	4596	4596	3244	4488	3244	35686	7178	10270	4080	3244	3244	3244	3244	3244	3244	3244	6178	3244	3244	3244	3244	3244	3244	3244	3244	3244	3244	3244
1909	3.33199	687.544	Pos	51578	11256	11256	22674	7016	21552	4016	47394	4284	41288	8624	44468	6506	23116	4990	19644	10276	12262	11606	9366	17814	35532	12922	11224	13444	5442	7348	4966	11294	23732	26182	28874	7132	31586	10074	6148	7072	8218	9494	24038	37878	19378	16378	11538	16218	33912
1910	3.33806	688.547	Pos	11310	3108	3108	5740	5740	6020	10964	10964	3108	10448	3108	11622	6332	6332	3108	5226	3108	3108	3292	3108	4380	8836	4380	3108	3108	3108	3108	3108	3108	5208	6524	6666	3108	8286	3108	3108	3108	3108	3108	6236	9472	4830	3516	3116	3108	8140
1913	3.31595	731.57	Pos	46880	10708	10708	24274	7810	23132	42372	42372	4906	38856	7468	48508	6324	20288	4062	16970	6940	11480	13174	9772	18958	32052	14628	12268	10634	6024	7134	4806	10484	17720	16852	29256	5884	27660	7608	6378	6512	9774	9422	24518	31148	18030	17642	12568	12988	30556
1919	3.31178	973.568	Pos	4488	3042	3042	6996	3664	3664	3120	7632	3448	10016	3448	4270	3430	4488	3042	3042	3042	5138	3042	3042	3042	3256	3042	3042	3042	3042	3358	3042	3042	3042	3042	3042	3042	3042	5328	3042	3042	3118	3042	3042	3042	3042	3064	3042	3042	3042
1930	3.36797	456.338	Pos	55410	41676	41676	51894	79384	51894	35688	87176	50864	130328	72380	34516	34516	38472	36918	74468	36918	53914	32498	7742	7742	7742	7742	7742	7742	7742	7742	7742	7742	7742	7742	7742	7742	7742	7742	18584	16772	17902	15450	15660	18586	28906	14492	14760	17382	26400
1931	3.36797	457.34	Pos	8792	6188	6188	9928	14642	9928	6472	14534	8566	21318	12324	6120	6120	6636	7226	13538	7226	9374	5294	5294	3132	3132	3132	3132	3132	3132	3132	3132	3132	3132	3132	3132	3132	3132	3132	3136	3180	3132	3132	3224	3132	4966	3132	3132	3132	5178
1936	3.35429	643.518	Pos	55148	13058	13058	21188	12444	19626	4298	51888	5494	39348	7356	44538	6992	20654	4440	19076	8880	12726	10418	9182	18852	37358	17698	9698	10934	7730	7364	4338	15642	24804	22126	27318	8044	25068	9030	7144	6712	9336	9410	22454	29402	22562	14110	12328	13830	37116
1937	3.35189	644.521	Pos	12810	3510	3510	4578	4328	4328	13618	13618	3290	8862	3290	10148	5604	5604	3290	3290	3290	3290	3290	3290	4508	7980	4508	3290	3290	3290	3290	3290	3290	5594	5528	6102	3290	6442	3290	3290	3290	3290	3290	5016	5906	5546	3576	3290	3570	9038
1942	3.38694	380.322	Pos	9824	4140	4140	7270	5864	3570	7172	20298	8284	16656	26154	9682	3980	6872	9830	12880	9830	16196	4592	5282	8164	6462	6778	5850	5738	5738	5568	4540	8038	4722	8844	4722	10226	6526	9488	5322	5230	5176	4686	4642	5920	6416	4844	4508	5096	7576
1949	3.38212	520.139	Pos	4508	4014	4014	7096	10230	7108	6866	6866	3234	3234	3234	4112	3836	3836	3234	3234	3234	3234	3234	3234	5244	3234	3234	3234	3234	3234	4334	4334	5996	4276	9010	4276	3234	3234	3234	3234	3234	3234	3234	3234	3234	3520	3234	3234	3234	3234
1954	3.38553	569.192	Pos	13236	14274	12090	25470	36612	21578	21066	12106	23304	19106	11498	12490	13242	8232	12020	23332	8294	10258	9982	13932	17222	9120	15120	10770	8498	15194	12334	12760	20488	14052	25798	7316	10552	9492	8604	11042	9770	11782	11878	9236	10568	11160	9736	9824	12232	22438
1955	3.38633	570.19	Pos	10964	9748	9406	19008	24310	15138	14878	8694	15976	12650	7370	9780	8320	4724	8552	16402	6152	7356	7720	9630	12208	6144	9678	7458	6088	9850	8984	8968	15184	9490	19224	5934	7124	6410	6194	9452	6820	7764	8500	6648	9192	7872	7198	6300	8048	16534
1960	3.41338	409.292	Pos	11384	4938	4938	12956	12450	12450	8452	16800	10864	31728	18426	6016	6016	7284	7994	15292	7994	14566	6584	5246	4896	6370	4738	5274	3998	4902	8266	4158	7412	4754	7180	4754	4930	3790	9950	4160	4426	4966	3634	3540	6318	4902	3980	3856	4074	4530
1965	3.41092	685.487	Pos	4668	3164	3164	5320	7016	5320	4740	8100	4236	15544	8284	3164	3164	4328	4304	7458	4304	10190	3164	3164	3164	3164	3164	3164	3164	3164	3164	3164	3164	3164	3164	3164	3164	3164	3164	3164	3164	3164	3164	3164	3164	3164	3164	3164	3164	3164
1970	3.44918	382.301	Pos	226344	85600	85600	275664	232496	232496	192802	320436	145416	527950	420088	7180	152580	173358	11476	188186	172484	285528	132340	38910	21906	24884	17664	20446	20130	19152	33596	19896	23558	17198	20666	9530	20496	19870	39682	71830	78648	74550	76662	67982	68294	74118	69510	66746	64502	75580
1971	3.44691	383.304	Pos	32304	11864	11864	38978	34050	34050	28474	42702	22348	72206	60040	22394	23474	22394	25030	26418	25030	40602	20076	5012	3502	4450	3502	3338	3338	3338	4996	3696	3424	3338	3338	3338	3474	3474	6306	10652	13554	10630	11530	10710	11292	10024	10036	9328	9606	12592
1974	3.44636	517.272	Pos	5232	3490	3490	5856	6106	5856	4526	7494	3490	10022	9636	3490	3490	3490	3490	3490	3758	5870	3490	3490	3490	3490	3490	3490	3490	3490	3490	3490	3490	3490	3490	3490	3490	3490	3490	3490	3490	3490	3490	3490	3490	3490	3490	3490	3490	3490
1977	3.44741	568.585	Pos	53472	21340	21340	21340	56198	21340	24658	67402	21340	160794	21340	139540	21340	21340	59930	59930	61504	148062	21340	21340	21340	21340	21340	21340	21340	21340	106860	42418	42418	21340	21340	21340	46786	46786	149550	21340	21340	21340	21340	21340	21340	24178	21340	21340	21340	21340
1978	3.41917	594.484	Pos	7152	4190	4190	8770	8388	8388	5082	11838	7506	11142	9042	4190	4190	4944	5242	7502	5242	8246	5724	5724	4190	4190	4190	4190	4190	4190	5030	4190	4190	4190	4190	4190	4190	4190	4190	4190	4190	4190	4190	4190	4190	4190	4190	4190	4190	4190
1980	3.45091	665.588	Pos	101004	58602	58602	109330	123220	6248	70080	100176	66416	152434	109832	94020	101248	94020	17874	102336	108646	150882	75120	51422	46016	52776	32248	35880	35880	35888	56550	32148	41826	34538	38352	13516	34404	40126	73204	90134	81062	86622	73068	81306	70526	75246	73200	68494	72626	71226
1981	3.45304	666.591	Pos	23260	4226	4226	28922	29006	28922	16226	22970	16426	16426	25216	21948	22910	21948	4226	22286	26316	34692	4226	4226	10852	11276	10852	8908	9042	8908	14632	8828	8828	4226	4226	4226	4226	4226	4226	19960	18584	19648	15552	15552	15902	17132	16868	15552	15552	15552
1984	3.45323	307.28	Pos	7584	5278	5278	5278	10110	5278	5442	7232	5278	10020	5278	46826	5278	5278	5278	9222	5278	5278	5278	9312	5278	5278	14162	16952	18386	21796	32248	14896	22082	5278	19556	5278	20110	17036	32434	7146	7146	7712	7146	7360	7146	7560	7584	7168	7146	7146
1985	3.48235	359.371	Pos	10340	3072	3072	8990	6072	4818	8030	17840	5648	16688	13422	8644	4226	5854	4552	6136	6226	4504	4504	4680	22370	16378	12410	14882	17850	20758	39708	23906	20674	12960	14090	6774	17310	15810	40570	6710	6882	9672	8100	6204	7642	7366	8042	6934	8100	6882
1989	3.4628	422.384	Pos	14022	3772	3772	5714	6298	3926	19864	19864	3772	12036	3772	3772	3772	3772	3772	5272	3772	6942	3772	3772	3772	10828	3772	3772	3772	3772	3772	3772	3772	6646	6646	7424	6016	6016	6518	3772	3772	3772	4046	3772	6136	4048	3772	3772	5426	3772
1992	3.44018	719.635	Pos	3374	3544	3374	3226	3226	3226	3590	3764	4576	4272	4272	3622	4422	3622	3226	3226	3226	3656	4280	6050	3226	3226	3226	3226	3226	3226	3226	3226	3226	3226	3226	4218	3226	3226	3834	3226	3226	3474	3226	4024	3226	3226	3226	3302	3490	3226
2000	3.49096	578.489	Pos	9570	3022	3022	18716	12314	12314	8874	17100	6964	16438	15276	3022	3022	7840	7466	12426	7466	13246	4566	4352	3022	3022	3022	3022	3022	3022	3022	3022	3022	3022	3022	3022	3022	3022	3022	3022	3022	3022	3022	3022	3022	3022	3022	3022	3022	3022
2001	3.48084	597.751	Pos	3152	4742	7666	8704	7846	6984	6728	6728	5184	4712	5270	10388	8250	5594	6088	8502	3862	5666	4988	5210	8876	6876	4756	6318	5198	8168	5478	7406	5478	7084	6290	6142	10910	4754	3980	8226	6390	6150	5382	10016	7480	10562	9424	5558	7564	13310
2002	3.48129	598.086	Pos	3524	5414	7448	7496	7602	7622	7432	5008	4934	6002	4934	8234	7042	4268	5312	7602	3112	4348	4024	4024	8358	5948	4330	6224	4256	7308	5750	7192	5750	6614	4902	6224	10178	5058	5058	7074	7446	7347	6102	9672	6670	7270	8152	5992	8942	7347
2005	3.45175	627.102	Pos	4368	3520	9366	4240	5560	9594	3714	3714	3170	3398	4560	3170	3598	3170	3170	3170	3170	3282	3282	5152	4824	3170	3170	5534	3476	4304	3170	3170	3170	3170	3170	3736	7244	3218	3218	7138	7186	5916	5320	4962	4982	6586	5134	5321	5974	5321
2009	3.47811	771.575	Pos	3972	3038	3038	4046	4940	4046	4562	4742	3038	7794	4254	3038	3038	3038	3038	3038	3038	4516	3038	3038	3038	3038	3038	3038	3038	3038	3038	3038	3038	3038	3038	3038	3038	3038	3038	3038	3038	3038	3038	3038	3038	3038	3038	3038	3038	3038
2011	3.48012	887.609	Pos	6740	8146	9868	11418	8590	8188	8888	6976	8316	10242	4748	9860	9200	7362	6264	8278	5944	9202	7814	9566	8544	6118	7100	10132	7950	9744	5020	5186	7008	7594	6268	6496	15974	6248	6336	11460	10722	11112	8382	9840	10606	10408	9960	10112	9000	8978
2012	3.48044	888.111	Pos	5226	8490	9082	10764	8016	8556	7598	6416	8176	9120	4942	10628	8088	7530	5138	7966	5058	8000	7872	8208	7552	5796	6044	8466	6256	8816	4632	5300	7264	7966	6470	6948	15858	5854	6896	9600	9238	9552	8384	8796	10404	9534	9680	9498	8644	8164
2014	3.46316	910.124	Pos	6652	6146	5066	7490	6786	5566	5276	5276	5656	6960	3906	6258	5886	5864	4480	5866	4180	6304	6054	6708	5538	4722	4660	7972	5268	6002	4234	3626	4386	5706	4550	4126	9920	4958	5872	8362	8144	7026	7260	6918	8286	8746	7214	6662	6208	6780
2015	3.46457	910.625	Pos	4234	3044	3044	4436	3400	3400	3144	3144	3402	4034	3402	3914	3242	3242	3044	3044	3044	3512	3132	3924	3044	3162	3044	3076	3076	3958	3044	3044	3044	3160	3044	3044	6328	3316	3316	4398	4730	4044	3998	3618	4044	4068	5210	4074	4044	3396
2016	3.45805	931.634	Pos	5338	5018	5018	5994	4262	4262	4606	4606	4048	5232	4048	3824	5150	4670	5162	4536	4012	4460	4116	4116	3476	3726	3476	3476	3476	3476	4132	3476	3476	3476	3476	4346	7006	3476	3476	5192	4800	5266	4884	4960	5664	3892	5118	6518	34406	5192
2017	3.45081	932.137	Pos	5108	3240	3240	5856	3668	3668	4562	4562	5034	4828	4828	4750	5010	3600	5330	3364	3364	4174	3240	3240	4880	3240	3240	4696	4176	4674	4048	3380	3380	3240	3240	4550	7708	3566	3916	5020	4989	4696	5440	3968	4958	3896	5576	5060	3318	4510
2022	3.50248	594.601	Pos	27520	8414	8414	43738	30760	18784	20332	37528	8414	124762	45390	70640	27788	25434	33218	33242	33218	87156	12522	13642	37332	40714	17488	26352	31692	35652	81490	30946	41526	22190	27310	22190	31334	23508	82706	13758	17676	16396	15360	15360	12788	14324	13768	11172	15360	17520
2027	3.49523	866.098	Pos	4556	9278	11564	12656	10092	9292	10056	7724	12114	13294	7364	13808	9540	10560	10202	10410	6514	11238	10400	10764	10796	9230	7536	12928	7718	11562	7452	8792	7612	11662	8664	9520	19424	8606	8586	10872	10522	11290	11852	13942	12606	9592	12992	11654	12622	12520
2030	3.55455	620.616	Pos	1163344	361432	96958	1378194	877582	595092	671362	1493168	511330	3001104	1130090	1649552	662948	1167364	400144	1304768	1264104	2687850	424574	801256	1139104	1173546	983762	960264	1135218	1534462	2192464	888326	1486274	739984	888658	315466	1458288	1052982	2593478	604680	644782	492560	548758	498868	466246	565162	500322	471528	551510	446582
2031	3.5545	621.62	Pos	246500	78192	21986	290198	195200	126816	148238	329108	114412	637682	252010	369032	149868	243834	86554	263080	255676	569638	90628	179696	247472	256808	212564	196700	237344	326072	489874	195898	329684	168470	203632	66736	310624	158988	544934	142260	140984	112424	119300	111054	102142	127742	108472	102804	122144	105696
2032	3.55442	622.623	Pos	35458	3858	3858	44254	27116	17784	22756	47486	37476	84446	37476	52456	21566	36972	13474	42002	40332	74140	13876	26316	36910	39878	31892	29664	34484	47892	69942	30508	45152	24272	28774	11192	43472	33084	78586	21054	20524	15852	18296	16762	16134	18870	15948	16236	18296	16354
2037	3.55643	333.296	Pos	245680	142564	68862	291690	216162	177344	217630	310790	206060	442290	276034	333362	206426	273946	156014	270642	265926	406060	159410	216232	263316	238078	262826	231818	247008	326160	366610	218176	319734	221696	244334	127008	326474	222514	362446	225232	188762	177248	151218	173888	166420	193476	169286	171758	173660	182838
2039	3.55892	350.266	Pos	3902	4420	3902	4080	3204	3204	4558	4558	3168	3714	3868	4064	3870	3870	3822	3612	3852	4210	3502	3502	3074	3838	3074	3074	4186	3074	3140	3074	3268	3368	3434	3888	4302	3558	3558	3570	3294	3412	3554	3920	3554	3258	3554	4376	3554	3300
2040	3.53339	365.136	Pos	4796	6718	5708	5476	4592	5212	6276	4390	5248	3836	4130	4084	3774	6380	4208	4462	5882	6266	4862	3868	4416	5148	7250	4384	5670	4778	4048	6180	5258	4724	5294	5612	5758	5762	5228	5080	5792	5788	3662	5122	5728	5168	6008	4994	5348	3880
2041	3.5572	368.364	Pos	6630	4758	4758	8318	5532	5312	4272	7052	3994	10586	6302	11140	6190	6310	6170	7570	9456	8906	4578	6028	4324	7846	4324	7908	9104	5510	8286	4770	8294	8836	7270	3720	8204	6670	8186	4746	6600	5316	5272	6420	6736	4614	3944	5818	4182	4932
2043	3.56263	370.388	Pos	53386	5258	5258	3154	3154	3476	15526	6638	13656	7202	3194	32826	64096	5456	24774	6954	6954	20064	3098	3098	3252	41458	3252	62334	6238	11774	4674	3098	3098	3098	3098	3098	3098	3098	4088	5472	6278	8916	9764	4542	4702	5140	4478	4082	5342	4056
2046	3.54791	539.05	Pos	14094	8588	20542	9372	13984	13482	8500	4996	6978	6462	5864	15076	9008	12954	10188	11890	5694	7242	5998	18408	12094	8208	6380	15090	12204	8694	11358	11206	11206	7094	6172	11802	13032	8960	6662	12552	18718	10600	9790	8314	9634	15370	11070	8842	13406	9300
2047	3.5452	539.384	Pos	13064	7404	15202	9422	13970	12258	8364	9136	8358	6586	5876	14362	7182	11836	9336	11384	5122	6592	5320	16488	12470	6194	6326	9896	10796	8386	9702	11272	9702	6198	6198	10372	11030	7520	6516	10372	16902	9590	8892	8084	7960	14692	9756	8198	12960	8832
2048	3.53208	553.725	Pos	12462	12476	18874	8222	11798	18246	9690	3496	6968	8510	7706	10462	13166	12554	12590	12514	6698	6776	6670	16662	6314	6896	6314	15676	12832	8344	14708	7826	8568	7426	7402	16316	13824	6272	5652	10528	22660	11982	10350	9534	8614	16684	12270	8584	10342	12200
2049	3.53164	554.059	Pos	8818	11586	15244	6346	12214	13922	7950	3308	6588	7576	6132	9066	12026	11018	11630	11798	6886	6926	5704	12132	9318	5106	5056	13836	10544	6964	12656	7336	7488	6598	5998	12888	12630	5658	4366	11020	19350	12036	9598	8918	7992	17400	10972	8532	7454	10980
2050	3.5369	554.393	Pos	5598	5598	9582	4056	6196	4056	4618	4618	4382	4386	3324	4672	5630	5996	5634	6212	3082	3148	3148	7726	3172	3172	3262	8142	6534	4018	5978	4544	4544	3238	3238	7514	6062	3654	3654	5566	10754	6446	4788	5464	3826	7266	6262	3696	4498	7300
2052	3.51605	568.735	Pos	7236	10070	12934	6922	6922	13786	9764	9764	6902	6902	7462	10594	12392	8980	9880	8144	5606	7260	6588	6588	6140	7038	5264	12158	8370	7538	12072	6514	6514	6086	6086	11958	11858	5978	5382	9712	14300	11088	9190	7430	9084	10672	8722	7154	10282	17012
2053	3.50027	583.076	Pos	4072	8534	9520	6746	8628	7460	12754	4862	6304	7322	8812	13688	10010	5540	8076	9762	4710	5938	5174	5880	8176	6994	5072	7530	8070	7630	8880	6824	10142	6876	5924	8576	11174	5362	4900	8346	11090	9908	8948	9032	8986	11620	9724	7052	9790	17058
2055	3.5564	647.645	Pos	15548	12638	8806	16112	14930	15570	15262	16870	12840	17786	14730	17754	13526	17042	11506	16706	15232	17944	11828	15972	16422	15312	17798	14264	15180	17110	18724	16732	18718	13482	14928	11186	16704	14474	16834	13630	15562	13094	13426	12590	12258	12548	12708	11200	13796	12402
2056	3.54544	799.557	Pos	23356	18852	28338	25414	27402	24630	25640	15886	18038	23674	17848	29106	25708	25684	32900	25958	18476	21122	19664	26984	20310	22520	18610	40548	20894	20156	21504	18948	19002	21732	20240	22482	35978	18154	17302	30748	28776	32828	22758	29038	26990	30078	28948	28280	24596	27712
2057	3.5446	800.059	Pos	19984	18394	25292	23182	24832	22200	19742	13586	14524	18582	15758	25434	23870	25792	27808	21096	16238	17654	17702	22388	18282	18734	15622	33134	18240	17696	18376	15744	17482	19480	18862	20040	28878	15268	13128	26076	24828	26960	19022	26314	23786	27216	26008	22726	22932	24180
2060	3.52647	822.072	Pos	15866	12174	16448	19678	18610	18718	17942	9970	16076	18226	13802	20708	19608	16176	21206	17288	13046	16314	13904	15196	14552	13592	11498	21324	13736	17494	16232	10390	15144	16934	16230	15370	31444	11870	10032	24810	18164	21422	18092	20270	20554	19410	21036	18638	17162	18878
2061	3.52563	822.573	Pos	8018	6106	7674	10096	10636	10238	9082	5192	7018	9500	7256	10780	11400	9210	11064	8270	6342	8580	7338	7734	7124	7366	7544	10822	8446	8072	8252	6068	7456	9350	8270	7810	15088	6402	6090	12404	10444	11562	8856	10594	10404	10454	11856	9504	9192	11176
2063	3.51451	844.085	Pos	8374	11074	14776	16184	14710	12614	13744	7730	14000	14914	11302	17510	14728	12136	15420	12028	10892	13376	13322	10846	14616	12324	9908	17398	11090	15328	12850	11398	11796	13792	12416	9586	23380	10652	10378	14366	12046	16860	14900	18920	15122	14870	16288	15774	14798	17300
2064	3.51335	844.586	Pos	5132	6506	7212	8030	7838	7528	7384	4332	6648	7182	6298	9816	6838	6516	9214	6480	5844	6852	7522	6204	7770	6382	5308	7766	6392	8618	5888	5888	6512	7422	6468	5846	14456	5894	5668	7122	6276	9204	8404	8566	8004	6218	9762	8504	7864	9146
2066	3.56422	524.709	Pos	12302	8196	9962	10210	9796	7512	5458	5458	7390	6214	5690	14218	7840	7350	8240	7412	4326	7816	5876	11126	10872	5204	3388	7348	8254	6350	8026	11354	4778	8290	6260	8458	12424	7462	6586	8431	10298	8170	8692	6934	7836	8040	9394	7990	11964	7486
2067	3.56898	525.043	Pos	5616	3734	4644	3032	3032	3406	3032	3032	3032	3032	3032	7328	3032	3032	4658	3032	3032	4220	3032	3032	3032	3032	3032	4126	3032	3494	3502	4408	3502	4038	4038	5452	6478	3536	3536	3246	4390	3988	4228	3496	3246	3858	4818	3320	5126	3246
2068	3.58739	723.572	Pos	3050	3050	3050	3050	3050	3050	7934	4654	3358	7904	3358	3050	3050	3050	10734	4560	4560	8980	3050	3050	3050	3050	3050	3164	3164	4188	3050	3050	3050	3050	3050	3050	3050	3050	5652	3050	3050	3050	3050	3050	3050	3050	3050	3050	3050	3050
2070	3.57957	756.032	Pos	25770	27760	26184	36180	33004	33114	27248	21472	26624	27766	26848	47844	25682	34234	42920	34336	22840	29596	23432	27448	27052	25426	27464	40814	24460	26606	28060	27430	24116	31288	25860	29610	60246	24336	22648	40998	36350	39672	32190	37320	36394	34928	38986	30538	39908	31836
2072	3.56368	777.544	Pos	26126	27230	34444	37932	35456	33976	21594	23650	22436	30020	23278	42224	30570	32024	37338	33138	22770	27812	22092	35278	29322	26986	25000	40702	24340	28600	26374	27454	20002	26434	26980	25556	49958	20942	15108	34874	37206	36516	25352	36290	34150	40408	27250	31804	36608	36094
2073	3.56406	778.046	Pos	24586	25202	31406	32550	29206	26762	18700	19594	17798	22020	18484	37588	26046	28084	30810	27122	18552	26060	19684	28652	24406	22354	18652	36380	21654	24264	22604	23970	15606	22248	23532	20004	47492	16760	13780	31442	33350	28582	23358	28526	28742	33384	24192	28242	28482	28206
2074	3.56293	778.547	Pos	11010	13152	14706	14464	13526	12780	9310	9528	8600	11184	10364	17108	12088	13888	15828	14354	9266	11048	10366	13692	11890	10684	10892	19872	10492	11224	11884	11200	7506	10950	11200	10514	22468	9478	5948	14502	16862	15770	12104	14852	15024	16098	11738	13362	14424	13798
2081	3.62582	691.604	Pos	73882	59364	59364	97262	98348	10040	73352	109304	53168	122392	141232	25194	57556	88698	88848	101932	88848	137150	76336	47608	15542	14116	11984	11694	10790	14670	16892	15448	18864	11880	13966	8060	15154	12440	18426	36482	33866	40238	39812	32776	28310	29836	30264	34090	40170	28492
2082	3.62493	692.607	Pos	18544	13298	13298	22708	24896	22708	17642	28084	13542	36966	33968	13642	13642	23224	21730	25560	21730	34934	18486	10406	4406	3338	3170	3170	3170	3170	5480	4020	5000	3170	3862	3170	3368	3478	5084	9346	8540	9084	10272	7960	7384	7954	6138	9154	10058	6740
2086	3.58693	509.699	Pos	12010	7782	12734	7554	7554	7890	7766	7766	6952	6952	7234	10292	10242	8138	9760	8644	5332	6174	6502	8530	6160	6296	7028	14150	5040	9292	6430	8476	6542	11726	5246	10514	14850	7792	8264	14454	7620	10126	11830	7724	8604	7780	12014	7724	9168	7670
2089	3.62164	548.928	Pos	3156	3060	3060	3060	3060	3060	6306	3424	3060	3060	3060	8998	3856	3856	9822	3790	3790	11578	3060	3060	3060	3060	3060	35464	4768	9018	3060	3060	3060	3060	3060	3060	3060	3060	4506	3060	3060	3060	3060	3060	3060	3060	3060	3060	3060	3060
2092	3.61733	670.627	Pos	15502	4716	4350	19000	12836	4108	8922	16204	5070	51406	22504	8666	8666	9976	3634	14738	12330	34424	6026	3752	3000	3000	3000	3000	3000	3058	4088	3000	3000	3000	3000	3948	3442	3132	5410	3596	3602	3676	3130	3602	3602	3048	3666	3784	3532	3280
2095	3.62574	689.993	Pos	30908	43152	53118	39546	52030	49086	53258	35686	32282	40560	44918	120264	50374	45230	77504	50890	35408	60068	38930	55916	39258	27398	42936	70604	30078	43968	35128	34828	31496	39130	26152	37180	78404	30132	34538	43632	46950	47672	41280	40554	41354	60834	43988	43050	53608	45308
2097	3.62723	690.996	Pos	5210	6620	5210	5516	7724	6970	6782	5062	4266	4266	5666	15856	8056	7100	10908	7004	5190	9126	5726	6872	5952	4628	7916	10500	4952	6390	4730	4790	4314	5846	4140	4962	10786	3728	4866	6184	6762	7212	6184	5892	6066	8196	5932	5766	7232	7000
2099	3.61229	712.006	Pos	33718	39380	55214	51794	52270	30646	52648	38926	41590	41714	43828	74836	49046	45472	66790	46174	30672	63340	42314	49078	35978	31628	31226	55648	31334	43018	37288	38242	27630	44846	30380	41296	65164	29738	35504	43904	47008	49082	54278	42150	44006	49672	50442	38748	46498	44578
2100	3.61193	712.508	Pos	17342	18162	25248	23604	23676	14432	22838	17720	20244	17998	19188	33554	22088	20450	29916	21596	13186	29662	19470	21632	16774	15168	14768	26982	14214	20712	16698	17898	11718	19714	13358	18044	29320	14584	17250	21120	21928	22378	26194	20752	21192	23310	23750	17606	20866	21702
2101	3.61288	713.009	Pos	5210	5280	8110	7746	6976	4850	5522	5522	4006	4006	6438	10992	7216	7922	9462	7148	4168	4006	4006	8480	5306	4796	5148	8354	4556	5888	4814	5454	4814	6320	4598	5342	10602	4006	4906	5972	6796	7568	6714	6498	8362	6634	7712	5400	8542	6964
2103	3.59747	734.019	Pos	28006	32486	39402	42242	43238	35140	38914	32568	41402	38696	40956	57650	41036	37920	46920	33654	28244	47736	31434	39458	29530	32188	29210	51298	27530	29986	32690	30154	28270	36980	27304	40924	66058	24992	33506	42920	45270	47816	46792	39572	37504	42954	45678	34820	40842	42438
2104	3.59823	734.521	Pos	14162	14738	18284	20616	18712	17048	18386	13302	18900	19114	18238	26454	17828	18916	21784	17208	12504	19932	14176	19646	13496	13300	13690	22436	13446	14692	15534	13674	11972	16510	13058	17796	31466	12718	15048	19014	21572	24122	22042	17624	16632	21728	22790	16462	20146	18014
2105	3.59818	735.022	Pos	5370	5434	6708	5288	7402	5288	6368	6478	6214	6094	6094	9668	7470	6398	7918	6270	3988	7248	5252	6424	4328	4854	4328	8340	4418	4936	5340	4762	4270	6052	4966	6132	10540	4472	5496	6390	7460	8044	7586	6144	6216	6016	7808	5560	7810	5862
2113	3.68224	585.259	Pos	3566	4174	3566	4988	4426	4426	3742	3808	4168	3858	4170	3772	3772	3964	3742	4704	3742	4052	4070	4052	3342	3342	3342	3342	3342	3342	3342	3342	3342	3342	3342	3342	3342	3342	3342	4716	3482	4620	4170	3740	3854	4034	3366	3750	3809	4056
2115	3.64334	667.98	Pos	23946	35100	42656	32508	43778	64654	37240	33740	21790	34262	32692	132846	45166	39038	66740	37082	29414	51870	26832	48648	35578	36488	42256	68562	41748	48790	31464	31002	39506	46988	42160	38292	65056	29106	35292	48226	49980	43898	33472	48066	38920	57016	41134	35822	40758	56668
2116	3.64508	668.482	Pos	9930	15020	18366	14758	18286	27564	16100	13726	9368	15382	15470	55576	18356	15980	32002	15596	12166	18684	12600	19756	15608	17548	18366	31422	19638	21120	13868	13928	17462	20914	17026	19608	30332	13016	15682	18216	22802	17154	15118	18582	17226	24286	18832	13750	17096	21952
2117	3.64455	749.673	Pos	33362	3098	3098	3098	3098	3098	7040	4726	8598	3098	3098	3098	34348	3098	3098	5700	3098	13870	3098	3098	3098	3098	3098	3098	3098	3098	3098	3098	3098	3098	3098	3098	3098	3098	3098	3098	3098	3098	3098	3098	3098	3098	3098	3098	3098	3098
2120	3.65293	780.632	Pos	13622	5942	5942	21768	12892	12892	11964	26976	18350	23506	18350	6772	6772	10806	9464	12466	9464	19638	7128	7128	3558	3558	3558	3930	3558	3558	3558	3558	3558	3558	3558	3558	3558	3558	3558	3558	3558	3558	3896	3628	3558	3558	3558	3558	3558	3558
2122	3.67752	807.593	Pos	32558	23012	23012	33984	35190	33984	34884	32182	28526	28526	32362	32846	32846	33792	31618	32242	31618	29874	34184	23012	23012	23012	23012	23012	23012	23012	23012	23012	23012	23012	23012	23012	23012	23012	23012	33608	23012	29852	31732	23012	23012	28680	23012	23012	30444	23012
2123	3.66992	808.596	Pos	17724	17274	17274	18194	15618	15618	16660	15852	15798	14354	14354	16244	16244	16356	15374	15374	15998	15690	10480	10480	10480	10480	10480	10480	10480	10480	10480	10480	10480	10480	10480	10480	10480	10480	10480	13168	13168	14438	14156	13168	13168	13606	13168	13168	13168	13168
2125	3.6812	876.583	Pos	6632	7284	6632	7456	7156	7156	6766	7356	7330	7640	7354	6528	6528	7942	7210	7210	7218	6860	6724	6724	4120	4120	4120	4120	4120	4120	4120	4120	4120	4120	4120	4120	4120	4120	4120	6960	7188	6774	6194	7262	6374	6354	6442	6786	6844	6102
2126	3.63724	1078.82	Pos	7724	3014	3014	3880	3764	3764	9778	8354	3870	8156	3870	6014	8834	4146	15764	7344	4490	18508	7204	7204	3014	6354	3014	47424	8616	8616	4434	3014	3014	3014	3014	3014	3210	3014	7202	3014	3582	3962	3014	3014	3548	3054	3014	3014	3014	3014
2127	3.63657	1360.95	Pos	7364	3662	3662	6456	4872	4872	4654	4538	4652	9628	3878	5792	4722	6738	4984	7472	5096	5516	5496	4926	3074	3018	3018	7352	3648	3648	3018	3940	3018	3018	4364	3018	5296	3218	3218	4028	4186	4982	4246	4142	5400	5074	5066	5944	4546	5810
2128	3.63584	1361.95	Pos	4440	3186	3186	4466	3464	3464	3702	3338	4288	7642	4288	3186	3186	5292	3186	5138	3894	3186	3186	3276	3186	3186	3186	5334	3186	3186	3186	3186	3186	3186	3186	3186	3830	3186	3186	3806	3782	4118	3206	3186	4176	3564	3552	3648	3806	4534
2131	3.68511	362.325	Pos	21822	13934	13934	23578	20766	20766	18344	23492	18122	27642	26768	15592	15592	20836	18462	20898	18462	24048	15458	4740	4740	4740	4740	4740	4740	4740	4740	4740	4740	4740	4740	4740	4740	4740	5090	9748	9080	9842	9204	8710	9974	8730	9644	10218	10500	10728
2142	3.68618	517.272	Pos	10842	11194	10842	13894	10632	10632	11732	11106	10648	10928	10330	10854	12118	10854	10368	11340	10368	10104	11552	10462	5234	5160	5160	3010	4416	3010	6634	3010	4974	3010	4894	3010	3748	3748	7594	13396	9344	10428	11552	9680	9678	10132	10194	10584	10336	10904
2143	3.68341	739.731	Pos	14588	9286	9286	17426	12992	12992	15186	18780	13242	24256	20850	9286	9286	14274	14574	14864	14574	19516	9286	9286	9286	9286	9286	9286	9286	9286	9286	9286	9286	9286	9286	9286	9286	9286	9286	9286	9286	9286	9286	9286	9286	9286	9286	9286	10316	9286
2145	3.67966	739.945	Pos	4418	3658	3658	5814	3658	3658	3974	5180	6890	10852	6890	3658	3658	3658	3658	5184	3658	3658	3658	3658	3658	3658	3658	3658	3658	3658	3658	3658	3658	3658	3658	3658	3658	3658	3658	3658	3658	3658	3658	3658	3658	3658	3658	3658	3658	3658
2149	3.69143	849.581	Pos	3208	3070	3070	3684	3070	3070	3638	3070	3666	3666	3824	3070	3070	3196	3070	3070	3298	3070	3070	3070	3070	3070	3070	3070	3070	3070	3070	3070	3070	3070	3070	3070	3070	3070	3070	3070	3070	3070	3070	3070	3070	3070	3070	3070	3070	3070
2150	3.6365	1079.82	Pos	4928	3204	3204	3204	3204	3204	5804	5420	3204	5138	3204	4620	4554	3204	10698	4420	4420	10034	3864	3864	3204	3684	3204	31150	5214	7572	3204	3204	3204	3204	3204	3204	3204	3204	4164	3204	3204	3204	3204	3204	3204	3204	3204	3204	3204	3204
2151	3.65477	1316.92	Pos	8880	6542	3808	10118	7852	5314	7030	7510	8020	10820	7866	10614	8598	11350	5846	9500	9076	10962	6886	6048	3808	4188	3808	13198	3610	6524	4608	5048	3200	4244	4614	4244	9286	3948	5936	6532	7372	7842	6172	6098	9180	8456	7142	8978	7010	7194
2152	3.65356	1317.93	Pos	7234	3986	3986	6864	6148	3596	5234	5344	5502	8356	5900	8402	6704	7698	5102	7802	5794	7096	5022	5278	3092	3092	3092	10178	4386	4386	3660	3092	3092	3318	3092	3092	6460	4210	4210	3962	5696	6202	4322	4376	6878	5310	5024	5734	4736	4582
2154	3.68965	268.272	Pos	47204	10728	10728	41872	20014	20014	18648	24944	18846	32198	23742	18872	23666	18872	16002	34984	16002	34928	14816	6858	5304	5304	5304	5304	5304	5304	5304	5304	5304	5304	5304	5304	5304	5304	5304	20432	10434	8446	9418	10556	8510	11222	9220	9294	8756	8538
2157	3.68884	343.312	Pos	79422	31160	31160	4300	46902	4300	4300	4300	43664	69262	43664	45778	47870	45778	43312	61492	43312	59656	37636	12042	4300	4300	4300	4300	4300	4300	4300	4300	4300	4300	4300	4300	4300	4300	11158	19668	24064	19668	24626	22080	19668	19668	19668	19688	20062	19668
2161	3.68401	769.574	Pos	17514	9310	9310	21106	15200	15200	15128	19376	13812	19656	24412	13368	13368	13914	14104	18176	14104	17844	11786	4628	4628	4628	4628	4628	4628	4628	4628	4628	4628	4628	4628	4628	4628	4628	4628	9042	8744	8294	8480	8494	7554	9638	7094	6488	8342	9434
2162	3.68391	770.577	Pos	7882	5118	5118	9094	6682	6682	7534	8630	6306	8432	11372	6276	6672	6276	5712	8464	5712	8398	4610	4610	3244	3244	3244	3244	3244	3244	3244	3244	3244	3244	3244	3244	3244	3244	3244	4386	4000	4850	4362	3728	3848	4284	3566	3244	3422	4014
2163	3.69065	781.593	Pos	5080	4760	4760	5338	4716	4716	5726	5066	4916	4148	4454	5310	5638	5310	4856	4856	5100	4148	5006	4148	4148	4148	4148	4148	4148	4148	4148	4148	4148	4148	4148	4148	4148	4148	4148	4148	4148	4664	4500	4148	4148	4148	4148	4470	4148	4148
2165	3.68673	1228.87	Pos	15502	9522	5596	11458	13530	6642	15118	17582	11766	16552	17498	17568	12790	23940	17868	18370	15784	18170	10916	11016	8342	9482	7770	25858	9600	15958	8366	9276	8366	10866	7540	6818	18830	6976	10920	9282	14660	12658	13786	13072	15652	13794	13066	13370	13328	13956
2166	3.68864	1229.87	Pos	11134	6916	3958	7270	9568	5014	9446	11766	9484	12092	12948	12000	10228	14626	9768	11012	9620	13902	6856	8470	4996	6710	5472	18332	6628	10330	6006	5832	5832	6274	4498	3522	11330	4938	8056	6664	8862	8986	8594	8260	10674	9938	9024	10378	8562	8886
2167	3.68089	1230.88	Pos	4522	3178	3178	3178	3416	3178	4088	4088	4962	4962	5022	4620	3304	6840	3970	4708	3970	4638	3178	3178	3178	3178	3178	8032	3178	3178	3178	3178	3178	3178	3178	3178	4840	3178	3178	3472	3472	3486	3472	3472	3758	4074	3472	3786	3472	3472
2168	3.67198	1272.9	Pos	12758	7462	5928	9902	10698	5366	10052	13878	10008	13466	11984	15632	10954	18088	10976	13018	11928	15032	8526	8260	5718	6762	5270	20810	5562	10028	7436	6778	5662	6044	4904	5200	11600	5094	7794	7384	10094	10722	10456	8814	11382	11108	9752	11106	10364	10874
2169	3.67202	1273.9	Pos	8478	5196	3358	7694	7644	3934	7252	8494	7094	9528	9324	11732	6892	11092	6666	8736	7750	10012	6200	6126	4878	4304	4304	13380	5030	7314	5434	4006	4006	4150	3776	3210	9128	4466	5202	5204	7134	7256	6582	6350	8422	7020	6864	8306	6422	7098
2177	3.71208	601.941	Pos	25722	14800	42508	22578	16884	41874	21580	18188	23446	15778	17216	114394	29452	30244	67542	32248	19348	25664	17736	25590	30136	39972	34886	84946	38436	34012	23144	33184	20444	26250	38704	32968	41704	20312	34362	43380	23684	23542	25506	21618	23558	29750	23406	21092	23298	24916
2180	3.68807	623.954	Pos	26104	16350	50788	25436	24818	48304	25258	17602	18766	14574	19094	91166	33030	27684	70092	33560	22068	21820	18192	40350	33896	34512	37716	80516	33524	42026	30164	30178	36774	47136	45346	29826	47318	22638	48462	44584	25156	27434	29168	34984	29244	26144	26906	23878	27128	27636
2181	3.68693	624.456	Pos	9970	8086	19592	9714	9464	19394	10716	7438	7656	6948	7314	37338	12100	12206	30696	13672	9124	9404	7020	15532	14678	12458	14198	32792	13754	15346	11324	12832	14622	18560	18140	13366	18794	8810	19424	19032	10680	11398	11712	13738	11180	11080	10500	9036	10932	11772
2182	3.68351	624.957	Pos	3252	3252	6236	3838	3348	6410	3030	3030	3030	3030	3030	13106	3410	4058	9000	3914	3914	3030	3030	4708	4050	4008	4008	10028	4000	4436	3526	3526	4208	5344	3510	3510	6554	3356	6266	5048	4084	3218	3570	3606	3174	3638	3168	3240	3826	3580
2184	3.6637	645.967	Pos	20368	22294	49242	30310	26548	52324	36010	25946	20146	27062	24802	93006	33978	32886	64504	39686	25018	33408	23976	52572	29688	33698	31160	72038	50050	43558	28188	28866	45712	57954	51432	39690	55790	25510	42146	44860	34156	33746	32726	46992	32288	35788	37412	31518	39138	46020
2186	3.66389	668.618	Pos	34802	28942	28942	3940	3940	3940	3940	3940	49350	47588	25674	3940	69090	3940	3940	3940	3940	3940	3940	22632	15626	13964	6868	12974	9418	11626	28484	7844	14560	6262	9654	6262	10148	9088	42826	24390	26526	27456	29590	28636	23080	24158	29248	24610	26612	24794
2188	3.72056	752.637	Pos	14162	3584	3584	15958	10934	10934	7710	17450	5796	21894	12310	5522	5522	9810	8534	10882	8534	9722	4646	4646	3584	3584	3584	3584	3584	3584	3584	3584	3584	3584	3584	3584	3584	3584	3584	3584	3584	3584	3584	3584	3584	3584	3584	3584	3584	3584
2190	3.70629	1184.84	Pos	19102	12154	6882	13798	17788	8780	18744	21412	14230	24714	22458	23776	17408	27464	23482	23432	18356	18510	13594	15340	10014	12384	8698	34034	11118	22536	11304	10462	8824	13162	8726	8486	21370	9858	19196	13202	17472	16858	15470	16208	19310	15990	15770	18596	16062	15652
2192	3.70716	1186.85	Pos	5062	3090	3090	3090	4284	3090	5380	5648	3560	5802	5720	6340	4288	7446	6620	6388	5280	5312	3876	3876	3090	3162	3090	8268	5844	5844	3300	3090	3090	3090	3090	3090	5652	5218	5218	3598	4360	4052	3882	4436	4966	3982	3770	4274	3598	4066
2201	3.72641	719.633	Pos	5762	5112	3516	7242	6602	3852	5608	5608	4364	10470	7488	3024	3024	5964	5540	5540	6340	3024	4576	3024	3024	3024	3024	3024	3024	3024	3024	3024	3024	4238	3024	3024	3024	3024	3024	4506	4494	4102	3524	3524	4146	4634	4444	3524	3524	3524
2203	3.74194	772.577	Pos	83904	67650	18356	62380	25016	25016	324894	133022	96142	55986	38478	47216	225362	78582	178914	196002	46256	250722	104694	73702	43510	153628	43510	207590	185350	188208	54566	37548	61700	40556	57200	37504	60448	36774	147002	136774	136958	138784	154694	124226	131400	151564	145326	138130	118722	122564
2206	3.72437	1140.82	Pos	23198	12454	10354	15044	18418	11542	22378	28508	14268	29128	28684	36438	23426	35010	34624	32562	25296	28212	13982	16094	11616	16776	11318	35478	12046	26236	13720	9278	11008	14690	8566	11724	23674	11180	25180	16470	20032	20608	16048	17984	20166	16122	17916	19666	18366	20238
2207	3.72558	1141.82	Pos	14954	8324	5758	9698	13302	7138	14836	17654	7846	18574	17862	22284	15268	21132	21194	18868	14518	15548	8642	10398	7076	9860	7376	23308	7326	16400	8730	5686	6318	8620	6026	6150	13886	7850	14748	10898	12192	11970	9838	12924	13074	9420	11368	12098	10982	13088
2208	3.72156	1142.82	Pos	5782	3204	3204	3052	4926	3160	6104	7084	3304	6122	7608	9070	5914	7286	8024	7188	5736	6146	3602	3602	3052	3152	3052	8588	6158	6158	3486	3052	3052	3052	3052	3052	5378	5378	5788	3938	4650	4684	4084	5030	4876	4188	4786	4280	4392	4892
2209	3.75411	149.024	Pos	8440	4368	4368	6052	4368	4368	53694	16858	6848	8590	6848	9872	6282	6282	62400	20196	20196	74840	7282	7172	4448	15568	4448	127992	25742	32688	4368	4368	4368	4368	4368	4368	5888	5888	18398	12172	9774	8450	17730	9754	7206	11344	15168	7992	16040	7606
2211	3.74894	280.163	Pos	6160	3332	3332	3332	3332	3332	29758	9234	3332	5676	3332	3332	3332	3332	3332	14228	3332	46796	3332	3332	3332	9088	3332	78692	15882	21480	3332	3332	3332	3332	3332	3332	3332	3332	10616	5950	5710	5950	7592	5622	5090	5918	6672	4634	7572	5096
2213	3.77312	337.33	Pos	132676	38314	38314	155924	38314	38314	52650	153984	54444	415360	202072	38314	38314	107006	38314	99522	38314	190140	52268	52268	38314	38314	38314	38314	38314	85166	38314	81960	38314	79180	38314	38314	38314	38314	197210	56240	57412	58218	50806	50806	50806	50806	53754	50806	52040	50806
2224	3.74827	557.915	Pos	28678	18998	18998	20758	20758	27272	24820	25998	18220	20600	25784	61352	25938	29966	51702	29086	29086	33470	20016	20016	15608	26734	15270	85858	27524	32470	14672	14478	14478	19816	23774	16026	24566	14424	27620	29932	25470	18710	28562	16994	17696	22138	35314	19126	18204	18720
2228	3.72976	580.429	Pos	10820	4658	11558	10014	10014	13354	9568	9458	9560	6970	7802	33564	9868	11936	20936	11656	8982	10152	6570	6902	9300	13254	7820	36108	13048	14046	7358	10932	7358	9958	11948	8960	11500	8020	10802	10582	9232	9280	10628	7724	8460	9700	11866	7688	9260	8986
2229	3.75336	645.629	Pos	15384	4452	4452	19100	4452	4452	14008	14008	15868	36444	15868	23726	11532	11532	4452	9976	4452	18390	5492	7018	7564	12802	7564	4452	4452	6308	24088	12182	12182	10784	4452	4452	14240	12312	32336	5036	5816	5272	6536	5636	4452	5050	6548	4550	5636	4648
2230	3.75469	646.632	Pos	6636	3150	3150	9548	3150	3150	6352	6352	3150	17748	3150	10542	3150	3150	3150	4738	3150	9532	3150	3150	4274	5960	4274	3150	3150	3150	12478	5896	5896	4966	3150	3150	6116	5230	15628	3150	3150	3150	3150	3150	3150	3156	3150	3150	3150	3150
2231	3.74753	717.619	Pos	90122	22682	22682	135100	22682	22682	25906	96590	52886	187730	52886	22682	22682	88352	22682	65480	22682	35744	56422	35744	22682	22682	23134	22682	22682	22682	46520	28632	28632	22682	22682	22682	25430	26878	25430	37624	42446	33430	48948	40166	34572	34850	46426	38699	26832	31868
2232	3.74587	718.626	Pos	25646	16518	7468	34738	29282	29282	25906	25906	19478	50304	35820	14184	14184	26408	18864	18864	26928	13446	16928	13446	9368	7468	7468	7468	7468	7468	14636	9438	10354	7468	11650	7468	8386	7468	7468	13180	12732	11190	13928	12414	11254	10796	13784	10896	10796	10796
2235	3.74406	1096.79	Pos	34098	11126	11126	18708	14040	14040	33782	36222	17208	33270	36550	52994	30940	45810	36256	33676	33676	30372	19178	15882	12812	21182	14202	46682	15396	31678	16438	11244	13006	18362	13516	13516	25450	15558	25570	18722	20426	21538	15042	21368	22772	18394	14692	23148	19078	21454
2236	3.74322	1097.8	Pos	19246	7888	6114	10636	12274	8798	19940	21230	10308	19828	22186	32394	18560	26126	21074	22232	17380	17054	11348	9826	6682	12224	7642	27216	9048	19156	9484	6420	7038	10958	7316	8062	14584	8784	15860	11532	10238	13376	9880	13192	14652	10036	8532	12768	9940	13484
2237	3.7417	1098.8	Pos	6552	3134	3134	4514	4738	3150	6630	7268	4356	7488	8330	11172	6168	10162	7730	9110	6444	6560	3672	3672	3388	4370	3388	10178	6558	6558	3640	3082	3082	4798	3082	3352	6022	3378	5352	4280	4182	4422	3264	4870	5432	4108	3346	4800	4420	4460
2243	3.78001	395.382	Pos	6482	3016	3016	3016	3016	3016	3016	3016	3390	9220	5590	3016	3016	5658	3016	4700	3016	3016	3016	3016	3016	3016	3016	3016	3016	3016	7030	3364	3364	5390	3016	3016	5880	5880	5910	3808	3748	3928	3016	3016	3016	3016	3016	3016	3016	3016
2245	3.76622	535.902	Pos	26996	9930	9930	12458	9930	9930	33368	25140	19874	19874	23164	42396	29338	29338	36844	33994	33994	37192	9930	9930	11862	24672	11862	79348	24756	24756	12192	9930	9930	13678	9930	9930	17476	11462	27952	27634	25478	15218	19252	14328	17274	19848	26234	19848	21304	14680
2246	3.7666	536.403	Pos	8956	3868	3868	4744	3662	3662	10602	9378	7430	7430	8898	15104	11730	11730	14084	10864	10864	13662	5828	5828	3662	7740	3662	28526	4972	9162	3968	3662	3662	5292	3662	3662	6736	3912	9036	9614	8786	5448	5048	5708	5048	6688	9128	5048	6610	5048
2248	3.77906	672.647	Pos	276420	32348	32348	276986	32348	32348	32348	32348	63860	32348	32348	32348	32348	177788	32348	214608	32348	32348	32348	32348	32348	32348	162970	32348	32348	171274	472626	198624	198624	32348	32348	32348	246708	247248	623062	126066	116904	32348	32348	32348	32348	32348	32348	32348	32348	91426
2252	3.76984	749.588	Pos	81530	31002	31002	58192	31002	31002	31002	31002	31002	31002	31002	180350	31002	31002	31002	208308	31002	31002	31002	31002	71148	205444	71148	107156	107156	241980	86420	68992	68992	66050	31002	31002	112742	55714	253220	135282	116692	105260	105458	98284	98284	98284	122876	98284	108114	104622
2254	3.77418	1010.75	Pos	8240	3264	3264	4922	3264	3264	6844	6844	3264	3264	3264	3264	3264	11582	3264	9072	3264	3264	3682	3264	3264	3264	3264	16924	7978	7978	3848	3264	3264	4124	3264	3264	5810	3264	6442	3642	4186	4758	3884	3642	3642	3642	5658	3642	3876	4452
2255	3.76441	1052.77	Pos	41772	12666	12666	20018	11964	11964	37632	42294	17326	39120	50404	11964	11964	50712	46984	42772	42772	40478	17010	17010	11964	11964	15716	63554	17726	36356	17136	11964	11964	19636	11964	11964	24436	15228	30970	19884	22262	25920	19462	22762	22822	23804	20320	20806	15624	23246
2259	3.77901	1008.74	Pos	46770	11782	11782	11782	11782	11782	34424	34424	19358	11782	11782	11782	11782	55588	11782	47516	11782	11782	11782	11782	11782	11782	17786	90716	45466	45466	19790	11782	11782	19054	11782	11782	27212	15942	33854	18310	20336	26792	22956	18310	18310	18310	26428	18310	19982	25290
2260	3.78807	1009.74	Pos	27182	8420	6528	12512	6528	6528	6528	6528	10636	26156	31206	6528	6528	30234	6528	27328	6528	6528	9568	6528	6528	6528	9590	53716	23500	23500	11934	6610	6610	10242	6528	6528	14920	9450	17742	11484	11540	14476	12168	10348	10348	10348	13056	11898	10734	15186
2265	3.84786	372.319	Pos	38278	6150	6150	11016	6150	6150	55928	55928	14656	47186	28284	6150	6150	9280	13928	6150	6150	12068	6150	6150	6150	6150	6150	12134	6150	6150	6736	6150	6150	6150	6150	6150	6150	6150	92852	9472	8488	6150	6150	6150	6150	6150	6150	7306	6150	6150
2270	3.81276	513.387	Pos	37746	12386	12386	12386	12386	12386	44634	44634	39844	30024	38604	60484	44000	43656	52600	46842	46842	46654	32210	32210	12386	27324	12386	86874	39178	39178	15086	12386	12386	12386	12386	12386	21120	19452	31528	31314	34054	18184	35506	18184	18184	18184	21528	18184	32010	28366
2271	3.87427	513.889	Pos	20578	6512	8996	9914	14038	10180	26642	20346	22600	18600	20050	32614	23268	22946	25900	24272	14796	27934	19390	19702	16378	14842	7832	49314	16374	23492	9386	18034	8846	17898	10284	8500	10838	10082	18926	17460	20352	9968	21574	12034	11862	14190	12194	16458	16226	15202
2276	3.86402	730.625	Pos	10324	3136	3136	4768	5182	4768	12920	12920	6434	12626	9550	3136	3136	3136	3136	3136	3136	4008	4204	4008	3136	3136	3136	3136	3136	6000	3136	3136	3136	3136	3136	3136	3136	3136	30464	4990	3136	4530	3136	3136	3904	3136	3136	3822	3136	3136
2278	3.88331	964.714	Pos	51300	16214	12810	23610	26044	23972	55246	55246	22242	50194	62210	83038	49722	60842	78534	44106	44106	58702	21156	20636	16490	35132	17686	12810	22366	12810	19158	12854	14662	21186	17274	18146	27724	18532	18532	24350	21468	26694	21812	27242	29672	28084	28240	22406	24884	24010
2280	3.88186	966.72	Pos	8614	3542	3542	4554	4524	4650	8998	8998	8910	8910	9872	13902	9212	10796	13078	7616	7616	9490	3284	3070	3070	6394	3070	3070	4280	3070	3716	3070	3070	3762	3146	3146	5076	3070	3070	4016	4288	4816	3518	5056	5520	5392	5712	4674	4674	4534
2284	3.85422	395.304	Pos	4830	3354	3354	3354	3354	3354	6364	7184	4238	4928	4238	3354	3354	3354	3354	3354	3354	3354	3354	3616	3354	3354	3354	6188	3354	3354	3354	3354	3354	3354	3354	3354	3354	3354	12248	3354	3354	3354	3354	3354	3354	3354	3354	3354	3354	3354
2292	3.87934	751.6	Pos	14410	3742	3742	7676	7294	3742	19204	19204	12278	18542	18192	5070	8214	5070	7402	3742	3742	16286	5032	5032	6646	3742	3742	3742	12562	3742	3742	3742	5470	3742	4000	3742	3742	3742	3742	3742	3742	3742	3742	5396	6538	6836	3742	5962	3742	3742
2293	3.87631	752.609	Pos	6070	3094	3094	4212	3094	3094	8094	9682	6150	8078	9518	3094	3094	3094	3094	3094	3094	3094	3094	3094	3094	3094	3094	3094	3094	3094	3094	3094	3094	3094	3094	3094	3094	3094	3094	3094	3094	3094	3094	3094	3094	3094	3094	3094	3094	3094
2301	3.87504	834.641	Pos	9774	3122	3122	3536	4012	3182	9018	8044	4678	7442	8608	15582	9880	9480	13814	10918	6920	11492	3630	3630	3122	7252	3122	25156	10050	10050	3122	3122	3122	3986	3122	3122	3344	3344	6344	4204	3910	4730	3850	3660	4540	3706	4718	3756	3910	3734
2305	3.86764	878.667	Pos	9606	3498	3498	3600	4540	3600	7852	8844	4040	7832	9450	13800	11548	11548	6650	10354	6650	3498	3588	3498	3498	3498	3498	25966	4908	4908	3562	3498	3498	3498	3498	3498	3498	3498	7810	4484	3716	4532	4784	3716	3716	4372	3716	4220	3716	3828
2309	3.90122	540.889	Pos	4328	4150	4150	4110	4084	4084	3436	3024	3024	3024	3024	3024	3024	3160	3024	3024	3024	3114	4184	3350	3402	3402	4294	3024	3024	3096	3482	3482	4742	3950	3736	3736	3568	4860	3568	5704	3138	3138	3984	3138	3138	3138	3138	4150	3772	3686
2313	3.87703	833.638	Pos	31336	7762	7860	11034	14740	10354	31650	30036	14536	27900	33636	57202	33912	33464	49776	33840	20138	38690	11378	11728	9930	26054	8618	91396	15912	34532	11804	8282	7810	11586	8786	8226	11938	8908	20216	14424	14980	14204	12276	12424	14866	15236	13928	13200	13514	15226
2316	3.88637	447.85	Pos	4732	3450	3450	3450	3450	3450	4798	4798	3450	3450	4892	8266	8552	4546	7314	4196	4196	5994	3450	3450	3450	3450	3450	16110	3450	3450	3450	3450	3450	3450	3450	3450	3450	3450	3450	3450	3450	3450	3450	3450	3450	3450	3450	3450	3450	3450
2317	3.90791	472.41	Pos	3892	3014	3014	3014	4882	5192	3608	3608	3014	3014	3014	3014	3014	3014	3014	3014	3014	3014	3014	3014	3014	3014	3014	3014	3014	3014	3344	3014	3014	3014	3014	3014	3580	3580	5404	3014	3014	3014	3014	3014	3014	3014	3014	3014	3014	3014
2320	3.91676	745.586	Pos	31416	6070	5448	9502	9404	7734	28706	26238	12444	19114	24300	42040	37156	22354	38428	22922	14408	41028	10816	12362	6506	28406	7406	86230	12954	27908	9420	7478	6682	8080	6854	5968	10796	8198	23594	10708	10098	12742	10248	13556	14082	10686	12686	11346	11988	13068
2323	3.89575	790.615	Pos	9262	3048	3048	3048	3048	3048	7380	7712	3414	6922	8434	13814	9834	6900	13092	8236	4752	9134	3048	3702	3048	8310	3048	20940	4298	8342	3048	3048	3048	3048	3048	3048	3322	3322	6310	3480	3064	3064	3064	3992	4862	3858	4002	4120	3064	4182
2334	3.94111	701.56	Pos	23586	5640	5992	7416	10836	7358	23102	22280	11680	20238	17756	38332	34556	18700	32680	24228	12730	29698	7776	13510	6538	22634	6568	71492	11062	19966	7902	5296	5308	6838	6708	6350	7184	6664	18918	7952	9742	11930	12650	11334	10926	8754	11272	9502	9250	12178
2335	3.94014	702.563	Pos	6822	3128	3128	3128	3128	3128	5484	5742	3128	3128	4956	10354	8134	5168	8060	3128	3128	7506	3128	3128	3128	5810	3128	19824	5384	5384	3128	3128	3128	3128	3128	3128	3128	3128	5084	3128	3128	3320	3128	3128	3192	3128	3128	3128	3128	3128
2345	3.96656	703.213	Pos	39310	35712	59968	37826	50764	67118	44092	49088	43392	45670	35544	47598	49042	29290	60964	44656	47994	38930	46436	38602	56028	48660	28064	39032	39268	36430	39404	57952	41450	49818	37830	35520	33952	36896	38052	33228	51434	50938	64408	35646	48106	29820	50310	31838	52580	45470
2346	3.9673	704.212	Pos	27784	27092	46542	30978	41152	50354	32140	38072	34050	37150	26706	35620	37582	21708	46196	35698	37780	27800	36038	28090	43706	34248	22046	30556	30200	25952	29574	45926	31160	38608	28934	27436	24768	26868	28362	24732	38892	34744	49126	26160	36230	25844	40262	24862	40120	35030
2347	3.96693	705.212	Pos	13910	11204	18986	14228	17820	21430	16134	15244	15086	15394	11964	15144	17644	9124	20734	16434	15698	12168	14482	12666	19468	16908	10846	14388	14344	11842	13614	19520	13956	18048	12964	13118	10462	11852	13244	11450	17758	15524	22144	11560	15196	10626	18170	12048	17472	14176
2348	3.96806	706.21	Pos	5550	5434	9116	5954	7534	10116	6428	6920	6520	6590	5100	6294	6900	4712	8838	7454	8796	6292	6416	6534	8310	7250	4302	6282	6128	4572	6538	8818	5362	7618	6480	5168	5080	5620	5912	4190	8120	6616	9618	4890	7524	5316	8510	4482	8010	6194
2350	3.9673	744.24	Pos	15580	15780	25272	15486	19852	24988	15728	16506	19162	17776	12716	17042	18800	10794	24382	18940	15920	12886	17262	16750	22782	17654	11478	17414	15334	15148	16362	24496	18530	20390	16184	15452	13404	14874	12686	13490	20706	16536	26798	13316	21196	12828	20722	13706	21416	18188
2352	3.95681	1007.66	Pos	12490	3258	3258	9092	7390	3464	9066	20210	7648	26136	16818	8450	5580	8894	3786	7958	10126	16860	4312	7070	8232	6462	5782	7400	6890	7924	10606	4886	7390	5192	6884	3564	8448	7392	12404	5290	5964	5056	5376	5056	4882	5620	4696	5004	4962	4800
2354	3.95641	1136.86	Pos	8280	3054	3054	3054	3054	3054	7624	4950	3054	6738	3054	4774	5162	3072	13616	5046	5046	14244	5446	5446	3054	5604	3054	8034	8034	12410	4288	3396	3396	3054	3054	3054	3166	3166	5870	3054	3054	3054	3054	3054	3054	3054	3054	3054	3054	3054
2355	3.95734	1137.86	Pos	5334	3036	3036	3036	3036	3036	4570	3036	3036	4288	3036	3424	3618	3424	9106	3642	3642	10084	3998	3998	3036	3528	3036	24062	4224	8194	3036	3036	3036	3036	3036	3036	3036	3036	3780	3036	3036	3036	3036	3036	3036	3036	3036	3036	3036	3036
2357	3.96692	577.949	Pos	5356	3056	3056	3878	4932	4288	5496	5496	3056	5444	3056	9836	4528	4528	10362	8076	4940	3056	4254	3056	3808	4440	3266	7702	7702	9170	4474	3248	3248	4410	3056	3056	3056	4310	3056	3482	3346	5620	3172	3056	3056	3056	4016	3056	3056	3056
2361	3.97034	745.238	Pos	12182	10822	17782	10620	15358	19890	12078	13058	13898	13902	9486	13618	13238	7888	19158	14816	11714	9618	13714	11710	18194	13822	8544	12526	11898	12612	11470	17702	12894	15614	12124	11732	10632	10504	9386	10064	16032	12492	20152	10758	14700	10144	14792	9970	16586	15196
2362	3.96998	746.238	Pos	5210	5050	8134	6026	7000	8848	5058	5884	6958	6634	4588	6176	6812	4492	7814	6798	4798	5132	5676	6076	8974	6318	4500	6156	5462	5504	5770	9266	5532	8068	5720	5068	4302	4544	4504	4712	7528	5548	8572	5676	7404	4544	6928	5282	6798	6306
2373	4.00965	582.463	Pos	13590	3328	3328	11826	6578	6578	5494	11162	7780	16636	11408	3172	3172	6260	5266	6482	5266	15288	3238	4894	3172	3172	3172	3172	3172	3172	3172	3172	3172	3172	3172	3172	3172	3172	3172	3172	3172	3172	3172	3172	3172	3172	3172	3172	3172	3172
2395	4.16955	704.616	Pos	5846	3316	3316	7110	5630	5630	3316	7086	9024	18696	9024	3316	3316	3316	3316	3316	3502	6872	3316	3316	3316	3316	3316	3316	3316	3316	3316	3316	3316	3316	3316	3316	3316	3316	3316	3316	3316	3316	3316	3316	3316	3316	3316	3316	3316	3316
2400	4.18404	347.311	Pos	11896	4060	4060	11352	9726	6562	7638	10226	4060	29038	9764	13716	6946	8682	5716	8968	8536	17264	5904	6010	10308	8446	6214	7782	8128	7848	12380	7260	8648	6854	11416	6854	7604	7176	15488	8876	5404	5302	4766	4692	4442	7468	4748	4800	4342	4366
2401	4.19024	365.136	Pos	3504	3788	3244	5594	4292	4262	3022	3144	3034	3022	3022	3076	3024	3524	3362	3572	3064	4610	3852	3570	4552	3782	3782	3066	3240	3144	3244	4082	3234	3542	5452	3542	3408	3078	4382	4568	3058	3460	4418	3096	3798	3824	3164	3962	3240	3494
2421	4.21198	654.514	Pos	5820	3024	3024	4046	3096	3024	5148	6352	5130	8210	5130	4008	5660	3748	7716	7964	3628	9810	3024	3024	3230	3730	3230	20154	4076	6634	3024	3024	3024	3024	3024	3024	3628	3628	4850	3328	3168	3536	3838	3034	3034	3558	3034	3238	3034	3570
2431	4.27458	582.463	Pos	9316	3316	3316	7074	4250	4250	3866	3866	4992	13380	7830	3316	3316	3536	5428	5912	5428	8580	3316	3316	3316	3316	3316	3316	3316	3316	3316	3316	3316	3316	3316	3316	3316	3316	3316	3316	3316	3316	3316	3316	3316	3316	3316	3316	3316	3316
2432	4.24851	606.969	Pos	9578	3068	3068	3890	3690	3516	15214	5846	3256	9920	3256	5894	9524	5894	19772	9956	3434	23054	8226	8226	3068	3068	3828	54398	9320	22624	3680	3848	3680	3068	3068	3068	3128	5086	10226	3068	3068	3828	3684	3068	3068	3068	3068	3068	3068	3368
2442	4.28859	938.651	Pos	8420	3004	3004	6654	3652	3652	5152	13980	5206	22038	11522	3004	3004	3100	4170	8620	4170	13782	3004	3004	3004	3004	3004	3004	3004	3004	3004	3004	3004	3004	3004	3004	3004	3004	5562	3004	3004	3004	3004	3004	3004	3004	3004	3004	3004	3004
2446	4.27538	942.604	Pos	14274	3068	3068	13306	3068	3068	3068	3068	8480	8480	18162	5248	3068	3068	3200	3068	3068	19660	7174	7174	3068	3510	3068	4328	4762	4494	3744	4638	3744	4056	3068	3068	3068	3068	8430	3068	4792	3068	4870	3830	3068	3068	3068	3068	4668	4026
2447	4.28463	962.654	Pos	10516	3044	3044	11726	7366	7366	13432	13902	6358	16758	17234	3348	3348	6398	8170	8170	9094	17302	7330	7330	3044	3044	3044	3044	3044	3044	3044	3044	3044	3044	3044	3044	4598	4598	8516	3044	4110	3044	3044	3044	3044	3908	4020	4096	3056	3044
2451	4.28995	976.669	Pos	508420	133708	15892	427172	362936	55198	434222	568030	351318	712798	561992	235806	260294	294472	92444	438260	308530	584006	308296	346560	141964	157288	90404	127138	155122	186798	167232	204218	101588	152892	89074	48620	198210	170254	353648	264408	217250	149770	218316	137604	186640	207002	181920	144364	160046	169790
2453	4.28866	978.675	Pos	40226	10220	10220	33794	27216	4904	33870	44982	27254	55224	43802	18116	20446	23320	23088	33528	23088	46416	23184	27830	10556	12384	6592	9792	11932	14938	12088	17746	7894	4904	6756	4904	15476	13614	28504	23288	18590	12156	16764	11562	14720	16028	15150	11310	13376	13816
2454	4.28514	1018.73	Pos	10116	4060	4060	7038	4198	4198	7408	13474	12124	20350	12124	4060	4060	5126	4704	8796	4704	13168	4060	4692	4060	4060	4060	4060	4060	4060	4060	4060	4060	4060	4060	4060	4060	4060	4960	4060	4060	4060	4060	4060	4060	4060	4060	4060	4060	4060
2455	4.28114	1195.9	Pos	3320	3086	3086	3086	3086	3086	3530	3530	3086	3086	3086	4078	3086	3086	8220	3086	3086	5970	3086	3086	3086	3086	3086	19542	4200	5792	3086	3086	3086	3086	3086	3086	3086	3086	3422	3086	3086	3086	3086	3086	3086	3086	3086	3086	3086	3086
2457	4.2921	935.643	Pos	658776	69018	69018	421194	217444	217444	352568	1022900	386558	1867424	852158	163194	135312	222160	69018	605748	251602	996242	170704	198362	69018	91638	69018	222520	108700	137394	69018	111326	69018	69018	69018	69018	118890	84122	329224	134818	119200	97554	104848	104619	103324	103878	90036	104619	98386	89794
2459	4.28564	937.649	Pos	50424	5198	5198	31044	16772	3736	26892	73676	29326	129342	57392	13036	11126	14628	5234	43264	17474	67654	11400	16168	7000	7008	4064	17236	9188	10918	8802	8588	6180	6034	5232	5232	8570	6154	24456	10454	8750	8554	7948	6586	8158	8094	6610	7258	7280	6688
2460	4.28521	1019.74	Pos	7382	3174	3174	5294	3390	3390	4446	8686	7006	13670	7006	3174	3174	3174	3174	5966	3174	8208	3174	3174	3174	3174	3174	3174	3174	3174	3174	3174	3174	3174	3174	3174	3174	3174	3174	3174	3174	3174	3174	3174	3174	3174	3174	3174	3174	3174
2461	4.28563	1194.9	Pos	6146	3588	3588	3588	3588	3588	5406	3606	3588	3978	3588	4984	4248	4248	9814	3946	3946	9820	3870	3870	3588	4418	3588	29594	5938	8194	3588	3588	3588	3588	3588	3588	3588	3588	4930	3588	3588	3588	3588	3588	3588	3588	3588	3588	3588	3588
2467	4.34131	396.317	Pos	35330	9454	9454	28370	23160	23160	19138	54934	16870	93304	46940	21524	21524	21810	21666	23208	21666	37048	11902	11902	5722	5722	5722	5722	5722	5722	5722	5722	5722	5722	5722	5722	5722	5722	5722	8806	6070	12058	5842	5722	7020	7076	5934	6116	9710	6946
2475	4.31172	522.436	Pos	5532	3150	3150	3888	3150	3150	4840	6028	4044	8992	4044	3150	4574	3150	4680	3150	3150	6964	3150	3150	3150	3150	3150	10160	3150	3150	3150	3150	3150	3150	3150	3150	3150	3150	3150	3150	3150	3150	3150	3150	3150	3150	3150	3150	3150	3150
2482	4.33939	732.647	Pos	4566	3260	3260	3260	4058	3260	3780	6102	3960	3260	3260	3804	3804	4632	3260	3260	3420	3260	3260	3260	3260	3260	3260	3260	3260	3260	3260	3260	3260	3260	3260	3260	3260	3260	3260	3260	3260	3260	3260	3260	3260	3260	3260	3260	3260	3260
2483	4.33023	753.621	Pos	9302	5332	5332	9810	7096	7096	6080	6080	6108	33552	21964	5332	5332	8380	5332	7972	5332	13216	5332	5332	5332	5332	5332	5332	5332	5332	5332	5332	5332	5332	5332	5332	5332	5332	5332	5332	5332	5332	5332	5332	5332	5332	5332	5332	5332	5332
2490	4.33373	701.566	Pos	32914	23830	23830	23830	23830	23830	23830	47158	45286	75148	45286	23830	23830	23830	23830	31672	23830	39288	23830	23830	23830	23830	23830	23830	23830	23830	23830	23830	23830	23830	23830	23830	23830	23830	23830	23830	23830	23830	23830	23830	23830	23830	23830	23830	23830	23830
2494	4.30573	974.654	Pos	23500	11886	11886	35472	41272	35472	30682	18952	24864	33464	24678	13106	23782	18322	6968	21074	31398	47916	23098	22360	18310	8754	8754	4666	9502	11312	15736	11504	12698	9442	9772	9442	13386	15030	18618	14232	16006	16154	18020	18568	17682	15028	16836	19176	16410	17408
2502	4.35985	644.442	Pos	23788	4836	4836	22898	22396	22396	15518	41010	15864	80560	28276	11136	11136	16356	20184	22320	20184	47760	7520	6098	3742	3742	3742	3742	3742	3742	3742	3742	3742	3742	3742	3742	3742	3742	3742	7622	4980	6684	4446	5304	4174	4688	4750	4126	5728	3742
2503	4.35816	645.445	Pos	4770	3040	3040	3756	4456	3756	3040	6434	5212	15520	5212	3040	3040	3428	3040	4586	3040	8686	3040	3040	3040	3040	3040	3040	3040	3040	3040	3040	3040	3040	3040	3040	3040	3040	3040	3040	3040	3040	3040	3040	3040	3040	3040	3040	3040	3040
2505	4.36588	684.466	Pos	162510	46200	46200	149828	150078	149828	104412	179370	125234	335172	159856	94334	94334	110188	6658	171684	118188	239846	57418	55842	5188	9112	4282	9666	4884	9826	12924	6726	6270	5586	7400	5586	5258	10102	13936	61892	45812	53108	38586	47412	35510	39238	34636	33848	46734	37826
2507	4.35584	686.47	Pos	9362	3184	3184	7900	7942	7900	5318	10848	6518	18412	8580	4960	4960	5780	6824	8868	6824	12754	3184	3184	3184	3184	3184	3184	3184	3184	3184	3184	3184	3184	3184	3184	3184	3184	3184	3184	3184	3184	3184	3184	3184	3184	3184	3184	3184	3184
2509	4.36565	713.518	Pos	5014	3846	3846	5500	4988	4988	3846	6456	6292	10464	6292	3846	3846	3846	4452	5078	4452	8852	3846	3846	3846	3846	3846	3846	3846	3846	3846	3846	3846	3846	3846	3846	3846	3846	3846	3846	3846	3846	3846	3846	3846	3846	3846	3846	3846	3846
2511	4.36498	727.533	Pos	22520	5826	5826	20822	19954	19954	16450	25668	16246	41464	25610	12514	12514	16532	19142	24448	19142	40044	8614	7594	4482	4482	4482	4482	4482	4482	4482	4482	4482	4482	4482	4482	4482	4482	4482	6700	7206	7908	5080	5904	4884	6118	4780	4818	5684	4482
2512	4.36275	728.537	Pos	6958	4948	4948	6332	5308	5308	4964	6796	5082	11882	6174	4948	4948	4948	5470	7498	5470	10150	4948	4948	4948	4948	4948	4948	4948	4948	4948	4948	4948	4948	4948	4948	4948	4948	4948	4948	4948	4948	4948	4948	4948	4948	4948	4948	4948	4948
2517	4.42155	438.327	Pos	4994	3292	3292	6416	4734	4734	9032	9032	3292	13978	6708	4090	5742	4090	3744	5646	3744	6562	3292	3292	3292	3292	3292	3292	3292	3292	3292	3292	3292	3292	3292	3292	3292	3292	3292	3292	3292	3292	3292	3292	3292	3292	3292	3292	3292	3292
2522	4.40666	582.463	Pos	21320	5722	5722	17122	11702	11702	8944	26424	9092	33576	15026	9276	9276	11224	12458	14864	12458	18074	6154	9720	3062	3062	3062	3062	3062	3062	3062	3062	3062	3062	3062	3062	3062	3062	3062	4106	4432	3598	4037	4037	3140	3192	4668	4037	4866	3092
2527	4.47146	839.479	Pos	5604	4664	5376	5350	7558	6780	5524	4522	4062	5796	3948	4744	5226	4818	4506	6130	4506	4800	4532	4134	3822	5418	5166	4650	4650	5406	5816	5160	3552	5406	4716	7374	4512	4512	4598	6556	4894	7572	8700	5056	5946	3724	4020	3096	5934	4536
2534	4.45726	566.468	Pos	12634	3112	3112	23248	22540	22540	9330	24972	15012	36252	16786	8140	8140	18308	13360	17730	13360	24626	6452	9548	3112	3112	3112	3112	3112	3112	3112	3112	3112	3112	3112	3112	3112	3112	3112	4016	3112	3112	3112	3112	3112	3138	3112	4288	4312	4920
2547	4.5146	597.223	Pos	17704	16590	17078	15536	18794	13026	11688	14456	11320	11858	12750	12884	13856	10938	11296	13196	13970	10044	9518	16406	10988	17820	10988	9864	9426	11862	13512	15456	16854	15652	13154	17228	11174	13858	10734	19748	12386	17912	11706	16878	11238	17682	10196	11342	15606	14204
2548	4.51537	598.221	Pos	12656	11364	10824	10732	14262	8610	8576	10304	7964	9032	8716	9200	9176	7268	7824	8314	9140	7102	7212	10896	6594	11996	6594	7774	7222	7854	8960	9834	12940	11472	8940	12310	7648	10064	6546	14186	9708	10104	8016	10748	7548	10532	7726	7338	10870	8384
2549	4.51351	599.221	Pos	4730	4234	4234	3072	5114	3072	3436	3732	3216	3072	3072	3112	3562	3112	3266	3266	3780	3072	3072	3962	3072	4920	3072	3072	3072	3556	3980	4632	3994	4128	3274	5262	3072	3072	3072	4598	3200	3488	4062	3916	4062	3846	3280	3304	4486	3480
2551	4.51163	638.25	Pos	5352	4934	4886	4960	5624	4310	3912	3912	4286	3914	3914	3908	4928	3082	3806	3826	4748	3068	3068	5576	3450	4690	3450	3068	3068	3920	3962	4596	5498	5240	4086	4706	3444	4354	3444	5304	3722	4998	3254	4540	3094	4000	3602	3562	5494	3594
2580	4.63956	438.327	Pos	5668	3206	3206	5336	5178	5178	3416	7812	4540	14272	7584	3206	3206	3632	6150	6178	6150	7722	3648	3648	3206	3206	3206	3206	3206	3206	3206	3206	3206	3206	3206	3206	3206	3206	3206	3206	3206	3206	3206	3246	3206	3206	3206	3206	3206	3206
2583	4.63447	566.468	Pos	38092	8908	8908	61326	53576	53576	39018	97128	38616	154712	60844	31278	31278	38922	51832	58320	51832	69514	25216	32382	8824	8824	8824	8824	8824	8824	8824	8824	8824	8824	8824	8824	8824	8824	8824	13432	12212	10894	12480	19816	11848	11674	10688	8824	10080	10030
2584	4.6324	567.471	Pos	6600	5028	5028	9340	8868	8868	5290	14690	6458	22840	8824	5028	5028	5252	7476	9584	7476	11226	5636	5636	5028	5028	5028	5028	5028	5028	5028	5028	5028	5028	5028	5028	5028	5028	5028	5028	5028	5028	5028	5028	5028	5028	5028	5028	5028	5028
2587	4.63286	637.115	Pos	6290	5332	5332	6080	9764	8656	4802	4984	3784	9480	3784	6996	8714	5118	5750	9966	4424	6346	6334	6334	6172	5186	6424	6782	6114	6114	6674	11786	3814	8324	5592	5694	11942	6014	3922	10676	8944	8488	10368	10448	9032	6676	7170	5564	5500	7296
2590	4.61313	651.79	Pos	6326	5022	4710	6802	7030	6802	4186	4186	4588	3384	3384	6168	4640	4152	5878	8768	5878	4792	6132	4792	4564	5090	4564	7310	5982	4988	6258	7012	4708	5406	6144	5406	8734	3100	3896	6872	7788	5828	6232	6738	5942	6488	5500	5364	5416	5342
2594	4.66931	415.342	Pos	4794	3254	3254	5874	4594	4594	4458	7826	4574	19154	4574	3254	3254	3554	3254	4742	3254	7226	3254	3254	3254	3254	3254	3254	3254	3254	3254	3254	3254	3254	3254	3254	3254	3254	3254	3254	3254	3254	3254	3254	3254	3254	3254	3254	3254	3254
2600	4.65726	643.21	Pos	20706	15874	22266	56886	69424	67470	39888	15190	24968	23396	10574	20948	24336	11196	18532	23456	19002	13876	13190	24940	32486	20450	21818	20188	14518	20364	18202	29736	19112	26500	26808	14232	15932	20696	12964	24890	21106	16058	17892	27314	20678	20316	16496	15002	16016	21200
2601	4.65618	644.208	Pos	15202	11714	15926	40394	50002	49464	31370	11968	18836	16528	8860	16964	19078	9210	12358	16574	13768	9420	9580	18620	23592	13970	14900	13886	9494	15808	13472	21284	14838	17212	19750	9060	10774	13060	8376	18266	16218	12282	13986	22928	15462	14220	11254	9930	13158	14980
2604	4.65636	685.235	Pos	5450	3798	4696	11062	14622	15946	9184	3614	6384	5406	5406	5018	5294	5018	3998	5576	3402	3074	3074	6004	7406	4296	5496	3670	3670	4990	4358	6530	5538	6870	6520	3074	3682	4416	3682	5662	5438	4152	5190	7282	5816	4872	3958	3596	4546	5308
2607	4.62735	946.654	Pos	5534	3660	4108	7842	4484	4484	5524	3026	3590	5062	3924	7226	4850	5708	6878	3730	3730	5366	4940	3794	4230	5790	3526	5434	4796	4478	4870	3694	3918	3864	3864	5554	8012	3118	4942	5490	5878	6698	5368	4040	6784	6188	6770	6730	6106	6522
2608	4.66296	483.365	Pos	5174	3052	3052	5202	4492	4492	6706	6706	4610	14632	6460	3708	4002	3708	6232	6536	6232	6066	3052	3052	3052	3052	3052	3052	3052	3052	3052	3052	3052	3052	3052	3052	3052	3052	3052	3052	3052	3052	3052	3052	3052	3052	3052	3052	3052	3052
2610	4.65652	684.237	Pos	6578	4722	7376	15486	20858	22286	11866	4606	8572	6778	3546	7380	8244	3812	5676	8356	5006	4144	4872	8266	11484	6950	6942	6220	4850	7400	6466	9336	7186	9218	8090	4216	5134	6602	4550	8040	8254	5594	6476	8582	8034	5380	6046	5020	6654	7634
2611	4.67116	901.625	Pos	19258	10608	19012	22458	16204	19018	16342	10932	11948	12658	15430	19894	16656	14430	22366	16916	7668	19724	16400	17584	16210	15014	12246	22248	16688	16014	16762	16026	13250	12780	11806	14868	30682	12498	12352	19342	20300	21246	23558	11182	20112	20738	21476	23054	22462	23148
2612	4.67192	902.126	Pos	19146	10548	18086	20064	15498	18194	16880	10594	12372	13418	13968	20166	15286	14514	21314	19780	6832	18332	17856	16972	15122	13564	10148	20756	15378	15446	17976	13414	11858	11718	11446	13782	32714	12736	12540	19958	19996	21508	22636	11452	19100	20076	20948	20352	21904	22330
2613	4.67132	903.129	Pos	3940	3940	4150	5718	3002	3002	3968	3968	3002	3002	3062	4716	4166	3620	4796	4000	4000	4650	3938	3066	4100	3002	3002	4758	4002	4002	3732	3002	3016	3002	3002	3400	6860	3516	3468	5252	4782	5010	6224	4782	4818	4916	4636	4184	4782	4916
2616	4.64538	924.641	Pos	8126	3662	6956	8102	4440	6772	6912	3480	4852	7778	5574	10550	5892	6038	9380	7462	7462	7034	7222	4834	5352	6574	5352	8454	6154	5306	7564	5130	6786	4622	7312	7526	13508	5088	5746	7760	7558	9648	8296	5258	7000	7398	8984	8502	9386	10214
2621	4.69482	593.088	Pos	8420	12024	14434	7780	16324	14182	5894	5040	5040	5040	6862	11934	7478	9948	18914	8546	9408	10146	7630	19486	8434	8434	9914	10490	8200	10828	7976	9058	12554	11422	10618	13694	15256	7286	5936	10268	10554	11274	11150	9812	11256	13760	9774	8314	8524	18484
2623	4.67082	607.095	Pos	13206	17080	17996	15592	27210	15592	12678	12656	21494	10464	10052	13538	15958	19476	31882	13142	9288	13244	12032	26924	15844	13398	13202	18508	11316	20342	12772	19646	13176	24554	23912	23912	22368	11614	9728	29768	29580	15650	18404	22008	20970	25918	14232	14986	17056	22008
2624	4.67137	607.429	Pos	13582	17444	19094	15594	26426	15594	13514	11448	22202	11004	10320	12424	18570	20628	28970	13802	8432	13108	12024	24754	16506	15058	14658	16826	11238	19780	12872	16922	13738	22378	24762	23898	23166	15028	11110	26328	31354	15778	16496	17260	22094	24648	15794	16878	16320	21926
2625	4.66969	607.764	Pos	8486	8228	9474	8374	14628	7060	6036	6398	13172	5930	6088	8012	9220	9968	16540	7036	7036	7572	7246	7246	7702	7970	6648	8676	7046	11048	7832	9846	6806	12772	12440	12440	13026	6850	6038	14938	16282	9684	10924	12250	12548	14984	8434	8320	9062	11612
2628	4.69687	802.555	Pos	228780	81528	81528	214314	307718	214314	333950	253068	205384	449410	205384	214450	214450	217922	126530	240624	188284	81528	81528	81528	81528	81528	81528	110400	199484	260836	282470	221372	238456	211848	211438	267220	81528	81528	187276	81528	81528	81528	127196	81528	81528	219516	81528	81528	81528	81528
2630	4.69699	825.486	Pos	22568	22152	22844	20450	26044	16394	25834	24210	21094	25156	14546	15680	21858	24722	14538	20344	20226	14298	14092	20186	19648	16764	18834	10216	21932	22796	23374	22334	23894	22534	23888	27482	21594	15146	19564	21756	20270	19500	18148	12138	12564	24084	21448	20782	19786	14636
2632	4.69776	829.566	Pos	11264	9430	11308	11458	12090	7164	14040	11524	8020	14628	7940	6544	9384	10900	6468	9700	10290	6486	7104	8786	8176	7566	7878	5038	9948	9202	11016	9846	9168	9230	9542	12502	10610	5732	10076	8850	9018	7446	7246	4474	5382	12008	10422	9804	9128	4890
2635	4.69698	843.581	Pos	180802	134314	143632	153232	227990	117212	207152	156058	153300	265042	95530	112018	167256	160134	91384	174710	148518	91628	95750	151286	133042	119150	121190	67912	147758	180432	221088	182660	188844	167608	163600	197748	149014	87666	141778	145780	136842	109190	114148	69936	73356	158588	146566	133206	132694	88684
2637	4.68951	880.113	Pos	24888	17514	19620	28028	21954	21128	22050	14160	18530	17464	20584	24274	22758	19588	24958	25116	13632	23464	21844	19868	23426	22392	17304	31128	21434	17232	23720	19810	14916	20354	14278	20312	40934	17396	17686	28968	27430	19078	29542	22828	27484	29652	27808	29394	29662	28740
2638	4.69025	880.615	Pos	13784	8284	11982	15938	15016	12518	13176	7218	10074	9498	10976	12068	11308	10334	13434	13928	7892	13868	12250	11000	12564	10922	8206	15352	11514	9270	12658	10776	10706	10730	7412	11000	23474	10678	10274	15260	14544	10240	16298	12032	16574	17432	15700	15274	16134	18144
2639	4.68893	881.116	Pos	5560	3734	3734	6042	5278	5072	4422	4422	3474	4190	4538	5224	4564	5352	5750	3474	3474	6434	4792	4792	4908	4638	3734	6676	4792	3884	5178	4090	4084	4548	4530	4530	8090	3500	3870	6636	6780	4168	6864	4756	5854	5862	5470	5424	6884	6626
2644	4.68505	1221.84	Pos	4882	4126	4126	7168	4986	4986	6374	6636	5470	15654	5470	4126	4126	4126	4126	4566	4126	5274	4126	4126	4126	4126	4126	4126	4126	4126	4126	4126	4126	4126	4126	4126	4126	4126	4126	4126	4126	4126	4126	4126	4126	4126	4126	4126	4126	4126
2648	4.71548	578.747	Pos	3576	6862	7292	4196	4196	6458	3324	3324	3324	3324	3892	5656	3532	3532	4146	3980	3980	4286	3702	3702	3324	3324	5252	5726	4090	4090	3324	4240	4842	4270	4270	8562	6254	3324	3324	3876	3788	4339	4339	4339	4728	3644	4216	4339	4096	7406
2656	4.69878	1224.82	Pos	4134	3090	3090	3142	3090	3090	8428	5708	3090	10876	3090	3090	3304	3090	6042	4250	3454	5378	3090	3090	3090	3090	3090	10646	3514	5452	3264	3090	3090	3090	3090	3090	3090	3090	3686	3090	3090	3090	3090	3090	3090	3090	3090	3090	3090	3090
2661	4.71123	858.1	Pos	32082	24926	27758	34000	25456	29328	28260	19272	27516	22248	24912	37374	28076	26174	35922	31764	24418	32376	29918	19672	31324	27608	19504	33602	27904	18424	29542	28886	22496	30980	19892	23108	53860	24358	23024	38788	38136	28216	40902	29654	38480	39748	28248	34874	36582	36784
2662	4.7133	859.103	Pos	6420	6074	6074	7624	5946	6448	6226	4498	5288	4832	5080	6678	4930	5836	7230	6610	4956	6734	6166	5758	6602	5516	5516	6600	4676	4092	6350	4820	5012	6168	4084	4256	12824	5474	4718	8422	7896	4690	8286	6714	6866	8298	5448	7230	6894	7164
2665	4.75595	549.062	Pos	8662	8324	11380	11152	11152	20464	8792	6622	15822	16246	7662	17254	9310	8136	27016	12520	6950	9108	17290	7390	20134	8756	8228	16920	17118	21812	10696	7976	7848	15892	15620	9228	17908	12314	8530	17074	12280	15634	13106	15718	10426	10464	11750	10080	10812	21698
2668	4.73919	563.403	Pos	18148	31242	29920	22102	22102	27426	16860	15976	34304	29004	19106	23294	15440	19564	32536	16156	13768	19068	29258	21214	43976	14416	21996	34424	29424	40376	16920	15642	17216	18334	35132	35966	31928	23192	13198	26032	21090	37722	21402	24278	23878	21242	23992	22040	19694	27508
2669	4.7393	563.738	Pos	8832	16226	15624	11362	11362	14116	10416	9326	18952	17084	9114	8772	8310	9480	17640	10902	7180	9894	15104	9894	21450	7724	11742	18286	16656	21302	9882	8404	8894	8676	18596	16070	16558	10648	7418	11324	11006	20828	10318	12350	12320	11570	10134	11012	11240	13372
2671	4.73407	836.589	Pos	19710	15470	22394	23040	16386	18802	19204	12380	20948	18736	16560	21086	19458	20078	24766	20732	17966	21610	19602	14924	17748	15302	16752	27192	15098	19762	22084	19056	17498	18036	15316	18462	36220	17448	14866	23128	24338	19964	19344	20900	25636	25436	15970	25260	24142	25050
2672	4.73331	837.09	Pos	7640	6110	8986	8224	6474	7476	7056	4470	8772	7754	6116	7762	7876	6562	9574	9410	6232	9156	7044	5844	6568	6670	6320	11282	6084	5916	7264	7590	7196	6982	5252	6362	14110	7416	5066	8746	10122	7422	9010	8454	10050	9892	5832	9456	9608	9108
2674	4.81271	365.136	Pos	4362	4820	5764	5668	4758	5182	4676	5024	5146	5422	4326	4100	5132	6078	5286	6628	5654	4706	4934	4924	4966	5372	5310	4844	4844	6606	3786	6514	4942	4746	5160	5020	5568	5542	5778	5012	5548	4840	7482	5040	5984	4376	5646	4924	6080	3336
2675	4.77909	367.318	Pos	18704	9424	9424	27830	16398	21082	21030	30280	21192	66412	28830	37040	21866	21494	14506	19076	20316	25830	10614	45198	9424	13284	9424	30856	19892	19892	14420	12952	25690	12340	17902	12340	9424	9424	25430	10504	10208	10846	11598	9424	9424	9424	9424	9424	9424	11356
2680	4.77867	477.368	Pos	7136	4968	4968	3256	3256	3256	8240	9524	3256	3256	4164	3768	4984	3768	14288	5660	5660	13682	3814	3814	3256	3716	3256	29436	4668	4668	3256	3256	3256	3256	3256	3256	3256	3256	7326	3256	3256	3256	3256	3256	3982	3256	5918	3256	3726	3256
2683	4.72812	540.888	Pos	3094	4948	4740	3508	3508	3936	3094	3094	4564	3996	3996	3094	3094	3094	3094	3094	3094	3568	3568	4898	3782	3360	3768	3094	3126	3094	3364	3364	3620	4094	4094	4564	3652	4818	3652	3186	3608	4800	4812	5080	4184	3186	4166	3186	3186	3240
2691	4.75695	815.077	Pos	9608	4896	11348	10932	7976	8928	8852	7002	9810	10116	7420	13634	9698	11102	9270	8858	7630	10072	8810	8918	10014	9408	9408	13380	8102	10420	9578	8874	8150	9278	8240	8262	17278	6740	7688	12650	12558	12214	10618	7408	12032	12100	7782	11438	12646	12780
2693	4.79814	519.043	Pos	20834	24856	18402	29104	31244	23044	15212	11924	16356	20360	17406	23222	15086	24334	23312	25252	15064	21980	15874	15450	13826	13016	24188	21724	15528	10906	16822	10704	11898	25546	16688	19850	27896	15308	15308	19214	25592	20216	42038	36634	21800	21774	37366	20126	20272	22410
2694	4.79987	519.377	Pos	15754	19474	16194	23774	28722	20256	13946	11118	13124	16334	17558	19164	13568	17784	21258	19776	10170	17930	11238	13730	12318	9712	22130	19288	13058	9812	12484	8374	10686	21432	12280	16140	23448	12768	9482	15510	22578	22048	38360	29572	15904	17672	33412	18684	19754	17572
2695	4.79691	519.711	Pos	8390	11142	8162	12524	12710	9110	6784	6784	6324	7986	6744	8956	5648	5648	10864	10356	10356	9320	6714	7920	6036	6036	8644	9780	6018	6018	7128	4574	5220	5950	5950	8292	11182	6830	6830	9216	11090	9520	10138	15282	7234	9218	10138	8750	9090	10598
2697	4.77711	534.052	Pos	17818	18568	18928	19308	21248	27812	17248	15562	19342	19792	13930	30810	13462	14554	39996	27930	14476	25400	22492	12214	26880	16080	18928	25824	19386	23338	16762	15952	16154	22156	16584	21048	30744	17514	15872	26464	18994	22000	32978	24390	20522	18938	37714	23286	24724	35760
2699	4.80462	671.642	Pos	158940	58160	29130	190736	110048	127188	89668	151624	87652	242136	130622	197880	113364	113364	104526	114706	142440	219536	98786	70890	149236	158646	136368	131574	131574	142292	222238	163188	163188	150564	154838	63948	149854	177472	224872	108778	117670	70246	139462	123532	114816	93786	135590	93096	97766	104100
2700	4.80518	672.645	Pos	73990	25786	14780	88568	51006	60442	43120	70774	40472	110200	60894	89862	53786	60984	46470	55720	65598	104448	45040	33534	70424	74534	59468	60206	63588	71660	100680	75332	79690	73590	74730	28948	69216	84680	108422	52816	55022	34386	67136	59032	57118	45200	62218	43964	48426	47958
2701	4.80232	746.663	Pos	19616	8164	8164	24162	20650	20650	25916	25916	11976	31610	30992	8164	8164	14756	14324	16432	14324	22578	8164	8164	8164	8164	8164	8164	8164	8164	8164	8164	8164	8164	8164	8164	8164	8164	8164	8164	8164	8164	8164	8164	8164	8164	8164	8164	8164	8164
2703	4.79732	770.048	Pos	75732	50004	86702	87714	89402	70556	71704	55270	75860	95790	60152	112072	89198	72594	93934	91660	57716	90706	70448	62638	49408	54740	66282	88194	59538	72750	66370	66176	64606	77312	66464	71570	120974	59960	55756	93452	77960	93906	87014	83240	85834	96270	93394	80830	78028	89556
2705	4.79879	771.051	Pos	14114	8398	14300	17390	15506	12846	11460	9084	11910	15974	11514	19458	14660	12050	17612	15654	10350	14882	11840	10590	9124	10680	12188	17540	10244	12944	11234	10554	9610	13646	11980	11928	20846	9732	9730	15918	15910	16812	15178	14336	14668	15012	17048	13922	13156	16848
2707	4.8139	778.631	Pos	11828	8768	8768	7828	9242	7828	21240	17532	10664	28838	9298	11964	12004	8084	34854	12324	10162	22900	5518	5848	5134	3918	3918	64880	11154	15388	3026	3026	6130	3026	3026	3026	3026	3026	10888	7040	5308	5600	7034	5560	7374	8376	7686	7040	6588	8146
2710	4.77672	792.563	Pos	32610	20478	37318	31664	25252	34722	28852	24148	32112	40300	24646	48928	23822	36288	36782	35156	25042	31356	30344	33946	27136	27512	22542	46106	27592	25098	32128	28374	26492	24476	28728	27866	53114	27252	24800	42718	38500	40350	37112	24010	38500	38376	35032	36906	40684	45164
2711	4.77527	793.064	Pos	12370	6552	15418	11082	10676	12942	10346	9420	11678	14822	9336	16814	8930	12790	14534	12906	8954	11906	11218	11546	10690	10198	9454	17452	11572	8832	10956	10402	9926	9262	10538	10806	19156	9610	8160	15362	14226	14316	14432	9502	14044	14430	13794	12614	14092	15438
2713	4.81115	313.33	Pos	18518	4794	4794	19850	14444	10726	13814	19716	8962	50468	19208	25330	15664	16304	9512	19980	18074	34730	8186	9106	17754	15546	11872	18702	16680	22210	29036	20132	21430	12956	14426	4794	17958	15364	34710	9714	9724	10440	11844	8082	9602	9754	10470	10262	9568	9918
2715	4.83548	489.692	Pos	3638	10318	9836	5044	3638	3638	7714	7714	4134	3638	3638	6932	10566	7052	13274	4280	4280	8486	4926	4926	3638	3638	3638	5128	5128	9226	5020	5118	5020	5788	5548	10458	8190	3638	3638	8174	6170	8470	8148	11170	8330	7652	10844	10964	7100	5924
2718	4.82317	650.663	Pos	294364	107656	29380	328226	247592	171732	187870	331128	121054	570202	313268	485596	213964	281134	161816	300476	330154	582846	145178	175178	288276	332524	207678	293366	266646	393812	491390	257778	429234	250206	266374	100956	291332	268994	622370	169082	190700	171296	182958	163672	156300	144630	169804	148630	164628	164216
2721	4.81223	748.035	Pos	53052	64934	84676	86576	92136	99674	67464	54482	60162	79684	63890	101804	98052	92348	111272	78766	57640	88882	63000	71948	71000	58328	64032	87288	59186	97652	61346	50798	65800	70176	66560	56032	108740	52410	48674	77922	87748	81566	108456	111538	107576	89892	105788	83684	97258	91230
2723	4.81297	749.038	Pos	8578	11114	13650	14840	15990	18762	12398	8478	9976	13366	10586	15630	16036	16220	18578	13794	9670	14798	10430	11804	10946	9244	10962	13740	9658	13482	10096	8846	10522	11272	9308	9346	19110	7606	8996	13944	15948	13678	17846	18658	16920	14748	16716	14552	16118	15542
2726	4.84285	397.398	Pos	12620	12372	11792	12886	15742	13124	6424	6424	13898	6424	6424	13796	13796	13872	6424	6424	15024	6424	6424	13032	6424	14244	6424	12990	12990	15426	13008	12652	12652	15404	6424	6424	13312	13312	15186	13040	6424	6424	15298	15150	6424	6424	13898	6424	15044	6424
2728	4.84839	420.319	Pos	6002	3042	3042	4432	5932	4432	13338	11386	5694	17436	5306	6926	6426	4042	18772	4984	5348	14870	3904	3904	3042	5404	3042	37628	5666	7640	3612	3042	3042	3042	3042	3042	3042	3042	6972	3142	3460	3242	3388	3142	3960	3386	3142	3142	3600	3142
2732	4.83042	726.022	Pos	41506	63486	79080	74360	80116	71678	60564	40740	43440	50824	49060	69740	61154	68662	118630	49502	50154	53670	47938	75242	59242	46544	46270	62292	44948	63190	45484	36574	63314	56010	51698	57644	81346	36184	35228	66442	82098	79076	81478	91812	66034	73936	82532	62382	62514	70890
2733	4.83006	726.523	Pos	19192	28580	34480	35124	36708	34686	27866	19370	21826	24728	23272	30804	26462	34474	56424	22482	23248	24232	23194	33704	29944	21134	22620	27638	21898	30864	18412	15964	27418	26278	25790	25888	39022	16670	15956	30686	37314	34052	37590	41768	35520	32732	37092	32458	28572	33076
2734	4.82856	727.025	Pos	6746	9110	12552	10510	13006	11576	9634	6862	7436	8110	7602	10052	9478	10408	18514	7584	6534	8652	7968	12014	9472	7716	6680	9098	6688	10288	7302	5318	10258	7904	7654	9240	14328	5796	4416	9830	13068	13766	12946	15764	10424	11284	12416	10574	9784	11072
2737	4.83644	1477.03	Pos	6518	3000	4488	5282	4978	3198	5746	3486	4628	7580	4242	9054	4146	5030	5998	6452	4272	5874	4196	4502	4438	4982	4438	10224	3836	6154	5458	5468	3258	4744	4972	4744	8930	4124	4124	5776	5010	4720	3762	4410	5566	5624	4676	5398	5198	5912
2738	4.83588	1478.04	Pos	5698	3110	3110	4262	3620	3620	4430	4430	3780	5214	3780	7628	3226	4368	3850	3488	3488	5194	3368	4186	3760	3110	3110	7942	3774	5128	4266	3914	3110	3522	3504	3504	6958	3516	3516	4792	3640	4220	3652	3136	4220	4620	4472	3610	4752	5050
2740	4.89182	338.319	Pos	9314	7534	7534	9912	8972	8972	8298	9388	7534	11174	7534	10182	8856	9234	9414	9444	9414	8524	8524	9282	7534	8740	7534	8342	8342	8816	7534	7534	11226	7534	10358	7534	9318	9318	10440	7534	8262	8340	7622	8684	7534	7534	8716	7534	8488	7534
2741	4.89194	363.334	Pos	10592	5988	5988	10516	11674	10132	9806	12522	9782	5988	5988	5988	10546	5988	5988	11840	5988	11236	8598	10562	10648	12414	9160	9538	10772	11132	13208	11884	11884	11794	8718	8718	10824	10824	14930	11026	8774	7924	9814	7924	7924	7924	7924	8622	7924	11412
2745	4.87095	675.874	Pos	48090	39824	19538	45396	53800	45424	35074	43048	41216	46750	50480	58532	45222	38046	47500	54074	41842	38992	36458	50086	56954	43692	39764	39582	45846	48576	55420	57420	61030	54820	56200	36216	44354	46056	43256	45060	39492	44948	57924	44286	35976	45092	38360	41038	37864	45026
2746	4.87464	676.002	Pos	55488	40510	22210	51482	52864	54556	42260	48688	53524	48742	52054	51592	44444	47812	48526	65488	47574	49298	41602	52480	63610	47902	46510	39354	52924	62616	50164	64918	62204	62722	68440	37818	50754	53810	50696	54008	43990	49854	55604	46726	56612	51282	47006	48046	44386	51770
2749	4.86417	679.688	Pos	37450	34902	34902	36984	37126	36984	36414	36414	35234	38114	39896	37662	34440	34440	36902	37354	36902	33524	33524	33524	33524	33524	37720	35680	35680	39502	38766	37072	40460	37788	39352	37788	36142	36142	37560	35426	33568	33568	38152	37060	36290	34716	33568	33568	36974	33568
2752	4.88733	765.646	Pos	9536	7732	4458	11056	9080	7738	9206	9206	7788	7810	9372	4458	4458	9910	8258	7336	9956	9194	9194	9622	9762	11720	9802	9122	9758	10124	10846	10676	10302	9674	9328	9328	4458	4458	10148	7864	9720	9044	7864	7864	9206	8336	9364	9964	9118	8652
2753	4.87688	766.649	Pos	4876	3412	3412	4916	4082	4074	4694	5604	4092	4822	4748	5564	4570	5354	4266	3440	4818	4852	4332	4638	5362	5256	4984	5352	4736	5000	5264	4762	4922	5676	5320	3538	5322	5212	5132	4882	4920	4526	4460	3234	4582	4716	4666	4250	4162	4484
2754	4.88443	1037	Pos	57704	25188	16088	42106	54158	42106	57482	57482	38242	35960	45428	59906	53160	53160	16088	16088	16088	16088	16088	16088	16088	59774	16088	16088	51334	16088	59796	54568	54568	32678	49768	32678	53142	53142	72858	40850	44742	27582	27582	27582	45300	27582	27582	44030	27582	34532
2755	4.85185	1433.01	Pos	10672	4302	7866	10016	8494	7408	9630	6748	8632	11274	6658	14052	8352	9612	10700	9168	8638	10312	7616	7676	7388	8928	5540	15978	7090	10470	9458	7522	6870	8440	7588	6172	15948	6730	7550	9602	8304	8086	8170	7506	10580	10864	8234	8544	8834	10366
2756	4.85148	1434.01	Pos	9040	3438	6088	6802	7836	6208	7144	4984	6884	9452	5642	12070	5750	6408	8758	7626	5648	6976	6372	6296	6466	5604	4608	12296	5132	8672	7592	6162	4940	6658	6282	4614	12052	4622	5786	7004	7102	6210	6874	5980	7698	8060	6804	6216	7958	8236
2758	4.88284	322.319	Pos	35794	30276	19782	34800	37674	33952	30900	37972	29954	44964	38986	40016	37726	36180	35432	39674	32876	36122	31654	35332	36462	37254	31332	34978	38662	35494	42910	36596	38792	35556	37522	31048	33120	35036	41044	32238	30654	35274	31936	31986	28654	35556	33258	30782	30024	36060
2759	4.88973	323.322	Pos	4932	4234	4234	4272	4476	3962	4090	4618	4740	5248	5056	4366	4624	4366	4344	4850	4344	3634	3634	4856	4648	5330	4648	4366	4832	5578	6052	4704	5004	3638	5002	3638	4918	5564	5874	4400	3750	4040	4208	4090	4339	4652	3654	3634	4339	5914
2761	4.88178	338.483	Pos	57038	20162	20162	53190	48972	31912	26906	50262	21316	68150	55082	63058	41934	38200	27946	66032	47918	54740	23652	49198	55296	54454	33948	40984	56814	54516	74200	44480	58264	45186	53486	19548	46812	49700	66550	27914	23680	28364	40538	28692	24680	27286	27830	22860	22272	26596
2762	4.88682	338.571	Pos	16824	6622	6622	14020	15146	14356	7618	20074	20512	29142	20512	22056	12278	11350	9128	21530	11340	16896	15526	15526	18448	16090	9826	13608	13546	19352	25038	16210	21956	16580	21214	4122	12304	13062	23608	12406	7244	8620	17310	9266	16052	12060	8456	7892	6598	9828
2763	4.88566	340.349	Pos	311460	241936	143604	305338	310908	284968	274976	300562	268168	374640	326842	321876	298734	291232	269126	333046	313904	312024	255814	290548	317626	319142	282740	294710	318388	317474	342612	315654	323400	307908	319018	235544	306392	305156	336406	264532	268326	276798	253326	265300	244210	273414	277228	261108	265286	280790
2764	4.88564	341.352	Pos	26098	20228	12036	25446	26126	24124	21210	25546	21550	28954	27136	28380	24314	22700	23078	27974	23694	26618	22106	23210	27504	24678	21728	25356	26638	28210	28272	24748	28366	25024	26064	20994	23972	23302	26504	23820	21728	23318	22154	23074	21474	25246	22026	22938	23254	24132
2767	4.89901	428.312	Pos	18900	14708	9104	17794	17074	17028	16652	18430	17008	18326	18910	16736	17728	18054	16552	17804	17292	17852	15436	17052	18774	19284	17006	16146	20278	18440	19454	18198	19418	17100	19538	14308	17276	19522	17886	16814	15958	15612	20332	15838	16468	17566	16400	15994	15218	18758
2775	4.89331	675.793	Pos	170666	81712	31370	201040	141494	105444	135000	204390	100816	221682	190972	186170	132736	164700	99766	167954	180128	247748	120676	120302	163810	177866	137874	180504	177800	180376	199780	139328	166454	140982	155276	78572	167370	163706	230242	139448	129724	130044	134436	124042	128554	128176	118882	111834	125356	108860
2776	4.88447	677.713	Pos	173326	128884	128884	176168	151952	131398	146596	146596	128884	189320	128884	175102	164906	164906	128884	128884	128884	191578	133768	133768	169102	171272	146312	164648	175246	168924	156052	156052	166668	154508	163632	154508	169878	161084	161084	128884	128884	143146	128884	128884	128884	131918	128884	143974	134102	128884
2777	4.88848	697.689	Pos	189480	125916	125916	192874	176116	142798	123960	123960	140890	187550	183978	190686	177978	177978	146834	146834	187652	208302	165922	165922	182874	187066	182874	123960	191520	123960	194738	175234	186036	175674	178700	123960	188646	188646	205328	159428	123960	156666	153008	123960	123960	123960	123960	151192	123960	143000
2779	4.85407	704.009	Pos	30078	46662	58806	32834	46086	56024	42310	22612	36474	26132	38488	40370	52520	39444	75820	28936	28936	30704	33936	48910	35734	26422	29872	47646	27030	32816	24358	25002	30140	32014	29222	44978	49366	24346	15956	42404	61952	51512	56976	62662	49940	39624	61752	51716	46892	46916
2781	4.8706	1388.98	Pos	15022	7588	11346	12924	14020	12386	15344	10172	11454	13836	11960	20580	13098	14164	16420	12724	10874	13124	11106	10900	12164	12676	8986	22912	10620	13568	10710	10664	10168	11682	10038	9442	21022	8908	10352	13210	13288	12840	12570	10038	12624	12694	12304	14150	13202	14992
2782	4.8692	1389.98	Pos	10376	6228	7762	8970	9314	8774	10676	8394	8612	10730	8998	16222	10332	10962	12624	10042	7192	9772	7514	8910	8350	7648	7192	19124	8284	10972	8908	7604	7904	8102	7666	7352	16286	6496	7382	10406	10600	9364	10804	8142	10624	9866	9928	9400	10574	10926
2783	4.87002	1390.99	Pos	4688	4108	4108	4890	5824	4362	4424	3660	3658	4672	3722	6728	4070	4258	5282	4308	3966	4850	3158	3770	3880	3244	3696	8362	3010	4340	3928	3458	3458	3576	3736	3576	6846	3092	3092	4580	4112	4442	5104	3094	4758	4926	4344	3860	4214	5508
2785	4.88738	304.308	Pos	6792	4760	4760	5716	6066	5716	5250	6986	5708	4760	4760	5458	6100	5458	4760	4760	5810	6586	4996	5772	6026	6266	6026	4760	4760	4760	4760	4760	4760	6434	4826	4826	5894	6724	6882	6260	4760	4760	4760	4760	4760	4760	6078	5252	5050	5886
2786	4.89094	338.364	Pos	685040	452728	452728	675712	679192	585466	542652	746706	514128	938664	780230	755196	634910	628590	543736	744212	657764	762238	494682	589836	705202	729090	580148	684562	706868	714392	856184	662048	739662	652606	737198	410670	673704	666298	842654	541080	525798	564186	503860	558072	469814	590780	544760	510542	520596	563796
2794	4.88636	675.635	Pos	38816	27396	16244	39338	36940	31820	31706	37998	28934	37392	37314	37662	34534	34798	31076	36390	36790	40978	32520	33942	36574	36092	32352	33162	37202	36572	38970	35086	35984	34584	37552	25964	36436	38158	42400	29980	33164	32074	34050	32196	30128	30224	31402	31358	31754	30144
2797	4.89843	676.796	Pos	26306	17878	10558	25928	19286	17190	25184	30600	18280	31212	25524	27018	17996	23760	17928	23412	25164	35636	20326	15494	22934	25710	21290	28126	25924	23628	25156	21026	19772	22326	19780	16084	23956	22976	32088	19846	21130	21254	19882	19612	19396	19314	18904	19808	20258	17028
2798	4.8966	697.779	Pos	13724	9540	7524	14164	10548	10548	13726	13726	11404	16600	11404	7524	11878	7524	7524	7524	14414	7524	11446	7524	13636	14068	13636	7524	7524	14192	14102	13368	13368	7524	7524	10080	13258	7524	7524	10126	10126	10126	13826	11748	13206	10126	10126	10126	12874	10126
2799	4.85727	705.012	Pos	4162	7778	9210	5020	8378	7960	6032	3486	6052	4260	6462	6362	7466	6180	11330	5672	3910	4568	5322	6598	6254	4570	4672	7884	4356	5682	3126	4408	4534	4570	4540	7136	6720	3938	3938	6756	7816	8058	8372	9592	7458	7156	9488	7576	6290	7800
2800	4.86485	708.964	Pos	5318	4008	4008	4008	4008	4008	7248	4800	4008	4008	4008	4008	7450	4008	4008	4008	4736	4008	6220	4008	7710	6212	6212	8436	4344	4344	4008	4548	4834	5600	5600	6808	4008	4008	4008	4008	4008	7790	4008	4008	4008	6846	4008	4008	6952	4008
2801	4.8881	833.633	Pos	5692	4224	4224	5544	5436	5076	5178	4680	4002	4604	4650	5662	5212	5426	5138	3842	5852	5296	5858	4954	5564	5372	5682	5106	5014	5080	4994	5278	5390	5458	5488	4182	6344	6114	5040	5254	5186	5752	4986	4398	5708	4856	5584	5206	5204	4988
2803	4.89738	1345.96	Pos	13890	8472	9556	11038	12322	11378	11676	9772	10076	15986	11246	21490	12454	12972	17220	17434	9482	12500	10896	9352	8958	8916	8104	25888	9458	14602	9790	9938	9572	11368	9400	7850	19602	7644	13032	10308	12592	12036	10674	9584	12388	11162	11926	12144	12270	12858
2804	4.89808	1346.96	Pos	5614	4258	4198	4628	5356	6198	5424	4116	4178	6470	4484	10430	5650	5982	6588	6120	4668	5412	4456	3982	4298	3972	4388	10712	3798	7412	4774	4378	4220	5712	4344	3106	8040	3102	5788	4238	5232	5290	4432	4120	5698	5464	5376	5298	5538	5482
2806	4.89715	686.951	Pos	5298	3010	3010	5094	3672	4658	3010	3010	3010	3010	3010	3010	3010	3010	7598	3010	3010	3010	3010	3010	3840	3010	3010	7348	3144	4446	3010	3888	3010	3010	3010	4178	6510	3602	3602	3010	5016	5604	6948	5688	3010	7564	3010	3010	5600	3010
2808	4.91876	1301.93	Pos	14484	9018	10182	12804	12682	17030	16502	13744	11312	16378	14206	22886	13166	20932	22280	20786	14086	16502	12122	14970	12562	11074	10254	30364	11670	18686	11248	11294	9856	12714	14220	8678	23868	9794	14552	12824	13552	15964	13018	15690	15570	13132	14252	14866	15752	13650
2810	4.94329	336.927	Pos	3152	5442	4728	3356	3188	4072	3326	3962	4054	3370	3388	3990	4158	3990	3518	3818	3518	3006	3744	4180	3554	3554	3914	3390	3556	3390	3356	3356	3528	3274	4474	4250	3816	3872	3420	4866	3708	3758	3708	3856	4078	3368	3298	3952	3446	3050
2812	4.9423	404.915	Pos	3262	3678	3262	3036	3036	3178	3036	3036	3236	3076	4082	3748	3800	3748	3520	3860	3520	3328	3328	3434	3726	3424	3786	3112	3112	3652	3036	3036	3036	3616	3726	3802	3036	3918	3036	3994	3072	3332	3609	4186	3070	3968	3609	4102	3782	3852
2817	4.93408	659.984	Pos	54244	46372	57400	56562	37144	41192	53756	45036	52074	35918	43798	76766	56070	58636	110730	63834	33614	37498	41138	63222	27110	31942	30996	102504	33468	46314	27462	57258	26398	44548	35622	41686	64780	34550	33750	71360	53236	47616	52780	56824	50180	55680	52846	52702	60552	56218
2819	4.93333	660.987	Pos	7082	6210	7356	7146	5012	6042	7274	7568	6978	4568	5828	10036	7468	7114	13856	8812	4234	5432	5748	9310	3466	4332	3940	14642	3964	5932	3468	7862	3938	7118	4480	5528	8998	4216	4934	9742	7810	6380	6600	8294	7562	7168	6932	6816	7862	7338
2821	4.92276	681.996	Pos	26782	26622	52614	22316	14666	25164	18282	18282	36278	11872	11872	27254	17660	24748	53668	38414	12394	11192	11192	34446	12606	12464	12464	47654	18454	18454	11192	25922	11192	23296	14102	21196	29484	15460	13540	39358	28720	28358	35218	32850	27392	27750	27028	24596	27996	33250
2822	4.91917	682.498	Pos	13156	13852	23554	9532	8316	10686	11194	7494	16084	6558	7940	12988	8288	11438	22688	17256	5504	5934	11456	15432	5942	5230	6956	22142	5948	7732	5476	13566	4476	10940	6924	9678	13058	7518	5754	16510	12484	10844	14762	13284	13024	13262	11372	11208	13438	16072
2823	4.91598	682.999	Pos	3680	4124	7200	3390	3222	3222	3438	3438	5760	3114	3114	4308	3114	3528	7724	5144	5144	3560	3560	4824	3114	3114	3114	6374	3114	3114	3114	3230	3114	3566	3566	3592	4858	3114	3114	5548	3942	3850	4078	4656	3846	4294	3896	3446	4022	5040
2824	4.92603	713.632	Pos	8362	9094	7818	8752	8586	9146	10026	8292	8134	7842	8170	8008	7880	9224	7576	7576	10206	7914	9102	8294	9082	8238	8238	6070	9502	6070	8350	8746	8350	8776	7368	8176	8418	8418	8746	6070	8984	6070	8074	7982	9512	6070	9206	6070	6070	7250
2832	4.96418	472.902	Pos	3002	3558	3766	3650	3174	3174	3130	4056	3378	3048	3048	3480	3936	3480	3002	3228	3002	3132	3132	3202	3002	3002	3366	3002	3002	3618	3002	3002	3090	3266	3430	3340	3080	3516	3080	3314	4544	4088	3312	3106	3296	3498	3242	3180	3212	3296
2834	4.9404	612.164	Pos	4016	4586	6576	14114	7648	9316	10056	10056	5758	4254	3148	4360	4456	4360	5328	4722	3372	3758	3758	4740	3714	3110	3110	4046	3110	4178	4636	5658	4282	4226	4548	3970	3484	3530	3484	4726	4386	4172	5924	4306	4964	4476	3910	5422	4958	5744
2836	4.96007	637.971	Pos	66448	63164	65842	68042	48440	65756	62912	59118	56514	56810	59348	139900	77266	79210	106618	83392	48538	58174	56612	50248	35080	40240	37474	129212	42780	88166	35448	60942	31560	44788	45754	53282	77642	51862	55412	64418	67124	48704	88370	57138	59000	62418	56868	75394	99458	62284
2837	4.95967	638.472	Pos	30996	26174	26178	27944	21866	25684	24608	24826	23516	24112	23886	60744	35268	29200	44702	36076	21100	22956	26056	20802	15260	17932	13308	57516	16862	35494	14494	26244	13818	19856	20206	20704	34766	19118	21574	27772	27374	21380	34102	25130	24296	24508	23984	29386	39830	25994
2838	4.96118	638.974	Pos	8130	7548	10036	8062	6290	7494	7540	6650	6376	7310	8088	16442	10042	9300	14530	10032	5978	8136	7070	6576	4568	5678	4320	17850	4368	11944	4086	8628	4978	5502	6102	7494	10040	6306	5670	8622	7532	5498	11388	8000	6792	7408	7560	8156	11920	8438
2839	4.98678	665.013	Pos	6056	3078	3078	3078	3078	3078	6668	5648	3078	3704	3078	5434	4564	4564	12982	7182	7182	8460	5276	5276	3078	3746	3078	36006	5544	12014	3078	3080	3078	3078	3078	3078	3078	3078	4260	3078	3078	3078	3078	3078	3078	3078	3078	3078	3078	3078
2843	4.9656	779.636	Pos	4770	3294	3294	3212	3942	3212	7342	7400	4240	10586	3156	5104	4790	3146	13650	5272	4046	10470	3514	3056	3022	3406	3022	28414	5660	6318	3554	3022	3022	3022	3022	3022	3022	3022	5922	3022	3022	3080	3224	3022	3022	3450	3704	3092	3108	3130
2846	4.94602	1256.9	Pos	28904	13000	16070	19952	22970	22884	30600	26016	18580	30360	26590	43564	24476	31898	38328	32034	25746	30770	19830	18962	20300	18178	16418	59856	18466	31800	17092	15930	16422	19958	17152	14506	34022	14104	24186	21548	22496	23838	23446	21776	26984	24680	21796	20624	23522	26674
2847	4.9457	1257.91	Pos	20828	9962	10770	13978	16152	16552	24162	17550	13512	18982	18978	29300	16148	20918	27978	22148	17240	22058	13640	14128	12454	13362	10742	41648	11948	21762	12820	10534	9490	12284	11102	9150	23694	9862	18374	16496	15752	16678	17632	14586	18400	16970	17644	15186	16648	17928
2848	4.94975	1258.91	Pos	8228	3890	4218	5544	5782	6688	8360	7502	5208	8446	7126	12468	6392	8920	11334	8844	6842	8962	6064	5740	5358	4818	5076	16072	5684	8450	5340	3848	3970	5298	4476	3536	9220	4616	6676	5882	5648	6830	6812	5760	7528	5780	7276	6518	7532	6644
2855	4.9805	616.96	Pos	9548	5642	6956	6448	9588	6736	11364	8520	8878	8336	9198	26284	10888	11176	16342	15828	6980	8702	9342	7882	5332	5868	4992	22362	5308	14748	5518	4562	4744	5088	6198	6572	11784	8056	8592	10444	8338	8138	10702	6788	6928	7758	7810	11866	9342	7460
2858	4.97234	1213.88	Pos	26634	12426	14176	18612	18330	17056	29054	23330	15050	27864	28870	38706	16132	32310	34362	32514	21972	26810	16838	15234	14166	17234	13930	51402	15158	21532	15490	12024	11296	15952	11362	12898	23646	11404	20996	19108	15794	16408	18548	16790	21002	21866	19982	17212	15166	20618
2859	4.97277	1214.88	Pos	11262	5406	5922	7092	6816	5740	11146	10714	6278	9690	11116	13726	6436	11546	12032	11334	9700	10634	7394	6282	6042	6592	5310	18820	6232	8592	6456	4260	4436	5764	5042	4978	9476	4728	8470	6794	7018	6350	7924	7276	8868	7430	8338	6888	6100	7968
2864	5.00585	593.944	Pos	77652	58488	43246	67638	72984	80936	121468	124014	56708	72294	82636	145472	117672	98324	203008	149976	68136	82042	65374	95244	42314	52082	49128	187640	46378	129450	40798	51086	34392	44894	47832	45790	74536	59948	61908	71662	91040	78762	76602	101028	61950	76198	54582	61126	79712	61462
2865	5.00547	594.446	Pos	28898	21760	17774	27846	26846	32850	48156	50476	21724	27884	34448	60104	43332	36322	79934	53658	28922	33194	25648	36300	15268	17762	18354	68910	20272	50294	15352	20838	13188	16182	17278	17882	28210	22692	23708	28284	38190	31324	31816	39192	23220	30772	20466	27280	31700	22374
2866	5.00488	594.947	Pos	7154	6794	5080	6844	6976	8634	14544	14642	7224	9672	8530	16930	12824	10796	22438	16904	7394	9948	7824	10666	4598	5626	5324	21144	5242	16268	4380	4330	4330	4620	4622	4922	9728	6114	8678	8540	9506	9834	8424	11486	7098	7740	6352	7810	10260	6184
2868	4.99647	1169.85	Pos	33018	9986	14708	15974	18982	12758	26956	29734	14280	33150	38412	52920	16536	44214	42918	26838	28904	36456	14680	17204	13832	20980	14428	66606	17912	30100	18176	12606	13038	13212	14312	14746	24568	12536	27304	16114	19928	16362	22314	15244	15330	22934	25806	19466	15982	23252
2869	4.9965	1170.86	Pos	11932	3724	6204	6070	7638	5336	10070	10484	7468	13710	14868	18660	6540	16982	13682	10386	10076	11986	5558	6428	5962	7468	4734	26208	7822	12020	6908	5070	4804	5216	4940	5306	10208	4816	11848	6374	7652	7368	8278	5914	6378	8302	8638	7084	6168	8888
2870	4.99104	1171.86	Pos	3358	3022	3022	3022	3022	3022	3184	3176	4006	4006	4276	5906	4746	4746	3798	3308	3308	4210	3022	3022	3022	3022	3022	7424	3134	3134	3022	3022	3022	3022	3022	3022	3022	3022	3022	3022	3022	3022	3022	3022	3022	3022	3022	3022	3022	3022
2873	5.02969	571.931	Pos	63648	43750	38010	63246	67880	73188	53382	146724	42218	64970	87636	133814	89202	89202	69904	131002	89454	76224	66694	66694	34494	47452	55906	30062	42050	30062	35714	58570	30062	41920	37622	34162	56352	40222	53780	74452	87662	60868	58784	92382	55198	109188	48338	54442	50196	53288
2875	5.02687	572.934	Pos	7958	5276	4228	7380	6770	6640	10794	15420	4082	8054	9518	15298	8236	9782	17738	13458	11106	9604	5066	7218	3558	5190	5750	19576	4916	14302	4092	3318	3318	4262	3902	3902	7288	5910	5910	8146	9138	5666	5692	10568	5298	9812	5002	5680	5582	6596
2879	5.01181	477.369	Pos	3314	3134	3134	3054	3054	3054	5448	5438	3312	3054	3054	3054	3748	3054	9236	3922	3922	3054	3054	3054	3054	3054	3054	14762	5252	5252	3054	3054	3054	3054	3054	3054	3054	3054	3054	3054	3054	3054	3054	3054	3054	3054	3054	3054	3054	3054
2881	5.0567	549.918	Pos	48138	22932	23462	35434	49752	36172	91860	93696	39444	50552	66246	151576	63886	110652	125594	117730	82804	64364	36744	35088	25386	39150	26568	156942	31232	65286	31254	41980	23112	39052	25926	33798	44458	26946	60368	48954	79926	38274	40104	40452	39700	74980	40068	39298	34802	40814
2882	5.05636	550.419	Pos	18696	9764	8936	12194	19598	14614	34580	33752	12928	17932	26498	58946	21204	38002	44860	43648	30648	27798	13496	12942	8594	13978	9128	54840	11770	22654	11018	15462	9352	14232	9832	11366	15086	9948	21340	16966	29258	15690	13874	13604	12366	30334	14284	16340	12960	14770
2883	5.05516	550.921	Pos	4766	3104	3104	3310	4856	3128	8446	9616	3736	4994	7206	14830	6460	11062	11656	12186	9256	6850	3144	3122	3104	3764	3104	13124	3148	7006	3104	3104	3104	4328	3104	3104	4446	4446	4874	5004	8152	4926	4272	4254	3434	7446	3876	3184	3158	4926
2885	5.05526	1081.8	Pos	42398	15344	14954	23158	20404	22554	39802	43010	21894	46324	57072	65850	38426	66534	68544	40872	31300	53894	21476	20276	17632	28204	12794	120076	23214	45616	18000	13084	14520	16102	16850	13432	28130	17150	30284	21464	17120	26202	27328	23940	24206	22094	26206	23830	23434	29552
2886	5.05304	1082.8	Pos	15078	5824	6022	7998	7046	7478	14368	17348	7694	17336	20780	23080	14374	22804	21956	13732	11496	17534	7110	7620	6630	9658	5218	38370	8504	15048	6940	4796	5332	5984	7180	5128	10574	6062	9824	7630	6030	10076	9456	8180	8774	7928	9224	9036	8676	10044
2888	5.02532	1125.83	Pos	41352	11692	15410	20384	17104	17666	37976	35960	19398	40172	46606	62400	27930	50786	47066	32198	28716	47292	17150	17840	17246	26838	13690	82310	22502	34630	18720	11674	12704	17288	16620	16754	28184	15782	30640	19720	16810	19926	21430	18166	20846	26900	26152	22674	21694	23902
2889	5.02533	1126.83	Pos	14918	4640	5464	6828	7156	6438	12490	11048	6594	13738	16924	23204	10852	18384	19266	12244	9952	16656	5748	6478	6444	9086	4186	29648	7806	11490	7368	4386	5296	6668	5954	5414	9302	5266	10274	8022	5320	7100	8718	7090	7918	9740	8884	9642	8016	9280
2890	5.02869	1127.83	Pos	3726	3008	3008	3008	3008	3008	3772	3292	4024	4024	4652	5714	3204	5182	5092	3462	3192	4432	3008	3008	3008	3008	3008	7096	3694	3694	3008	3008	3008	3008	3008	3008	3008	3008	3008	3008	3008	3008	3008	3008	3008	3008	3008	3008	3008	3008
2892	5.08391	339.346	Pos	93100	43474	43474	100574	73646	73646	64962	144814	43926	291840	121334	43474	43474	89898	43474	99242	43474	176498	47888	47888	43474	43474	43474	96180	87762	87762	43474	43474	43474	43474	68576	43474	43474	43474	142780	43474	43474	48730	43474	43474	43474	43474	43474	43474	43474	43474
2895	5.07275	396.395	Pos	16196	7918	7918	13600	14756	13600	10848	10848	19540	24524	19540	17676	11262	15114	10480	13840	10480	23204	10346	10838	11430	14196	11430	15560	14686	17756	7066	14854	7066	7066	7066	7512	14260	12438	12438	11010	11484	10966	10633	12978	10654	8702	10612	10558	10633	9604
2898	5.08842	477.316	Pos	3532	3532	3532	4702	3532	3532	3570	5028	4814	7996	4814	3532	3532	3532	3532	3532	3532	3914	3532	3532	3532	3532	3532	3532	3532	3532	3532	3532	3532	3532	3532	3532	3532	3532	3532	3532	3532	3532	3532	3532	3532	3532	3532	3532	3532	3532
2900	5.07255	657.456	Pos	5032	3078	3078	6384	4554	4554	4676	8092	4098	15954	5954	3078	3078	4692	4514	5404	4514	10102	3078	3078	3078	3078	3078	3078	3078	3078	3078	3078	3078	3078	3078	3078	3078	3078	3078	3078	3078	3078	3078	3078	3078	3078	3078	3078	3078	3078
2902	5.05168	1083.81	Pos	3736	3688	3688	3688	3688	3688	3942	4438	4746	4746	5896	6312	3712	6668	6368	3688	3688	5300	3688	3688	3688	3688	3688	9020	4218	4218	3688	3688	3688	3688	3688	3688	3688	3688	3688	3688	3688	3688	3688	3688	3688	3688	3688	3688	3688	3688
2905	5.08447	361.328	Pos	86524	33482	33482	89070	67314	76866	61884	96794	40526	144996	78016	157714	63982	80430	72544	84482	107296	113860	47620	58130	83318	85226	77538	88876	87766	104494	122840	84372	99274	109716	76316	37950	81656	82794	169000	55390	65258	48548	48492	51582	45804	64856	48996	44964	52826	53854
2908	5.0827	410.333	Pos	67770	37778	37778	87126	56246	56246	65558	92850	58792	129046	100938	46464	46464	60636	7092	58454	54588	55398	47376	13076	4046	4046	4046	4046	4046	4046	4046	4046	4046	4046	4046	4046	4046	4046	4312	28698	33604	24970	22158	26782	22928	30212	23336	21768	26056	24514
2912	5.08129	676.68	Pos	229518	46734	46734	273620	202188	202188	127712	386328	80246	963052	269438	352448	145800	228318	259602	259602	286606	562480	77260	77260	207356	203088	203088	217090	217090	254414	399436	281378	281378	187788	172422	46156	200890	178422	642430	103392	109982	106338	96622	81418	76320	76320	82038	82668	109838	76320
2919	5.08444	1037.78	Pos	49372	14520	16914	23330	24134	20202	42632	45966	21422	42342	67418	68452	45016	60274	68914	53670	35896	65580	23962	23634	20626	36938	16756	144252	23208	55566	21322	15576	16680	15974	18056	14510	27438	16054	45702	28538	26284	28982	27362	25530	30230	26894	29522	27042	26500	30532
2920	5.08371	1038.78	Pos	16346	5466	6128	8246	8916	7904	13842	15544	7172	14508	22152	23676	15604	20104	22262	16878	12172	21186	7890	8708	7046	12302	5616	46342	7854	18644	7536	5376	5144	6612	6570	5898	8550	5300	13858	9562	8972	8836	10150	8790	11710	8462	10982	9838	8944	11414
2921	5.08434	1039.78	Pos	4008	3070	3070	3070	3070	3070	3752	3872	3804	3804	5400	5816	3528	5158	5312	4524	3070	5372	3070	3070	3070	3312	3070	11950	4678	4678	3070	3070	3070	3070	3070	3070	3070	3070	3728	3070	3070	3070	3070	3070	3136	3070	3070	3070	3070	3228
2923	5.09825	377.301	Pos	8902	7276	5586	7886	8998	10518	6664	8254	7028	8644	7028	5586	8690	5586	10366	8186	9898	10070	5586	5586	13968	14056	13646	11314	14268	11314	13504	13504	13760	16566	5586	5586	11380	5586	5586	8772	11780	9236	9442	8772	9142	8772	8772	9848	9240	8772
2925	5.10314	472.901	Pos	3092	3316	3092	3520	3010	3010	3276	4184	3240	3366	3240	3442	3098	3098	3280	3410	3280	3010	3010	3314	3010	3010	3010	3010	3094	3010	3010	3248	3010	3316	3166	3166	4398	3556	3556	3554	3734	3530	3480	3760	3458	3498	3458	3430	3480	3300
2926	5.08187	518.89	Pos	5844	3058	3058	3058	3058	3058	3058	3058	4196	5196	4196	15482	4160	7224	10596	4194	4194	3058	3058	3058	3058	3058	3058	3058	3058	5726	3058	3058	3058	3058	3058	3058	3058	3058	3850	3058	3058	3058	3058	3256	3058	3674	3058	3058	3058	3058
2928	5.08891	527.905	Pos	62600	27218	15970	29970	34918	23346	74762	96608	26254	56754	53374	150752	45104	86800	107524	61162	45664	52210	27480	26258	19172	31640	23224	123494	32846	55056	18240	33876	16186	24252	17084	26546	49284	21086	48842	46130	39364	34216	29162	34686	29032	33968	25838	26336	29612	27886
2930	5.08303	528.908	Pos	6264	3062	3062	3062	4046	3062	6570	9118	3318	5254	5030	13814	4922	7094	10590	5546	4250	4710	3062	3062	3062	3062	3062	12130	3176	5646	3062	3062	3062	3062	3062	3062	5140	3830	3830	4452	3870	3198	3062	3586	3062	3088	3280	3062	3062	3062
2935	5.08048	797.675	Pos	12062	8678	8678	3210	3210	3210	13164	22742	3210	3210	3210	3210	3210	12740	3210	10244	3210	8956	10280	8956	3210	3210	3210	3210	3210	3210	3210	3210	3210	3210	3210	3210	3210	3210	3210	3394	3210	3440	3210	3210	3210	3226	3210	3596	3210	3210
2938	5.11248	993.749	Pos	49064	16776	17128	23006	28184	21722	54848	60480	19432	42932	76558	87782	46834	72346	88158	62354	39690	72470	20602	20636	20214	38580	19074	157412	25554	55316	23744	17056	17520	20910	19962	18596	22004	14828	47208	24890	28650	30796	30836	28400	32624	31960	30428	29374	26472	28690
2939	5.11434	994.752	Pos	16172	4948	6250	7234	9756	6846	17682	18808	6440	14024	22700	29666	14640	22442	27054	18598	12746	22868	6866	7342	6140	13302	6494	51144	9134	17916	7126	5888	5380	6582	6134	6576	7676	4966	15024	8668	8822	10120	10440	10100	10858	10362	9440	9426	8572	10208
2946	5.14892	483.879	Pos	39430	6238	5938	8846	8574	12320	22364	21788	13934	20078	23816	36374	32606	25898	36382	26282	32194	23878	22488	16720	9748	19362	7534	68000	21552	25050	8802	6916	5950	7250	6710	12152	15676	15558	20552	11246	15816	9112	11534	13802	16420	14622	11104	10058	13446	14940
2950	5.11618	505.892	Pos	59286	12668	11712	23214	18974	24188	51944	35808	26374	28626	39686	93320	44158	40612	69212	56334	37504	38756	26462	30890	9910	23382	12006	91492	23872	44878	15098	11966	12626	15450	11476	15194	45382	18990	30734	37248	18758	19610	18782	38712	17810	19550	16430	16514	22964	18792
2951	5.11805	506.393	Pos	19756	4426	3760	6876	5676	8244	19178	11788	8160	10604	13468	30316	16186	14110	23718	20150	12966	12144	10986	12772	4178	7952	4472	31370	8688	15024	4320	4168	4238	5964	4374	6170	15210	6690	10954	12530	6774	5612	6166	11740	6352	6346	7570	5072	7944	6122
2952	5.11692	506.895	Pos	4916	3002	3002	3002	3002	3002	3580	3580	3002	3002	3336	8408	3742	3650	5546	4420	4420	3778	3002	3002	3002	3002	3002	8064	3884	3884	3002	3002	3002	3002	3002	3002	3002	3002	3002	3268	3002	3002	3002	3002	3002	3002	3002	3002	3002	3002
2953	5.11701	540.89	Pos	3508	3852	3508	3004	3754	3004	4920	4920	3150	3004	3004	3004	3004	3004	3004	3004	3580	4000	4000	4152	3004	3004	3752	3004	4104	3004	3930	3456	3456	3508	3148	4538	4850	3004	3004	4038	3004	3004	3004	3012	3004	4558	4464	3004	3378	3004
2957	5.14358	950.726	Pos	17518	4912	5156	7168	8086	5990	19408	20728	7952	14670	24098	32680	18846	24568	29728	22218	13976	26272	7762	8768	5374	13868	6430	49906	7790	21836	6642	5374	5666	7574	6522	5268	8582	3626	17710	10616	8148	9074	11002	8084	10678	10106	9340	9888	8500	10042
2961	5.17657	461.865	Pos	14110	3032	3032	3032	4898	3032	14466	10002	8718	8718	13060	28094	12330	12330	28922	11244	14646	12980	5290	5290	3032	9162	3032	48982	11042	19314	3960	3032	3032	3032	3032	5752	10080	4778	9192	5730	5546	7748	6688	7268	8488	8604	4428	7268	8658	7786
2966	5.19617	439.351	Pos	7012	3824	3824	3824	3824	3824	7782	7782	3824	6026	8170	16746	3824	3824	3824	3824	3824	3824	3824	3824	3824	7540	3824	19858	4008	4008	3824	3824	3824	3824	3824	3824	3824	3824	3824	5754	3824	5660	3824	3824	5554	3824	3824	3824	4820	3824
2971	5.18109	909.648	Pos	5946	3172	3172	3172	3172	3172	5960	5960	3172	3172	5990	3172	3172	3172	3172	3172	3172	7702	3172	3172	3172	3172	3172	13974	3564	6432	3172	3172	3172	3172	3172	3172	3172	3172	3172	3172	3172	3172	3172	3172	3172	3172	3172	3172	3172	3172
2978	5.21481	517.344	Pos	10904	3000	3000	3576	3000	3000	3674	3674	3000	5926	3780	3000	3000	3000	3000	3000	3324	3214	3000	3000	3000	3000	3000	3000	3000	3000	3000	3000	3000	3000	3000	3000	3000	3000	3000	3000	3000	3000	3000	3000	3000	3000	3000	3000	3000	3000
3002	5.24185	566.469	Pos	9274	3700	3700	7380	3700	3700	3700	9230	4796	10992	6544	3700	3700	3700	3700	5132	3700	7222	3700	3700	3700	3700	3700	3700	3700	3700	3700	3700	3700	3700	3700	3700	3700	3700	3700	3700	3700	3700	3700	3700	3700	3700	3700	3700	3700	3700
3004	5.27741	745.509	Pos	4296	3294	3294	4770	3708	3708	3570	7344	5828	11008	5828	3294	3294	3294	3492	4668	3492	9392	3294	3294	3294	3294	3294	3294	3294	3294	3294	3294	3294	3294	3294	3294	3294	3294	3294	3294	3294	3294	3294	3294	3294	3294	3294	3294	3294	3294
3005	5.28023	786.535	Pos	5584	3170	3170	5402	5002	5002	8314	8314	3170	12480	5812	3170	3170	4064	4512	5838	4512	10648	3170	3170	3170	3170	3170	3170	3170	3170	3170	3170	3170	3170	3170	3170	3170	3170	3170	3170	3170	3170	3170	3170	3170	3170	3170	3170	3170	3170
3015	5.28032	818.647	Pos	17686	3674	3662	5208	6204	5620	16156	15480	6312	11736	16610	25944	18530	16852	29360	16518	12564	24362	6898	6186	4688	14620	5290	54526	7708	17598	5268	4454	4298	5018	4410	4690	7802	4422	15698	6976	7416	6712	8068	6540	8228	7796	7942	6824	8324	7840
3018	5.27437	694.033	Pos	9644	3002	3002	3992	3002	3002	7366	8578	3002	4360	4478	8414	6982	4466	17870	9884	3426	3002	3002	6924	3002	5434	3002	40538	9236	13182	3544	4336	3544	3876	3002	3002	3200	5178	6426	4102	4712	4536	3544	3002	3002	3002	3002	3002	3002	3584
3019	5.28151	694.534	Pos	4062	3048	3048	3048	3048	3048	4618	3526	3048	3726	3048	3160	3444	3160	8668	5126	5126	8042	3202	3202	3048	3048	3048	19248	4300	7402	3048	3048	3048	3048	3048	3048	3048	3048	3188	3048	3048	3048	3048	3048	3048	3048	3048	3048	3048	3048
3022	5.2833	774.621	Pos	15634	3460	3460	5530	5066	3454	14056	13084	6462	9880	13548	21520	18320	15168	25316	14564	9088	22554	4854	5394	3856	11492	3958	49190	7284	17208	6552	3812	4076	4194	4474	4194	5274	4544	11430	6152	6050	6276	7456	6798	6818	6152	6446	6384	6010	6376
3026	5.28847	780.229	Pos	6380	6436	8872	8986	7606	8248	7166	7878	7416	7144	5974	6414	8576	4508	7654	7036	7514	6928	6096	6138	8280	7688	4266	6834	6710	5916	7536	7354	7688	7400	7346	5660	6614	6912	5346	5698	9476	5720	8676	4144	7742	4542	8828	5400	8138	6302
3027	5.28653	820.258	Pos	11670	8192	9904	8100	8476	9538	6904	7192	8840	8046	5476	7956	14100	4036	11650	8310	5484	5864	6216	8076	8956	11912	5094	10362	8746	7590	8332	8522	8938	8832	7374	5748	7018	6180	5944	6592	10556	7364	11600	5574	9476	5676	8654	6012	9722	8118
3031	5.28822	779.231	Pos	15848	13888	19694	19480	15216	18724	13618	15890	15608	15616	12094	15046	17398	9602	16038	15088	14172	14994	13976	13886	18048	18014	8906	13580	16180	13104	15520	16378	16400	16208	13998	11800	13680	14838	10812	11586	19896	14590	20418	9640	15956	11324	18980	11484	18990	14758
3033	5.2874	818.259	Pos	30098	18662	25880	18718	21490	24350	19002	19842	21444	20492	13644	22268	34046	10422	28658	21926	16370	16160	17196	19658	24296	29674	12844	24762	21394	19610	17564	21998	21966	21382	19302	13832	16504	16306	15040	17574	26234	18390	28154	12432	20694	14292	22338	15088	29078	21158
3034	5.28843	819.258	Pos	24100	16636	21624	17242	16690	20080	16268	15344	17564	16448	11030	17096	27200	9614	21162	15204	14108	13338	13208	16284	19126	24974	9794	21228	17208	15422	14464	16420	17762	18172	15488	11942	15382	15274	11980	12270	22042	14974	22726	10804	18368	10058	18576	13288	22352	15362
3035	5.28653	821.256	Pos	6006	4280	4784	4242	3776	4592	3570	3276	4318	3006	3006	4420	6678	4420	5346	3964	3452	3006	3006	3702	4134	6414	4134	5368	3696	3876	3714	3898	3868	4558	3680	3680	3358	3006	3006	3286	4900	3368	5760	4140	3866	4140	4942	4140	4254	4140
3039	5.31463	549.471	Pos	42134	7610	7610	34972	25610	25610	28766	51194	23958	96476	50490	25054	28970	25054	27558	40362	27558	53428	14120	34502	6108	6108	6108	6108	6108	6108	6108	6108	6108	6108	6108	6108	6108	6108	6108	10206	7838	12658	7252	10550	10708	11002	10668	6108	6748	7296
3040	5.30944	550.474	Pos	8812	3088	3088	8790	5784	5784	5848	9658	5300	19468	9542	5740	5792	5740	5512	7836	5512	11236	3088	6370	3088	3088	3088	5696	3088	3088	3088	3088	3088	3088	3088	3088	3088	3088	3088	3088	3088	3088	3088	3088	3088	3088	3088	3088	3088	3088
3044	5.30545	730.594	Pos	13240	3354	3354	4002	3446	3472	10552	9076	4882	7454	9364	17658	14514	12114	23676	10766	5844	17346	4126	4684	3354	10970	3518	39132	6050	11836	3838	3678	3678	3354	3354	3480	3798	3798	8654	4750	5244	5112	5356	4806	5196	5490	5448	4516	5110	5778
3046	5.29188	1017.75	Pos	13984	3484	3484	3484	3484	3484	3484	3484	3484	3484	3484	3484	13780	3484	8498	3484	3484	11698	3484	3484	3484	6808	3484	27102	4646	6596	3484	3484	3484	3484	3484	3484	3484	3484	3484	3484	3484	3484	3484	3484	3484	3484	3484	3484	3484	3484
3048	5.31929	226.952	Pos	3134	4050	3146	3872	4828	3236	3516	3516	4448	3016	3016	3428	4584	3428	3912	3232	4290	3016	3016	3016	3016	3016	3016	3674	3674	6144	3268	3268	4072	4904	4254	4254	4238	5578	4238	3272	4244	4302	4060	3298	4191	4191	4112	3230	3366	4191
3052	5.34557	673.477	Pos	9916	3052	3052	10984	7966	7966	8166	17110	6850	22334	12778	6368	6368	7312	8154	10884	8154	17780	4782	4782	3052	3052	3052	3052	3052	3052	3052	3052	3052	3052	3052	3052	3052	3052	3052	3242	3052	3052	3052	3052	3052	3536	3052	3052	3052	3052
3056	5.34903	741.549	Pos	7120	4476	4476	7094	5784	5784	5938	11286	4476	16398	7898	4598	4718	4598	5200	8684	5200	12582	4476	4476	4476	4476	4476	4476	4476	4476	4476	4476	4476	4476	4476	4476	4476	4476	4476	4476	4476	4476	4476	4476	4476	4476	4476	4476	4476	4476
3058	5.34135	755.565	Pos	30416	7596	7596	26178	22986	22986	20192	41526	17044	65620	33206	19730	21684	19730	19390	29126	19390	53060	10384	7860	3098	4572	3098	4032	3338	3338	4960	3098	3098	3098	3098	3098	3098	3098	6566	6712	6456	6468	6090	5870	6472	7408	7084	6352	5594	5932
3059	5.34162	756.568	Pos	8088	3108	3108	7576	6500	6500	5380	11898	4732	18334	9938	5866	6562	5866	5674	7652	5674	14230	3108	3108	3108	3108	3108	3322	3108	3108	3108	3108	3108	3108	3108	3108	3108	3108	3108	3108	3108	3108	3108	3108	3108	3108	3108	3108	3108	3108
3063	5.34822	672.474	Pos	48046	19104	19104	62018	45416	45416	38064	97062	34050	132604	69688	37622	37622	38594	43916	58776	43916	101840	22780	19076	4484	8842	3736	7166	4646	8148	12936	5582	5580	4246	6292	4246	4156	4988	13240	17472	13638	14940	11604	13320	15048	16172	13632	11812	12292	13262
3069	5.40123	540.889	Pos	4040	4762	4040	5558	3184	3184	3828	3828	3390	3536	3390	3264	3184	3184	3270	3428	4026	3184	3184	3694	3440	4394	3440	3184	3184	3184	3342	3968	4350	3184	3184	3184	3978	3698	3840	3184	4016	3576	3184	5570	3284	3998	5422	4222	3184	4058
3071	5.43132	608.876	Pos	3078	3338	3078	3084	3068	3068	3068	3068	3212	3212	3904	3068	3068	3142	3628	3674	3628	3380	3584	3338	3198	3706	3222	3068	3068	3068	3464	3068	3570	3362	3320	3320	4156	4070	4070	3078	3078	4382	3078	4056	3710	3384	3078	3730	3078	4700
3073	5.38833	642.542	Pos	7270	3066	3066	3066	3066	3066	6270	5770	4408	5312	4408	9210	9734	6322	14850	5604	4346	9070	3576	3576	3066	8286	3066	25606	3704	8094	3066	3066	3066	3066	3066	3066	3066	3066	4264	3360	3726	3400	3066	3082	3066	3066	3066	3224	3218	3820
3081	5.3473	714.504	Pos	17454	6636	6636	17428	14756	14756	11788	23336	12212	34414	20458	12160	12160	13616	13828	20480	13828	26402	7942	7384	3124	3228	3124	3124	3124	3124	5520	3124	3124	3124	3124	3124	3124	3124	5224	6194	4782	5940	4872	5138	6464	6502	5434	5310	5682	5044
3084	5.38525	641.539	Pos	29212	5428	6092	10170	9866	8354	27652	26178	11578	18202	21350	39346	36054	27084	58190	27012	15346	38864	9988	12716	7356	36184	9074	112872	12892	35310	9718	7796	8264	10494	6562	8024	10842	9128	19956	15134	14372	12500	10646	12030	13834	12480	13542	12106	14762	16522
3086	5.37943	973.723	Pos	28032	3496	3496	3496	3496	3496	6518	6518	3496	3496	3496	4918	22834	4918	16530	4348	4348	25650	3496	3496	3496	12926	3496	46032	8188	10366	3496	3496	3496	3496	3496	3496	3496	3496	3496	3496	3496	3496	3496	3496	3496	3496	3496	3496	3496	3496
3098	5.42781	598.516	Pos	4806	3094	3094	3094	3094	3094	4296	3282	3094	3094	3094	6948	5900	5304	9128	4690	4690	6712	3690	3690	3094	4828	3094	15678	4706	4706	3094	3094	3094	3094	3094	3094	3094	3094	3094	3094	3094	3094	3094	3094	3094	3094	3094	3094	3094	3094
3102	5.45398	583.208	Pos	6054	3620	18352	157712	62348	79910	111822	3570	6672	14202	6672	8296	8192	5680	7766	8374	7766	4480	5842	9246	6400	4944	7578	7576	4838	11736	15288	7544	11900	11418	6282	6282	8358	6110	5520	21416	17066	28544	14848	15072	20532	31204	18412	15482	21784	28602
3103	5.45499	584.206	Pos	4040	4040	13158	103436	41422	58816	72862	72862	4182	10658	4182	4836	5266	4702	6700	5754	5754	3998	3998	6434	4412	3634	4872	4940	3460	7838	8678	5374	7602	6232	4926	4926	5158	3706	3352	14188	12044	19526	9362	9132	15214	18994	10580	9602	14960	19390
3105	5.4826	544.427	Pos	7544	3288	3288	4670	3288	3288	12056	18814	3288	26126	3288	6628	7824	6584	3870	3870	8522	5590	10366	10358	5224	6416	5224	14730	4538	7660	12094	4350	22822	3288	13312	3288	4832	4832	30828	5094	4114	5250	3352	4304	4222	5962	5310	3364	4174	4654
3113	5.47712	930.7	Pos	14552	3780	3780	3780	3780	3780	3780	3780	3780	3780	3780	3780	11908	3780	7340	3780	3780	13462	3780	3780	3780	7246	3780	27516	4876	6082	3780	3780	3780	3780	3780	3780	3780	3780	3780	3780	3780	3780	3780	3780	3780	3780	3780	3780	3780	3780
3117	5.49322	991.669	Pos	4162	3030	3030	3084	3030	3030	3410	7848	7050	9578	7050	4484	3030	3030	3402	3728	3402	3030	3030	3110	4580	3030	3030	3740	3402	3470	4136	3030	3030	3684	3230	3230	3030	3030	6234	3030	3030	3030	3030	3030	3030	3030	3030	3030	3030	3030
3147	5.67923	410.411	Pos	4836	3046	3046	5200	3148	3148	4146	4146	3046	7578	4550	4568	4266	4266	3546	4530	3546	7054	3046	3046	4524	4176	3794	3720	3644	4706	6334	3452	4970	3804	3928	3804	4442	3908	7488	3046	3046	3448	3046	3046	3046	3046	3046	3046	3046	3046
3149	5.67628	711.674	Pos	5208	3006	3006	7186	6234	6234	7016	7016	3390	14536	6410	9122	4030	7004	6188	6512	6188	13116	3266	4952	7028	6266	4824	4736	5302	8024	12538	5336	9836	5074	6740	5074	6922	6266	13896	3118	4460	3448	3612	3350	3490	3564	3614	3144	3006	3234
3150	5.64616	365.136	Pos	3148	3462	3394	3660	3152	3036	3150	3150	3062	3346	4454	3438	3438	4850	4062	4062	4206	3160	3930	3964	3232	4804	3670	3582	4292	3582	3200	3398	3200	3232	4340	4136	3820	3366	3568	3340	3352	4454	3810	3364	3892	3426	3532	3426	3306	3426
3158	5.67769	594.5	Pos	7508	3020	3020	16520	12980	12980	7864	14278	7970	26576	13276	5806	5806	9924	7604	14872	7604	15672	4654	7938	3020	3020	3020	3020	3020	3020	3020	3020	3020	3020	3020	3020	3020	3020	3020	3020	3020	3286	3020	3020	3106	3020	3020	3020	3020	3020
3160	5.67607	712.677	Pos	3084	3084	3084	4168	3084	3084	3418	3418	3666	7560	3666	4812	3084	3084	3084	3504	3084	6508	3084	3084	3542	3610	3542	3084	3084	3628	5944	4344	4344	3084	3456	3084	3586	3134	7138	3084	3084	3084	3084	3084	3084	3084	3084	3084	3084	3084
3167	5.70115	842.647	Pos	24534	3442	3442	3442	3442	3442	6996	6996	3442	3442	3442	4384	26076	4384	17528	4914	4914	31010	3442	3442	3442	14644	3442	49322	8634	12472	3442	3442	3442	3442	3442	3442	3442	3442	3442	3442	3442	3442	3442	3442	3442	3442	3442	3442	3442	3442
3175	5.73854	540.889	Pos	3542	3542	3696	3804	3546	3546	3492	3526	3360	3320	3766	3560	3560	4024	4296	5040	4296	4304	4304	4570	4138	4138	4378	3806	3806	4284	3320	3666	3320	4284	4284	5270	4804	5312	5116	3642	5568	4070	4946	5414	4070	4132	3630	4070	4070	4384
3179	5.74977	677.494	Pos	11734	4612	3064	24128	12590	21612	26860	26860	3064	42398	3064	24462	9936	10794	7408	15792	7408	3064	3064	3064	15866	27246	15866	3064	3064	11906	3064	3064	3064	12040	14536	12040	12048	8456	20528	9786	3064	3064	3064	10838	3064	13130	14014	3064	3064	3064
3182	5.80037	369.349	Pos	12842	11286	14990	19802	11360	11360	12438	12438	11102	6978	6978	15434	15568	10804	9976	9308	9308	8992	18948	11894	12400	10264	10236	10100	10100	11212	11690	19558	11690	23236	19798	17612	50944	11294	11294	20720	18358	17772	14504	24444	14504	16148	17902	22144	14504	17324
3184	5.79295	371.358	Pos	10932	10932	12042	13210	8568	8568	9230	9230	5800	6112	5800	4990	13426	4990	7882	6710	4990	6818	12842	9470	8866	8154	7878	7158	4990	4990	9096	16480	9096	15798	17018	14898	35970	8704	8704	15846	13088	14866	11954	15130	11954	11954	11954	15466	11954	11954
3189	5.75101	566.469	Pos	7984	3802	3802	5598	3802	3802	3836	6986	6710	13014	6710	3802	3802	4532	3834	4844	3834	6446	4688	4688	3802	3802	3802	3802	3802	3802	3802	3802	3802	3802	3802	3802	3802	3802	3802	3802	3802	3802	3802	3802	3802	3802	3802	3802	3802	3802
3191	5.74375	608.876	Pos	3422	3008	3008	3740	3540	3540	3296	3296	3008	3008	3008	3008	3008	3008	3008	3480	3008	3272	3272	4288	3474	3740	3606	3008	3008	3220	3210	3008	3314	3468	3524	4174	3704	4196	3434	3836	3130	3144	3750	3968	3136	3324	4082	3060	3362	3534
3194	5.7644	658.534	Pos	59830	37974	55848	64732	48840	51440	48480	19422	48508	45458	34034	57064	57306	45036	51840	50694	32584	40832	52930	60248	47536	49022	39766	48112	38590	47948	48286	55628	39552	48094	58988	55064	171272	46480	36456	75110	86176	78552	67566	64710	57700	66032	70492	64802	60666	68700
3198	5.76292	717.59	Pos	14006	12684	17574	15542	12868	14864	10544	4852	12894	10132	9844	15364	16174	11762	12780	12910	9918	8876	12928	18862	15962	13874	12806	9648	10308	14140	14476	16428	13838	15638	15414	16948	37522	12358	8882	17576	20050	19196	19270	17168	15990	16780	17838	17388	18278	19206
3200	5.76378	759.655	Pos	7096	6234	9038	7766	5934	6948	5444	5444	7714	5932	4920	6682	7060	6844	5910	5618	4494	4792	6570	6772	7806	6062	6558	5082	5822	5528	6988	7624	5994	7582	6604	6996	20516	6072	4614	9274	9502	10952	10332	9376	7724	8276	9398	8616	9098	9022
3201	5.77269	846.666	Pos	4192	3038	3038	3038	3038	3038	10524	10524	3038	3038	3038	6556	5766	5766	23790	3038	3038	11362	3038	3038	3038	5104	3038	23198	6912	8096	3038	3038	3038	3038	3038	3038	3038	3038	3038	3038	3038	3836	3038	3158	3038	3124	3192	3038	3038	4128
3202	5.79338	890.792	Pos	4266	4038	6838	4166	4070	5626	3050	3050	4310	3050	3050	5504	4412	4728	3532	3050	3120	4096	4096	5514	4574	3436	4852	3904	3994	3904	4870	4854	4174	4754	4944	4402	9002	3448	3134	6232	5992	5234	5518	6198	6556	5922	6042	5656	6414	5846
3204	5.77212	320.265	Pos	23012	11746	15996	20028	15110	18002	13746	6048	13486	15752	13486	22770	12854	12988	19018	12994	10248	13470	14388	13748	12698	12654	12654	15476	12704	15786	16512	15898	11480	12574	12574	14346	35568	11028	11728	19460	18938	18932	21228	22148	15688	19292	22390	17526	18708	17806
3205	5.76981	320.766	Pos	10188	5282	8322	7060	7176	7060	6700	6700	7582	6420	4656	9286	6370	4628	7580	6130	4926	6172	6396	7734	5188	5188	5400	5770	5770	8634	7376	7370	5700	5790	5790	6738	15564	3928	5304	8872	9218	9138	9222	9636	9532	9400	11028	7574	8186	8264
3214	5.81274	456.389	Pos	4986	4986	6750	8220	5422	5882	5858	5858	6174	3592	4106	4278	6662	4278	7370	7100	3328	3646	7406	5670	5998	5998	6540	4944	4944	5990	4886	8316	5654	8050	8246	7406	15240	4988	3660	6808	10370	8130	6808	8816	6808	7932	7360	8730	6808	6808
3216	5.82173	798.62	Pos	23256	3072	3072	3072	3072	3072	7362	4330	3538	4124	3538	4636	26106	4636	18148	5654	5654	25576	3072	3072	3072	13144	3072	52580	8196	12620	3072	3072	3072	3072	3072	3072	3072	3072	3072	3072	3072	3072	3072	3072	3072	3072	3072	3072	3072	3072
3220	5.80428	1247.74	Pos	9134	7856	7856	6910	3100	3100	6646	22840	8360	3100	3100	6176	3100	11002	4434	4434	11762	12788	5734	4790	3100	3100	7580	5404	9866	5404	3100	3712	3100	4500	3482	3482	9946	9946	12058	4206	5824	6712	9204	4206	7928	7698	4206	8524	9318	4206
3221	5.80469	1248.74	Pos	7436	6086	5672	6044	3452	4720	17934	17934	5388	8710	5388	5300	5300	8828	3452	3452	10658	11146	4690	3600	6112	6996	6988	3452	3452	3452	5004	3452	3452	3452	3452	5754	5316	9064	5316	5624	5106	5644	3972	3972	5962	7634	3972	3972	3972	6424
3228	5.84238	672.474	Pos	366296	100424	100424	398012	345442	345442	323096	562206	257202	1063632	527810	223904	223904	267742	15164	423224	317428	703886	170356	116192	40944	58904	30370	68268	37360	58710	71292	45936	48784	34022	48084	18534	39934	55442	101086	101756	113254	127548	98470	90030	121786	121512	103298	104834	100244	105664
3229	5.84267	673.476	Pos	62196	18106	18106	67608	57126	57126	51388	93244	41846	164288	86454	39630	39630	48406	53976	70378	53976	110494	29306	21726	7622	9992	6080	12204	6564	12116	13090	8300	8514	6712	9066	3474	6738	8904	16684	19446	20040	20538	18920	15298	19824	21642	17880	19656	16152	19344
3236	5.84616	711.617	Pos	11436	6046	6046	10808	9754	9754	9606	13110	9428	19734	13512	9460	9460	10526	10646	10646	11038	15914	6448	6448	6046	6046	6046	6046	6046	6046	6046	6046	6046	6046	6046	6046	6046	6046	6046	6046	6046	6046	6046	6046	6046	6046	6046	6046	6046	6046
3237	5.84352	712.497	Pos	1983164	726772	4756	1834344	1933868	16826	1565468	2412888	1622052	3733096	2337544	23502	1366778	1461236	116648	2203142	1611534	2617302	1050732	866436	356438	444740	230010	435408	287400	448680	539400	366628	401018	288966	397456	133774	297792	423534	630294	702362	743742	791236	655394	661700	808056	762576	672226	684360	682544	804248
3239	5.84239	714.503	Pos	85674	33620	33620	83590	82486	82486	66380	99576	72144	152836	99658	57582	57582	64372	6184	99330	69836	111866	48994	39598	17820	20016	11606	20146	13352	22104	23368	17996	19046	13858	17256	7718	14654	19040	29250	31502	33516	34564	31346	27720	37898	34458	31308	29208	31768	34964
3244	5.84438	769.58	Pos	6166	3984	3984	5784	5216	5216	5034	7844	3984	10286	7474	4164	4164	5080	4692	6254	4692	9272	3984	3984	3984	3984	3984	3984	3984	3984	3984	3984	3984	3984	3984	3984	3984	3984	3984	3984	3984	3984	3984	3984	3984	3984	3984	3984	3984	3984
3249	5.84389	699.486	Pos	5024	3000	3000	5730	5014	5014	5022	7040	4110	9822	7216	3430	3002	4106	4490	4934	4490	8350	3000	3000	3000	4198	3000	3000	3000	3000	3000	3000	3000	3000	3000	3000	3000	3000	3000	3000	3000	3000	3000	3000	3000	3000	3000	3000	3000	3000
3250	5.85116	701.482	Pos	4338	3306	3306	4390	4562	4390	3936	6954	3836	10816	5868	3306	3306	3306	4310	5338	4310	9076	3306	3306	3306	3306	3306	3306	3306	3306	3306	3306	3306	3306	3306	3306	3306	3306	3306	3306	3306	3306	3306	3306	3306	3306	3306	3306	3306	3306
3252	5.84679	727.533	Pos	9530	3248	3248	8782	8342	8342	8268	12188	7460	14570	11436	5674	5674	7120	7638	8828	7638	12712	5762	3628	3048	3048	3048	3048	3048	3048	3548	3048	3048	3048	3048	3048	3048	3048	3942	3258	3588	3596	3678	3048	4132	4494	3544	3750	3522	3588
3253	5.84797	741.549	Pos	52142	19372	19372	53012	46206	46206	47840	68436	37884	90638	62650	31614	31614	42164	45116	57460	45116	73522	29590	20320	8548	10574	4956	11282	6558	10392	11808	7398	7788	5832	7854	3008	6466	9192	17386	17378	17524	17738	17434	14634	18860	19132	17732	16004	17920	18004
3254	5.85063	742.552	Pos	14584	4972	4972	14604	12372	12372	13548	18730	10774	24070	18188	8456	8456	11692	12330	15974	12330	20968	7622	5148	3218	3252	3218	3282	3218	3218	3280	3218	3218	3218	3218	3218	3218	3218	5450	5256	5086	5624	5452	4210	5490	5050	4680	5000	4604	4670
3256	5.84625	755.564	Pos	255456	83908	83908	254272	246674	246674	219324	383112	187896	548682	348370	159028	159028	214832	10068	280916	224768	429380	128442	90038	30752	46208	20824	41682	27562	45328	51338	30828	35020	25412	31916	11826	28302	42930	80848	79292	78252	83024	77024	68126	86570	86594	76554	71334	78838	76926
3257	5.8458	756.568	Pos	74570	21190	21190	70490	66626	66626	61050	100626	49740	143606	94724	42320	42320	57410	3202	76546	64086	112624	34112	26920	8446	12538	5264	11130	8042	11606	16462	8094	8384	6132	9232	3024	7200	11792	20370	23278	21368	21736	22144	17540	23966	23330	20998	19736	21378	21204
3267	5.83814	1364.93	Pos	51672	10574	10574	4992	4992	4992	65174	65174	16920	122200	16920	4992	22290	4992	4992	38584	4992	113626	9772	14318	4992	4992	4992	4992	4992	4992	4992	4992	4992	4992	4992	4992	4992	4992	10478	4992	6552	4992	4992	6812	4992	6800	4992	9508	11468	7972
3268	5.83936	1365.93	Pos	24290	5270	5270	4072	4072	4072	4072	4072	8542	58356	29042	9916	9916	18528	4072	4072	4072	55012	4974	4974	4072	4072	4072	4072	4072	4072	4606	4072	4072	4072	4072	4072	4072	4072	4744	4072	4072	4072	4072	4072	4072	4072	4072	4604	5740	4072
3269	5.89545	550.474	Pos	9842	3032	3032	10304	12096	10304	8572	12676	8476	27776	11574	6568	6600	6568	7780	10586	7780	13756	5744	9330	3032	3032	3032	3032	3032	3032	3032	3032	3032	3032	3032	3032	3032	3032	3032	3032	3032	3032	3032	3032	3032	3032	3032	3032	3032	3032
3273	5.8798	1200.9	Pos	16310	3882	3882	12978	13000	12978	8974	22422	5802	68866	20964	3968	3968	8684	10942	10952	10942	35162	3882	3882	3882	3882	3882	3882	3882	3882	3882	3882	3882	3882	3882	3882	3882	3882	3882	3882	3882	3882	3882	3882	3882	3882	3882	3882	3882	3882
3274	5.87986	1201.9	Pos	13804	3348	3348	10450	11354	10450	7774	19370	4406	57934	17358	3348	3814	3348	8800	8800	9016	28618	3348	3348	3348	3348	3348	3348	3348	3348	3348	3348	3348	3348	3348	3348	3348	3348	3348	3348	3348	3348	3348	3348	3348	3348	3348	3348	3348	3348
3275	5.88566	1202.91	Pos	5908	3318	3318	4350	3318	3318	3318	7804	8040	22442	8040	3318	3318	3318	3318	3720	3318	12554	3318	3318	3318	3318	3318	3318	3318	3318	3318	3318	3318	3318	3318	3318	3318	3318	3318	3318	3318	3318	3318	3318	3318	3318	3318	3318	3318	3318
3280	5.90799	610.495	Pos	5052	3242	3242	4804	5068	4804	3554	6262	3402	8398	5736	3242	3242	3290	3242	4216	3242	5442	3242	3242	3242	3242	3242	3242	3242	3242	3242	3242	3242	3242	3242	3242	3242	3242	3242	3242	3242	3242	3242	3242	3242	3242	3242	3242	3242	3242
3283	5.9231	470.39	Pos	46678	37596	11942	100332	89976	82116	90970	87450	51976	171828	50516	131692	76446	87308	73542	72942	59012	131188	34774	106706	58272	58272	63332	84998	39880	61540	197460	182716	53296	38012	109328	38012	60330	93512	60330	46324	57054	68668	45726	46014	49618	44006	42776	49618	42672	45800
3284	5.92632	471.393	Pos	8784	5624	5624	15902	15690	15108	13620	15284	8552	29600	8634	22110	13342	13560	13170	13030	8972	23558	6034	18164	9822	12832	9902	14804	7880	11476	36978	30070	9888	21090	21068	6628	11078	14932	27548	7530	8580	11286	8582	7344	11444	7970	7656	7962	6966	7558
3289	5.94256	494.416	Pos	3762	3482	3962	4932	4588	5336	5600	5600	4872	3848	3848	5012	5480	5128	8454	5084	5084	4044	5090	4044	4386	4080	4408	6618	4250	4542	7036	7084	3874	6742	5096	4686	10168	3886	3140	5182	7132	6496	5088	4792	8600	4082	4716	5838	4506	5258
3293	5.96295	594.5	Pos	6758	3456	3456	10796	6282	6282	7306	10380	5694	21064	12240	3456	3456	5774	4292	6596	4292	9042	3456	4598	3456	3456	3456	3456	3456	3456	3456	3456	3456	3456	3456	3456	3456	3456	3456	3456	3456	3456	3456	3456	3456	3456	3456	3456	3456	3456
3300	5.968	754.595	Pos	20102	3700	3700	3700	3700	3700	7968	7968	3700	3700	3700	3700	23470	3700	16850	3700	3700	3700	3700	3700	3700	11950	3700	50442	7232	9362	3700	3700	3700	3700	3700	3700	3700	3700	3700	3700	3700	3700	3700	3700	3700	3700	3700	3700	3700	3700
3305	6.00927	712.269	Pos	6768	5996	5966	6726	7564	8172	6260	5630	6268	7532	6688	5942	6050	6396	6274	6776	6050	4108	6096	7910	6650	5950	5950	5956	4952	7018	6228	7472	10014	8742	9832	7796	6118	5748	5350	5294	5392	4764	5510	5420	5744	6442	6012	5624	5106	6208
3311	6.00851	672.24	Pos	10852	10518	10468	14662	14442	12982	13572	10560	11252	12202	12724	10252	10774	10090	11562	11522	11008	7818	12378	12202	11160	12672	11160	9850	8046	11892	10306	13662	13526	18260	17976	12694	10018	9144	9516	9874	9752	8052	10746	10246	10070	12932	10756	11690	9554	12436
3314	6.01314	713.267	Pos	5050	3820	4384	5288	5870	4748	5032	4516	4270	5000	5570	4374	4582	4238	4408	4936	4362	3542	4914	4594	4672	4232	4232	4116	3374	5116	4428	5912	5830	6894	7354	4570	4260	3802	4740	4424	3620	3740	4398	3720	3842	4766	4224	5210	4000	5614
3317	6.02972	703.51	Pos	31884	11262	13482	56792	31050	38988	40536	40282	35586	113550	15490	48106	23132	24152	11262	29690	11262	32450	28518	28518	38362	25524	25524	11262	11262	30206	45926	32530	32530	35380	46968	35380	30944	17218	17218	21288	21288	23474	26498	24556	25604	26084	21288	21288	21288	21288
3336	6.14967	685.487	Pos	5972	3204	3204	5790	5160	5160	4100	7684	3494	13580	6796	3204	3204	3724	3506	5590	3506	9026	3204	3204	3204	3204	3204	3204	3204	3204	3204	3204	3204	3204	3204	3204	3204	3204	3204	3204	3204	3204	3204	3204	3204	3204	3204	3204	3204	3204
3339	6.13063	710.568	Pos	7646	4474	4474	4474	4474	4474	4474	4474	4474	4474	4474	4474	12446	4474	10660	4474	4474	12484	4474	4474	4474	5796	4474	25376	5122	5714	4474	4474	4474	4474	4474	4474	4474	4474	4474	4474	4474	4474	4474	4474	4474	4474	4474	4474	4474	4474
3341	6.15438	717.229	Pos	20912	12070	18452	72640	73294	93652	51078	13862	19652	22060	11302	26832	23960	11910	19368	20220	10166	12044	16878	22810	27866	13700	15886	18704	14804	24908	21164	25968	20578	22534	30060	11850	14964	13628	14184	21308	18954	17096	23378	15688	17598	22202	17602	16994	21744	24340
3343	6.15135	719.227	Pos	7450	3684	6268	26080	24256	31824	18228	4898	7040	7560	3852	8100	8108	4312	6038	7110	4176	3976	5312	8690	9834	5130	4912	6794	4560	7680	7452	8222	6954	7472	10668	4412	4302	4398	5262	7118	6482	6448	8398	5990	5556	7640	6472	6150	8364	8562
3344	6.15177	720.226	Pos	3496	3032	3032	11218	10538	15488	8500	8500	3454	3482	3454	4854	3870	3870	3032	3236	3032	3032	3032	4476	4622	3032	3032	3032	3032	3574	3512	3934	3504	3414	4492	3414	3032	3032	3032	3690	3278	3754	3170	3754	3200	3548	3218	3754	3478	3832
3349	6.14983	759.254	Pos	7184	4948	7098	22914	21218	32760	16008	4752	7380	7306	3806	9720	8134	5018	7160	8134	4184	3982	4900	8978	10236	4864	5388	6600	5214	8190	8524	11274	8532	10650	10984	4226	4678	5380	5014	7460	7676	7726	8070	6298	6610	7242	6820	6876	8576	9810
3353	6.1683	594.5	Pos	19522	3544	3544	33338	24632	24632	17082	45920	18508	67714	44966	15030	15030	16546	16220	20280	16220	27898	16872	20652	3544	3544	3544	3544	3544	3544	3544	3544	3544	3544	3544	3544	3544	3544	3544	5630	5010	5590	7056	5394	4768	6298	4812	6014	6222	5234
3354	6.17684	595.503	Pos	3058	3058	3058	5164	3504	3504	7090	7090	3118	10844	6528	3058	3058	3236	3058	3274	3058	4110	3498	3498	3058	3058	3058	3058	3058	3058	3058	3058	3058	3058	3058	3058	3058	3058	3058	3058	3058	3058	3058	3058	3058	3058	3058	3058	3058	3058
3358	6.15366	760.254	Pos	3334	3334	3496	9976	10936	14210	7598	7598	3592	3058	3058	4196	3958	3958	3058	3932	3058	3058	3058	4302	4720	3058	3058	3058	3058	4254	4056	4736	3702	4886	5924	4886	3114	3058	3058	4440	3686	3238	3722	3400	3526	3764	3158	3318	4350	3630
3360	6.20353	505.4	Pos	3096	3096	3096	3128	3794	3128	4954	6124	3096	8886	3096	3096	3250	3096	8212	3302	3302	5376	3480	3480	6056	6442	6830	5838	5838	9812	9084	6182	6946	5908	3904	4136	3620	4406	10740	3430	3404	3096	3750	3696	3266	3096	3096	3096	3096	3096
3364	6.27581	690.506	Pos	3530	3028	3028	7558	4266	6128	3028	3028	4186	3028	3028	3112	3296	3112	3028	3480	3028	4642	3448	3448	6744	5708	3454	5262	3790	3790	5788	4904	3876	4004	4064	4004	3400	3028	3028	3028	3028	3154	3028	3028	3028	3028	3028	3028	3028	3028
3367	6.25848	781.095	Pos	5260	3108	3108	3108	3108	3108	5868	5426	3108	5430	3108	5046	3840	3108	11340	4856	4856	7960	3910	3910	3202	4074	3202	26698	5702	6802	3108	3108	3108	3108	3108	3108	3108	3108	5564	3108	3108	3108	3108	3108	3108	3108	3108	3108	3108	3108
3375	6.28063	687.182	Pos	5574	3506	5090	26802	19434	26574	20132	4034	6616	5668	4736	6468	7136	3874	7868	5682	3852	4828	3028	6890	5590	4742	3088	7286	3724	7748	5736	8818	7674	7998	5858	4094	5632	4382	4394	5256	8486	5614	6052	5444	5074	5438	7526	5672	5314	6526
3376	6.27988	688.181	Pos	3726	3294	4114	19528	14090	20904	13630	13630	5444	4514	3212	4764	5124	4764	5920	3764	3040	3500	3500	5858	4466	3070	3070	4810	4810	6188	4376	6040	5186	6758	4416	3476	4206	3484	3430	4020	5464	4464	4778	4800	4170	4202	4692	4768	4650	5466
3381	6.28349	703.51	Pos	12732	4170	3802	40570	14352	26848	13020	25362	21084	71334	12554	35066	18910	16730	13856	17616	10336	23390	4880	14262	20392	32938	14660	22072	9318	14892	23822	19244	16974	16206	20776	9752	17338	11094	24498	10742	12898	11742	12420	10760	10210	9584	11050	10470	9778	10146
3385	6.30714	665.539	Pos	11344	3628	3628	3628	3628	3628	6948	6948	3628	3628	3628	3628	16592	3628	17498	3628	3628	27192	3628	3628	3628	9474	3628	34858	5466	7832	3628	3628	3628	3628	3628	3628	3628	3628	3628	3628	3628	3628	3628	3628	3628	3628	3628	3628	3628	3628
3389	6.35695	369.429	Pos	20716	3038	3038	3236	3038	3038	11706	5470	4436	5016	4436	15482	33832	3274	40864	8996	8996	22146	3038	3038	4040	23892	4040	12210	12210	27574	4284	3362	3362	5254	3038	3038	3038	3038	6814	3800	3388	4938	5178	4448	3668	3950	4868	3794	5246	3996
3395	6.40303	685.487	Pos	4532	3746	3746	6444	4224	4224	3746	5142	3746	3746	5910	3746	3746	3746	3794	3794	4824	8612	3746	3746	3746	3746	3746	3746	3746	3746	3746	3746	3746	3746	3746	3746	3746	3746	3746	3746	3746	3746	3746	3746	3746	3746	3746	3746	3746	3746
3409	6.4281	733.687	Pos	8448	7836	7836	9744	9910	10168	8830	8744	7978	11732	7978	4566	8490	4566	6672	6672	10166	9898	6282	6282	4566	8534	4566	4566	4566	6734	4566	4566	4566	10930	10442	10442	9724	10226	11536	9344	9444	7512	10210	7512	7512	8346	9132	7512	8488	7512
3411	6.4197	738.5	Pos	3412	3006	3006	4788	3524	5054	3440	6334	4528	10614	4528	3968	3006	3006	3772	3772	3836	4932	3440	3440	3006	3134	3082	5270	3006	3006	5762	3006	3006	3662	3452	3452	3006	3006	4672	3006	3006	3006	3274	3006	3006	3006	3006	3006	3006	3006
3414	6.45737	397.356	Pos	8864	6806	3092	13894	15952	14602	10492	18676	7058	25314	12744	23556	23638	8876	7346	13340	11820	19320	4688	13966	8922	14694	13470	7844	6722	8016	21648	14826	10834	13646	15150	6324	12458	12458	24500	8678	8678	8062	13354	6794	7918	11218	6990	6604	7356	8404
3421	6.44057	768.713	Pos	68010	7196	7196	114156	163578	173938	121190	121190	60170	345364	122584	306114	86436	86436	49134	86032	49134	7196	7196	162884	81326	125690	120782	59078	47490	67702	305336	227500	71430	164722	46950	46950	84430	128322	340134	73770	51660	79498	51660	64450	64114	66516	65058	60862	51660	59366
3422	6.43864	769.716	Pos	19354	11592	11592	32878	45580	47818	11592	11592	17016	94544	32360	11592	11592	24524	12494	24202	12494	60596	11592	11592	20946	32574	31506	17354	17354	18230	82038	63354	20514	11592	11592	11592	23582	37178	23582	19838	14794	22286	18272	16706	17144	19554	18200	17642	14794	15646
3423	6.43837	770.719	Pos	3186	3186	3186	6234	8332	9220	6636	6636	7634	17406	7634	15216	3186	3186	3186	3186	4680	11362	8684	8684	4756	7078	6602	3186	3186	3186	13496	11914	11914	8754	3186	3186	4256	7584	16290	4010	3186	3186	3186	3186	3186	3708	3186	3186	3186	3186
3425	6.44077	842.692	Pos	6090	3788	3788	4706	3924	4836	15518	15518	3788	15288	3788	13812	3788	3788	38158	10538	10538	32476	3914	3914	3788	8248	3788	79612	13994	13994	6756	3788	3788	3788	3788	3788	3788	3788	15364	4318	4674	3788	4670	4396	3788	3788	4694	3788	3788	3788
3427	6.46036	396.353	Pos	56802	45478	16120	102838	106802	99428	73198	140164	51164	168818	86816	160220	158090	64118	48774	84486	78358	124472	34656	93968	61694	101218	99758	55630	52550	56534	135766	114410	81662	89204	107016	42344	96086	76320	167970	58576	55708	56492	80414	49444	52232	84758	51180	52812	50350	56724
3430	6.47773	735.703	Pos	77106	55296	14644	130384	147852	126732	90972	150932	71228	197144	121724	222360	109316	96534	54710	109242	116016	174612	47418	91990	106020	133352	123236	84850	95948	86460	210416	144236	109266	110482	133348	65674	128940	115930	244510	83116	78906	72532	91204	78826	74186	79140	78834	69040	75458	73752
3431	6.47755	736.706	Pos	20108	12818	12818	33356	38280	31556	24174	36172	17358	53676	30044	56430	29266	25082	14742	27400	29614	43180	12426	24358	28396	33796	31818	23162	23778	23700	52288	35940	28488	29696	34264	16474	32718	32110	61310	21510	20538	17850	24426	20730	19330	20458	20492	18834	18416	19262
3433	6.4729	737.708	Pos	3760	3084	3084	8058	7902	6382	6080	7098	3786	10540	5624	11092	8850	4892	3084	5604	5354	7856	4954	4954	6870	6540	6334	4876	5308	5062	9592	6350	4378	7234	6578	3382	6062	6288	12512	4172	3650	3378	4550	4296	3722	4832	4218	3742	4242	3710
3435	6.47289	808.678	Pos	4518	3640	3640	3640	3640	3640	11262	6124	3640	4782	3640	4980	3640	3640	18082	7382	7382	11966	3640	3640	3640	3640	3640	55874	11424	14212	3640	3640	3640	3640	3640	3640	3640	3640	4856	3640	3640	3640	3640	3640	3640	3640	3640	3640	3640	3640
3438	6.50736	342.364	Pos	7116	3586	3586	8432	6416	4372	5230	7894	3698	22934	7046	12798	4596	5284	3862	9978	7402	14016	4222	3996	7376	8382	5856	7800	9494	8666	14772	10546	8694	6428	7906	4502	8746	6492	17670	4120	4320	5770	4290	4372	4508	3586	4614	4214	3626	4028
3442	6.50329	398.411	Pos	7508	4680	4680	9272	7854	6668	7584	8764	4952	10086	7236	10786	7456	7834	5096	8302	9594	9890	5208	5174	9230	8182	7128	8328	8650	9484	12820	7998	11686	7940	8184	4478	10154	7456	14862	5724	7436	6830	5204	6656	6742	5668	5788	6400	5866	5370
3443	6.46705	472.901	Pos	3534	3002	3002	3610	3286	3286	3350	3234	3532	3032	3182	3002	3002	4006	3246	3376	3246	3256	4124	3294	3274	3274	3278	3002	3002	3970	3846	3002	3002	3470	3158	3112	3572	4020	3812	3426	3888	3230	3280	4304	3426	3400	3426	3142	3742	3426
3447	6.51954	621.513	Pos	4864	3114	3114	3114	3114	3114	3114	3114	3114	3114	3114	3114	6712	3114	7174	3114	3114	9674	3114	3114	3114	3812	3114	18250	3208	3750	3114	3114	3114	3114	3114	3114	3114	3114	3114	3114	3114	3114	3114	3114	3114	3114	3114	3114	3114	3114
3448	6.48347	673.528	Pos	3822	3026	3026	4314	3890	3890	4064	4064	3086	13440	3086	9222	3026	3026	3026	3700	3026	6008	3026	3026	5236	6692	3916	3026	3026	3026	3616	3026	3026	3026	3026	3026	3026	3026	3454	3026	3026	3026	3026	3026	3026	3026	3026	3026	3026	3026
3449	6.50333	677.692	Pos	15414	4926	4926	16652	11788	11624	10472	13852	7308	27866	13328	20216	12088	11494	8352	15754	13726	22012	7494	9568	13200	13732	11974	12244	13540	14136	21950	15414	16310	9874	14836	7382	16126	12208	23628	11008	10044	11116	10678	9238	8570	10132	8082	7902	8662	7300
3450	6.50518	678.695	Pos	7776	3094	3094	7872	5640	5640	4634	6022	5906	13648	5906	8746	4924	6558	3770	7716	6702	11516	4900	4900	5738	7406	6446	5578	6938	7586	9848	7732	7978	5456	8340	3642	7656	5936	11578	5514	5226	5255	4586	5255	5255	4630	5082	4200	4772	5255
3452	6.50668	680.711	Pos	163688	40148	40148	162384	108488	72844	83932	147502	40148	583264	128688	297016	97310	122926	45318	169174	146736	386594	59124	59124	147500	186942	95420	157444	162468	178322	374598	158938	191212	87756	159106	87756	173524	131784	498852	64878	40148	40148	68530	40148	40148	40148	40148	40148	40148	40148
3453	6.50373	681.714	Pos	42306	11770	11770	11770	11770	18010	37396	37396	11770	11770	32632	11770	11770	11770	11770	11770	37382	11770	11770	14242	37774	45728	24314	11770	11770	11770	87614	45076	45076	22248	11770	11770	42198	11770	11770	11770	11770	11770	16954	11770	11770	11770	11770	11770	11770	11770
3454	6.50765	682.718	Pos	6156	5662	5662	5662	5662	5662	6576	6576	5662	21548	5662	11644	5662	5662	6472	6492	6472	14112	5662	5662	6188	7294	6188	6820	6072	7572	5662	5662	8186	5662	7230	5662	6652	5662	20588	5662	5662	5662	5662	5662	5662	5662	5662	5662	5662	5662
3455	6.50084	717.663	Pos	6058	3278	3278	5768	3278	3278	3278	3278	3278	3278	4110	3278	3278	3278	3278	3278	6102	3278	4662	3278	3278	5836	3278	3336	3336	5608	3278	3278	3278	3942	4526	3500	3970	3970	4092	3278	3278	3278	3996	3278	3278	3278	3278	3278	3278	3278
3457	6.46179	729.526	Pos	4286	3094	3094	7408	3458	5150	4470	9788	5070	27472	5070	9772	6100	6100	4302	5350	5616	8604	5670	5670	7648	9072	7648	5992	6618	4462	4804	3840	3840	3094	6524	3094	3094	3094	7350	3094	3094	3094	3094	3406	3264	4214	3094	3124	3094	3094
3458	6.51126	760.715	Pos	58944	38330	9232	72756	90746	97282	82854	115800	46938	177842	80934	143470	95640	58956	39258	68650	63664	134048	26922	89996	52354	84374	65530	51906	38294	46392	139516	116506	56098	94096	88832	36110	71638	65046	138264	50724	48478	53658	48190	48734	43588	49538	47940	43180	47984	41942
3459	6.50974	761.718	Pos	31842	19568	5016	36630	46788	49002	44452	58574	23862	87352	40764	76052	52166	30508	19968	33122	32962	68894	12934	44704	25188	44432	35594	26822	21018	22902	71370	60956	28530	47088	46846	19186	36778	35648	72522	26834	27098	26696	26516	25200	23044	28740	27148	22588	23458	22542
3460	6.51094	762.722	Pos	8970	5714	5714	10040	13136	13972	10650	16884	7428	23828	11580	19946	12648	8248	5360	9294	8902	18020	3322	12402	7012	11454	10028	8430	6854	6756	18986	15332	8100	12446	13698	5432	9954	10032	19002	6576	7280	7272	6634	7978	6100	7008	7116	6224	6594	6178
3462	6.47503	779.541	Pos	24456	7760	6722	9712	6838	8176	11442	11442	10198	43660	5842	20452	10982	9896	4910	5986	5526	33854	7394	16112	24058	30966	20572	7528	7196	9820	8308	8834	5748	3770	6500	3050	3612	3612	6498	10630	9654	10674	11396	9586	9952	9806	9404	8384	10206	9104
3464	6.49923	786.694	Pos	4472	3018	3018	4156	3018	3018	7316	4910	6092	6092	12816	4424	3018	3018	3018	3018	3018	4032	3018	3018	3018	3018	3018	5792	4288	4288	3018	3018	3018	3018	3018	3018	3018	3018	11462	3348	3018	3018	3564	3216	3466	3018	3148	3018	3018	3082
3466	6.50604	341.361	Pos	54132	20888	9590	62388	47126	43216	38954	61286	29136	183302	56432	101268	41810	48068	26578	71472	60354	109412	27720	30248	62444	61568	47230	65428	76844	67114	119178	78512	67382	45950	69112	29480	64178	50256	146566	36626	32848	46812	31568	33130	31336	30640	33546	32276	28980	33462
3470	6.53111	706.726	Pos	217808	43752	43752	234052	165998	93884	100506	260878	60626	707808	198364	359158	106958	185978	77988	209702	223024	559688	99836	99836	218804	205298	111454	221416	216874	278270	467958	180234	288386	132410	195370	43752	219838	185994	629138	99934	93576	93576	85554	93576	93576	93576	90656	74228	85084	93576
3471	6.53104	707.729	Pos	56426	12294	12294	60600	43408	22056	26000	61652	16210	171442	50244	87516	29604	44190	20020	53760	58300	133374	23034	23034	53474	56928	31858	56888	55156	71626	116288	44850	68776	34242	53924	12294	60326	50988	161574	18986	22620	23670	18986	20680	18986	18986	23178	20626	18986	18986
3472	6.5338	708.733	Pos	9506	3410	3410	10166	6544	6544	11452	11452	7462	30286	7462	15838	4602	7852	8620	8620	9310	22330	3410	3410	9962	9650	4980	10138	8992	12786	20708	7836	11368	6162	9060	6162	9158	8032	26332	4896	3410	3410	3410	3410	3410	3410	3410	3460	3410	3410
3476	6.5287	832.578	Pos	4410	3186	3186	3640	4360	3640	3980	3214	3978	8518	3978	5706	4230	4314	4604	4732	3230	8748	5712	5712	6040	3278	3094	6486	3864	5032	6780	5312	4824	3610	4438	3610	7994	3206	5036	3470	3652	3696	4104	3214	4068	3626	3978	3406	3692	3424
3477	6.52895	1067.05	Pos	11628	6428	6428	14164	9088	9088	6428	6428	6428	20164	6428	20030	8708	8708	6428	7184	6428	11710	6428	6428	12972	6438	10244	12768	12202	13096	20534	11106	15590	11294	8648	8648	10456	10456	28044	6428	6428	7070	6428	6428	8282	6428	6428	6428	6428	6428
3478	6.54643	1093.07	Pos	6634	5854	5854	5854	7944	5854	11168	11168	5854	5854	5854	13274	7294	7294	5854	5854	5854	12600	5854	5854	5854	5854	5854	8480	8836	8480	13550	8600	9848	5854	5854	5854	5854	5854	21224	5854	5854	5854	5854	5854	5854	5854	5854	5854	5854	5854
3479	6.54764	1094.07	Pos	5696	5696	5696	5696	5696	5696	8280	8280	5696	5696	5696	11034	5768	5768	5696	5696	5696	11266	5696	5696	7688	7138	7138	8060	8060	8510	12620	6574	7106	5696	5696	5696	5696	5696	17300	5696	5696	5696	5696	5696	5696	5696	5696	5696	5696	5696
3485	6.55573	367.377	Pos	134088	42412	18668	168796	98546	88702	79540	134642	58402	268736	131298	137454	81150	135170	53952	101858	122820	226170	55918	74528	103044	127556	70614	105318	116378	110976	212284	84366	106480	90890	100406	48454	144496	131622	228210	64262	65028	65092	67244	56028	55722	61118	69870	62366	63158	62410
3486	6.55465	368.38	Pos	18240	5656	5656	23736	14908	11698	10524	19034	9362	36372	17372	20406	11572	17586	6550	12980	15436	29078	8086	9596	13550	17356	8856	15946	15370	14658	29354	12608	14290	11848	12688	7862	21148	17244	30908	8404	8782	8780	9116	8644	8658	8704	9196	9138	8896	8650
3488	6.56348	410.411	Pos	3142	3000	3000	4152	3140	3140	3186	3186	3210	3950	3210	3212	3212	3790	3000	3000	3656	4550	3000	3000	3000	3384	3000	3000	4006	3000	3426	3000	3000	3000	3000	3000	4048	3974	4998	3000	3000	3000	3000	3000	3000	3000	3000	3000	3000	3000
3490	6.56081	425.43	Pos	12448	5228	5228	10824	11154	7910	7190	12208	7110	14862	10606	11788	9236	12142	6130	9088	11222	14888	6056	9200	10066	11060	7060	9364	11148	10404	14846	9284	10958	8746	10080	6254	11362	11274	15946	7908	7820	7270	7466	7668	8042	6408	5004	8140	7176	7064
3491	6.4969	483.415	Pos	4332	3014	3014	7260	3014	3014	7196	5168	3514	10852	15978	5228	4874	3284	4336	3670	3670	5088	3054	3054	3014	3018	3014	6058	3258	4268	4158	3326	3326	3014	3014	3014	3062	3062	12924	4106	3836	4644	3674	3652	3932	5910	3480	3396	3748	3500
3492	6.59442	540.888	Pos	3890	3188	3188	5074	3872	3156	3668	4056	4532	3074	3074	3098	3098	3476	3220	3328	3174	3194	3226	3772	3472	3788	4034	3024	3806	3024	3328	3878	3328	3154	4210	4366	5032	4978	4978	4342	3692	3484	3176	3080	3692	3046	3692	3692	3692	3692
3494	6.55918	632.484	Pos	4562	3090	3090	5428	4844	4682	11348	11348	3998	8470	4838	15614	4592	7250	3090	6394	3090	7422	3090	3090	3588	5350	3588	5196	3090	3090	9918	5158	3122	4942	9366	4942	6194	5624	13760	3090	3090	3090	3090	3090	3090	3090	3090	3090	3090	3090
3495	6.55639	704.71	Pos	9348	3566	3566	7624	6738	5518	5036	8648	6446	13024	6446	10328	6016	7254	4102	6958	8314	11158	4890	5750	7718	8196	4980	7504	7148	8326	12824	6590	8902	6330	7822	3876	7114	7114	10866	3566	3566	5016	4914	3566	5076	5014	5674	3566	3566	4418
3499	6.55863	812.709	Pos	4352	3030	3030	3030	3030	3030	6718	5670	6796	6796	10516	4746	3030	3030	3930	3030	3030	3030	3030	3030	3030	3030	3030	3030	3030	3830	3452	3030	3030	3030	3030	3030	3030	3030	13858	3290	3030	3030	3186	3030	3030	3030	3492	3030	3030	3030
3504	6.60328	729.525	Pos	4030	3002	3002	5880	4042	4042	5486	5486	4228	18894	4228	6676	3002	3482	3002	3246	3002	6286	3378	3378	5684	7148	3168	3002	3538	3002	3630	3002	3002	3002	3002	3002	3002	3002	3002	3002	3002	3002	3002	3002	3002	3002	3002	3002	3002	3002
3512	6.60561	810.116	Pos	4200	3104	3104	3104	3104	3104	4080	3644	3104	5198	3104	4316	3158	3158	9352	3282	3282	5622	3104	3104	3104	3270	3104	21372	3864	6604	3104	3104	3104	3104	3104	3104	3104	3104	3104	3104	3104	3104	3104	3104	3104	3104	3104	3104	3104	3104
3546	6.68344	685.486	Pos	36480	10334	10334	53652	35466	35466	40764	50750	29646	117036	64364	18598	18598	33872	34170	50694	34170	85194	18336	17958	7410	7410	7410	7410	7410	7410	7410	7410	7410	7410	7410	7410	7410	7410	7410	8234	12000	9986	11048	10336	8474	7950	9232	13126	11078	7410
3551	6.69156	769.58	Pos	6544	3394	3394	9468	6924	6924	6420	11498	5586	18384	10060	3394	3394	6126	6012	8822	6012	16598	3574	3574	3394	3394	3394	3394	3394	3394	3394	3394	3394	3394	3394	3394	3394	3394	3394	3394	3394	3394	3394	3394	3394	3394	3394	3394	3394	3394
3556	6.7377	483.415	Pos	3216	3014	3014	4356	3014	3014	4876	5042	3014	12018	3014	3014	3014	3014	3672	3014	3014	4472	3014	3014	3014	3014	3014	5802	3436	3550	3848	3014	3014	3014	3014	3014	3014	3014	9626	3014	3014	3014	3014	3014	3014	3014	3014	3014	3014	3014
3575	6.77458	755.541	Pos	11794	3332	3034	16906	7372	8920	8864	15820	11926	63382	7386	24548	11544	9802	8102	7410	6342	24594	7262	17486	14546	17796	9696	13202	7562	8384	10018	9406	7712	5796	13824	3876	5272	4280	12006	7160	6834	6526	8174	6632	6690	6890	8096	6554	6260	6074
3578	6.7746	852.249	Pos	24422	25996	40474	29488	30168	28712	26568	30846	25580	31212	22344	25938	28136	17792	29380	26230	25450	21264	24854	26638	29888	31666	18344	27158	31920	25006	26234	25620	27508	28840	27202	20906	23652	26180	23024	24070	38568	20750	44850	17790	36086	22220	31500	22036	35790	23350
3579	6.77424	853.249	Pos	13688	12252	21470	14702	14610	15362	12990	15154	13484	15922	12232	14214	14498	8746	14440	13918	13424	11030	14204	13808	14392	17090	8896	13526	15930	13746	13146	13106	13230	15182	14904	11304	12864	12772	11068	12218	18784	9452	23388	8108	17706	11640	16368	11880	17696	12124
3582	6.76785	893.276	Pos	13964	13852	18218	13662	16802	18544	12346	18188	15756	25408	11138	15846	14728	9884	14790	17964	14388	12130	13812	17436	18276	18546	10766	16320	15412	14222	15900	12784	14068	15320	14872	10484	11424	12208	15130	10474	18236	10500	22352	7734	17402	11298	14698	11338	17960	13260
3583	6.76784	894.276	Pos	7432	7130	12056	7520	9202	9122	6550	9720	8618	12198	5620	7484	7476	5614	7834	8670	8228	7220	7746	10126	10102	11376	6110	7728	9498	8492	7822	7204	8394	9906	9432	6834	6714	7734	8572	5716	9262	5564	11940	4058	8744	5970	7370	6604	10112	7468
3590	6.79156	805.556	Pos	9356	3040	3040	3040	3040	3040	3198	3198	3040	10856	3040	5594	4168	3276	3040	3040	3040	9822	5470	5470	7894	7438	4344	3040	3040	3040	3040	3040	3040	3040	3040	3040	3040	3040	3040	3214	3040	3040	3040	3146	3040	3040	3040	3040	3040	3040
3593	6.77539	854.248	Pos	6232	6804	10346	7676	8742	7484	7868	7126	7560	7938	6512	7242	6802	5176	6718	6786	6654	6244	6916	7478	7584	8602	4904	6642	8476	6560	6756	6328	6686	8032	6808	5764	6328	6520	5282	6156	10014	5882	12128	3890	10110	5974	7636	5496	9394	5544
3598	6.81608	226.952	Pos	3210	3210	3530	3448	3266	8326	3682	3682	3920	3060	3060	3060	3060	3634	3478	3060	3060	3060	3060	3060	3060	3060	4064	3060	3060	3060	5334	3060	3060	3060	3060	3312	3060	3060	3348	3716	4578	4394	5688	4256	3104	3104	10888	3104	3756	3380
3600	6.78733	426.45	Pos	64472	5280	5280	4380	4380	4380	4380	4380	4380	4380	4380	84022	137606	4558	30386	4380	4380	20202	4380	4380	4380	52756	4380	54918	5842	5842	4380	4380	4380	4380	4380	4380	4380	4380	4380	4380	4380	5062	4380	4380	4380	4380	4380	4380	4380	4380
3603	6.79451	438.364	Pos	10974	4412	4412	17290	8758	8758	8566	13978	6652	20366	14430	7664	11524	7664	6246	8644	6246	12262	7686	7686	3038	3038	3038	3038	3038	3038	3038	3038	3038	3038	3038	3038	3038	3038	3038	3844	3844	3038	3752	3844	3844	3482	3360	3264	3942	3320
3606	6.83424	404.322	Pos	6600	6184	7362	9736	5810	5810	6730	6730	6388	9326	6388	7568	7014	7014	5810	5810	5810	5810	5810	6458	5810	5810	5882	5810	5810	6744	6566	6566	8382	5934	7986	5934	5810	8170	5810	7790	7496	8114	7882	8486	7258	10950	6918	6814	7888	7462
3607	6.8342	439.389	Pos	9558	9492	12272	14724	9742	11388	10200	5646	9990	10994	7522	10006	10424	9528	9166	10318	7380	8976	8322	10218	9944	9580	10528	11038	9226	10426	10530	11434	14686	13410	12190	10140	24946	10728	9036	13654	14488	13768	14610	11966	13712	14684	10310	12510	12378	10296
3612	6.83309	740.652	Pos	6236	5604	6978	6838	4906	6596	5064	3324	5880	5236	3152	6562	6252	5880	4736	5358	4182	4272	5608	6440	6692	5754	4600	5162	5364	5874	6792	7004	6840	6772	7248	6014	10320	6034	4592	7002	7628	7744	8642	7406	8542	8094	7356	6904	7480	5432
3613	6.83134	741.656	Pos	3092	3152	3292	3154	3336	4114	3092	3092	3092	3092	3092	3974	3546	3546	3092	3170	3092	3092	3092	3092	3456	3508	3456	3092	3092	3092	3884	3250	3226	3594	3906	3594	6056	3092	3092	4200	3684	4284	3742	3736	3446	4976	3156	3550	3504	3468
3615	6.83452	773.538	Pos	7574	3738	3738	9622	7960	7960	7262	11940	4588	21416	9804	4734	4734	6488	6008	9052	6008	17080	3738	3738	3738	3738	3738	3738	3738	3738	3738	3738	3738	3738	3738	3738	3738	3738	3738	3738	3738	3738	3738	3738	3738	3738	3738	3738	3738	3738
3617	6.83256	784.651	Pos	8080	8966	12760	11832	8324	10524	7078	7078	9384	6212	4260	11460	9960	7494	6912	7574	4978	5674	7968	7864	10434	7032	7012	6382	7022	7276	10654	10958	8334	10834	11958	8410	38236	7154	6048	14266	15852	14300	16436	15356	14846	15964	13980	13080	14396	11876
3618	6.85259	805.667	Pos	4684	3610	3610	7558	5180	7706	4746	4746	5058	10708	5058	9344	5554	5806	4868	3610	3610	5706	4762	4762	4022	7014	5596	6546	4330	4202	8158	5194	4574	4540	5658	4540	8334	3880	6002	5148	5200	4900	5456	4578	5434	5272	4352	5610	4628	4744
3620	6.83407	814.565	Pos	8862	3060	3060	8314	7702	7702	7418	13210	6404	27116	9556	4558	4558	6916	6448	12016	6448	18188	3126	3126	3060	3180	3060	3060	3060	3060	3060	3060	3060	3060	3060	3060	3060	3060	3060	3060	3060	3060	3060	3060	3060	3060	3060	3060	3060	3060
3627	6.86913	797.465	Pos	22716	7414	7414	26414	22212	22212	19688	34010	14604	73262	33792	11886	11886	18190	18610	21448	18610	45714	8122	5700	4668	4668	4668	4668	4668	4668	4668	4668	4668	4668	4668	4668	4668	4668	4668	5782	5614	5322	5342	5186	5670	5660	5944	5528	4938	4668
3630	6.87086	838.492	Pos	41354	11176	11176	38564	40590	38564	30262	59270	26742	132826	52052	19592	19592	31294	29232	44904	29232	81522	13188	11484	7500	7500	7500	7500	7500	7500	7500	7500	7500	7500	7500	7500	7500	7500	7500	9470	9666	8876	9310	9136	9258	8814	8808	8722	8332	8868
3631	6.87083	839.493	Pos	16584	4276	4276	14100	15982	14100	11460	21854	11236	51720	19266	7126	7126	11850	12912	16980	12912	33188	5850	4786	3020	3020	3020	3020	3020	3020	3020	3020	3020	3020	3020	3020	3020	3020	3020	4030	3568	3382	4622	3438	3658	3838	3628	3642	3932	3510
3636	6.81133	365.136	Pos	3026	3170	3644	5162	3424	3184	3170	3170	3162	3162	3186	3578	3578	3686	3380	3194	3058	3700	3992	3186	3472	3436	3274	3004	3110	3004	3016	3294	4540	3316	3858	3356	3932	3918	3336	3502	4024	4100	4214	4100	4614	4148	3880	3682	3792	4024
3637	6.93387	381.297	Pos	3578	3126	3126	3152	3152	3562	3010	3010	3048	3010	3482	3010	3010	3010	3010	3010	3010	3010	3530	3010	3010	3010	3010	3010	3010	3010	3212	3010	3010	3010	3460	3010	3010	3056	3010	3010	3010	3010	3010	3012	3010	3010	3346	3010	3010	3010
3643	6.89644	550.491	Pos	6570	3156	3156	3200	3200	8892	6250	6250	8382	20388	8382	5316	3562	3562	3156	3912	3156	6030	3200	3200	3156	3156	3156	14140	6060	6060	11056	11598	3734	3156	10842	3156	3156	3156	10892	3924	3478	4228	3156	3972	3156	3476	3156	3156	3156	3590
3648	6.89278	594.505	Pos	4832	3080	3080	3548	3080	3080	3646	3646	3426	6236	4908	3080	3080	3080	3080	3080	3080	3906	3080	3080	3080	3080	3080	3080	3080	3080	3080	3080	3080	3080	3080	3080	4466	3080	3080	3080	3080	3080	3080	3100	3080	3080	3080	3080	3080	3080
3649	6.90484	615.495	Pos	7988	3188	3188	4258	4258	7284	4778	17098	8850	31960	5718	12830	5994	5220	3284	5620	3284	8428	7518	7518	9038	3188	3188	4020	4020	4320	3188	3188	3666	3188	9610	3188	5212	3936	8878	3794	3296	3340	3248	3658	3188	4796	3188	3334	3266	3188
3651	6.90124	625.415	Pos	5060	3020	4064	6140	3540	5124	3004	3004	5166	3704	4440	3690	3876	3172	3254	3004	3004	3096	3096	3380	3164	3508	4260	3194	3194	4048	4044	4476	4044	5064	5344	4036	10026	3858	3858	5006	3738	4764	5932	5188	4770	5528	4714	4214	6242	3872
3668	6.92936	557.561	Pos	5704	3286	3286	10230	4490	4490	3394	20284	4458	28830	9686	4404	4404	4438	3978	6780	3978	7300	3286	3286	3286	3286	3286	3286	3286	3286	3286	3286	3286	3286	3286	3286	3286	3286	3286	3286	3286	3286	3286	3286	3286	3286	3286	3286	3286	3286
3688	7.00519	699.502	Pos	512052	134402	134402	601296	495544	495544	353716	802138	361498	1285672	672908	3062	286472	326516	15046	471646	353922	971068	254942	153968	15940	27040	14280	28786	12876	24632	28018	22730	20314	15784	16118	6114	17870	19702	51752	128380	108286	116900	136878	120792	103358	123974	135978	108302	111418	109456
3689	7.00369	700.505	Pos	126006	32416	32416	152368	127334	127334	91236	202970	89892	316206	165856	70838	70838	80518	4548	116912	89162	239012	62122	39714	4452	7804	3662	8416	3428	7272	7804	6520	5216	4394	3872	3872	4316	4732	13462	32642	27802	27918	36282	30786	27532	31670	36962	28584	27846	28398
3690	7.00477	701.508	Pos	24098	5942	5942	28440	22436	22436	16142	35570	18230	57716	28878	14206	14206	15964	17092	22206	17092	43812	12202	7090	3068	3068	3068	3068	3068	3068	3068	3068	3068	3068	3068	3068	3068	3068	3068	6362	4958	5506	6650	5910	5500	5448	7862	5768	5096	4840
3693	7.00231	729.515	Pos	6118	3024	3024	7616	7264	7264	5018	8220	5706	5706	8150	3024	3024	4920	6022	8030	6022	11884	3024	3024	3382	4418	3382	3024	3024	3024	3024	3024	3024	3024	3024	3024	3024	3024	3024	3024	3024	3024	3024	3024	3024	3024	3024	3024	3024	3024
3697	7.00168	742.535	Pos	31040	9948	9948	34392	31178	31178	23648	39130	25674	57068	36054	19274	19274	23166	23200	33446	23200	44206	16784	14338	3898	3898	3898	3898	3898	3898	3898	3898	3898	3898	3898	3898	3898	3898	3898	9302	9402	9334	10288	8782	9430	10292	9910	9146	9694	10462
3699	6.98717	755.541	Pos	21798	4692	5624	16104	7740	10648	6738	19978	14900	120144	9888	23758	18698	13494	12644	11568	9200	34948	9008	22498	33482	27638	14906	9936	11842	11222	12856	12808	8834	8776	13430	8004	4858	6012	12584	10268	10382	10548	9622	9084	8650	11022	11512	8920	9528	8758
3701	7.00124	769.58	Pos	17504	4754	4754	19704	17140	17140	14946	29172	12496	36240	22938	9582	9582	12248	14218	19952	14218	29854	7672	5404	3928	3928	3928	3928	3928	3928	3928	3928	3928	3928	3928	3928	3928	3928	3928	4328	4558	4222	5072	4884	4218	4606	5312	4210	3962	3966
3702	7.00127	770.583	Pos	4670	3134	3134	5440	4928	4928	4186	8078	3938	11758	5736	3134	3134	3928	3882	5840	3882	8596	3134	3134	3134	3134	3134	3134	3134	3134	3134	3134	3134	3134	3134	3134	3134	3134	3134	3134	3134	3134	3134	3134	3134	3134	3134	3134	3134	3134
3704	7.00613	783.596	Pos	66056	17322	17322	82772	69474	69474	51760	107796	49374	164116	89454	35580	35580	51228	53386	69944	53386	128038	30312	21930	3504	3670	3504	4740	3504	3504	5120	3504	3504	3504	3504	3504	3504	3504	7314	16212	15358	13826	17162	14936	14450	16200	15668	17110	14178	14512
3705	7.00559	784.599	Pos	21130	5106	5106	23062	19142	19142	14878	29372	14376	48754	23510	9268	9268	13838	14964	20226	14964	36382	8354	6124	4106	4106	4106	4106	4106	4106	4106	4106	4106	4106	4106	4106	4106	4106	4106	4598	4558	4106	4800	4560	4646	4590	4388	4776	4754	4478
3713	7.04465	693.541	Pos	3832	3732	3732	5594	3738	3738	3732	6964	4292	13508	4292	3732	3732	4002	3732	4474	3732	5060	3732	3732	3732	3732	3732	3732	3732	3732	3732	3732	3732	3732	3732	3732	3732	3732	3732	3732	3732	3732	3732	3732	3732	3732	3732	3732	3732	3732
3717	7.03	773.539	Pos	4424	3670	3670	4434	3670	3670	3740	5502	4896	11060	4896	3670	3670	3670	3670	4458	3670	8722	3670	3670	3670	3670	3670	3670	3670	3670	3670	3670	3670	3670	3670	3670	3670	3670	3670	3670	3670	3670	3670	3670	3670	3670	3670	3670	3670	3670
3726	7.01035	1419.99	Pos	13866	3322	3322	9598	3322	3322	12558	25416	9294	3322	3322	3322	3322	3322	3322	3322	3322	3322	3322	3322	3322	3322	3322	3322	3322	3322	3322	3322	3322	3322	3322	3322	3322	3322	3322	3322	3322	3322	3322	3322	3322	3322	3322	3322	3322	3322
3727	7.00729	1420.99	Pos	12240	8896	8896	8940	8896	8896	11904	25518	8896	8896	18294	8896	8896	8896	8896	8896	8896	8896	8896	8896	8896	8896	8896	8896	8896	8896	8896	8896	8896	8896	8896	8896	8896	8896	8896	8896	8896	8896	8896	8896	8896	8896	8896	8896	8896	8896
3728	7.00981	1422	Pos	6230	3952	3952	4118	3952	3952	6044	12688	3952	3952	3952	3952	3952	3952	3952	3952	3952	3952	3952	3952	3952	3952	3952	3952	3952	3952	3952	3952	3952	3952	3952	3952	3952	3952	3952	3952	3952	3952	3952	3952	3952	3952	3952	3952	3952	3952
3732	7.06787	540.498	Pos	4154	3038	3038	3246	3038	3038	3038	4330	5914	9220	5914	3038	3038	3038	3038	3038	3038	3958	3038	3038	3038	3038	3038	3038	3038	3038	3038	3038	3038	3038	3038	3038	3038	3038	3038	3038	3038	3038	3038	3038	3038	3038	3038	3038	3038	3038
3735	7.05141	615.495	Pos	9444	5010	3010	4588	11248	23068	19926	24690	16724	24514	6852	19820	9076	14170	6874	13886	7894	14646	5362	11158	18884	32262	13390	30528	17924	17870	32138	25462	13828	22228	29868	16650	18740	9180	34200	11866	10334	14586	10426	10884	10650	13148	11898	11044	9418	10964
3756	7.06713	1251.84	Pos	8532	3750	3750	5852	5374	6544	5066	13246	8564	21018	7912	14472	3968	5988	5160	6080	7240	11964	4208	6078	11456	8782	6994	10482	6972	7806	15060	7424	6100	8054	7678	4850	7808	8102	17126	5732	5716	4376	4150	3828	4086	5150	4826	5140	5806	4668
3757	7.06649	1252.84	Pos	6956	3488	3488	4872	5218	5412	4554	11906	5488	17626	6720	11992	5014	4958	4052	5500	5464	10478	4802	4802	8990	8130	5716	8614	5548	6112	11142	5770	4966	6686	6900	4568	6068	5260	14782	4810	4110	3666	3586	3614	3166	4064	3660	4050	4870	5196
3761	7.07519	585.593	Pos	6960	3234	3234	6422	6810	6422	7188	8036	3886	19530	8460	5860	5860	6008	3966	7956	3966	8594	3170	3170	3214	3470	3214	3048	3048	3048	3048	3048	3788	3048	3132	3048	3048	3048	3666	3048	3048	3048	3048	3048	3048	3048	3048	3048	3048	3048
3766	7.06625	641.511	Pos	5842	3054	3054	5046	5046	6012	5800	15038	6148	25972	4592	15466	7846	6412	3800	5392	3054	10824	6912	6912	7800	9304	4572	6818	3244	3908	6570	4750	5890	3054	6120	3054	4418	4418	9432	4100	3058	3448	3454	3754	3454	3864	3972	3348	3454	3846
3772	7.13174	805.556	Pos	31522	12736	9962	4310	4126	4126	10388	10388	10796	35718	5696	18120	20174	12432	9250	9238	7124	37314	9726	26876	57578	41320	20626	4126	11368	9690	4126	4126	4126	4126	4126	4126	4126	4126	4126	13874	11530	12034	12396	11698	11584	13202	10956	12414	11660	11526
3780	7.18688	713.494	Pos	4038	3002	3002	3986	3002	3002	4306	4306	3640	21216	3640	6036	3812	3812	3002	3392	3002	3002	3002	5718	9892	5896	3010	3002	3002	3002	4162	3730	3846	3002	5036	3002	3002	3002	5102	3002	3002	3002	3002	3002	3002	3002	3002	3002	3002	3002
3784	7.18357	406.337	Pos	4852	4968	5612	6290	5140	4956	4738	4738	8190	4842	3796	4580	3882	4594	4036	3926	3426	4024	3550	4674	5794	4014	4124	3820	4442	4202	4258	4972	4426	4538	4738	7934	10302	3854	5974	4856	5850	6432	5844	6346	7112	5452	6392	5036	7844	4820
3790	7.18134	658.224	Pos	7350	5126	24004	221106	154452	155634	172612	6872	12936	14370	3240	7926	7426	4186	7220	10028	3196	5748	4176	8642	11866	5828	5916	8294	5950	8936	9010	10582	12236	7644	9862	7644	7192	5616	8772	23286	24040	26652	22274	27610	32382	22668	33242	23520	31414	22380
3793	7.1882	742.667	Pos	3384	3700	4480	4004	3688	4004	3000	3000	4484	3116	3116	3588	3794	3786	3000	3856	3000	3004	3176	4056	4488	3224	4542	3458	3458	3938	3504	4580	3870	3712	4166	4026	7570	3236	3236	4560	4676	5152	4998	5028	5102	5022	4930	4954	4806	3788
3808	7.23753	608.494	Pos	12490	3138	3138	13360	10016	10016	9820	15738	21478	42438	21478	3138	3138	3138	7558	11876	7558	15308	3138	3138	3138	3138	3138	3138	3138	3138	3138	3138	3138	3138	3138	3138	3138	3138	3138	3138	3138	3534	3978	3138	3138	3878	3138	3324	3138	3138
3809	7.2352	615.495	Pos	4594	3030	3030	3030	3030	3030	3030	3030	5538	18128	6362	8666	4628	4164	3030	3030	3030	3030	3030	6204	3030	3030	3030	3030	3030	3030	3030	3638	3030	3030	6400	3030	3030	3030	3030	3052	3030	3746	3418	3030	3030	4212	3030	3030	3030	3240
3812	7.22754	676.547	Pos	5188	3008	3008	3008	3008	3338	3008	3008	3834	13894	8140	6024	4630	4222	3008	3008	3008	7126	7126	7156	4876	5346	4072	3034	3008	3008	5042	3196	3196	3008	3008	3008	3008	3008	3008	3072	3510	3638	3944	3024	3558	3712	3234	3024	3024	3024
3814	7.24609	679.51	Pos	11064	3974	3236	17280	10892	14000	14760	22748	9654	24092	6286	18572	10586	9362	7662	11966	7114	17638	7854	11508	18760	25896	12154	19818	13294	14730	17448	12530	13198	8492	5856	5856	11870	6532	18496	9194	10558	11150	11058	9706	8670	10578	9086	9706	9156	8036
3816	7.23083	742.583	Pos	5014	5046	4276	5244	4168	4788	4496	4496	4666	5864	4080	5312	5092	4196	4974	4590	3838	4538	3974	6436	5434	3822	3858	5314	4266	4114	5430	6572	4786	4884	5368	4990	11530	3344	4344	5316	6084	6220	6574	5610	6610	5956	6560	6226	6386	5678
3837	7.32573	540.888	Pos	3326	3160	3160	5298	3776	3400	4544	3758	3106	3106	4262	3374	3510	3374	4806	4850	4806	3094	3776	3094	3988	4180	3988	3610	4214	3610	4218	3530	4796	3396	3512	3396	4218	5366	4218	3094	3094	3742	5608	4438	5434	6202	3456	3094	3094	3936
3838	7.29705	608.494	Pos	8472	3000	3000	11842	12648	11842	8920	16510	8742	29966	13506	8628	8628	8850	3000	3000	7134	16240	3000	3000	3000	3000	3000	3000	3000	3000	3000	3000	3000	3000	3000	3000	3000	3000	3000	3000	3108	3000	3000	3000	3000	3000	3908	3000	3218	3000
3839	7.31198	634.5	Pos	5114	3550	3550	6404	7710	7008	5350	5424	7046	7968	4172	13846	4792	4436	3550	6434	3550	5188	3550	3550	5476	8186	4546	7386	4308	4592	9020	7606	6468	5358	9942	5358	9004	5156	7452	4026	4008	4784	4380	4620	3964	5016	4596	3992	4906	3614
3849	7.35903	1210.81	Pos	7026	3492	3492	13940	6134	6134	6774	12646	8510	13440	8510	3492	3492	6938	5236	6098	5236	9304	5192	5192	3492	3492	3492	3492	3492	3492	3492	3492	3492	3492	3492	3492	3492	3492	3492	3492	3492	3492	3492	3492	3492	3492	3492	3492	3492	3492
3850	7.35267	1211.81	Pos	5490	4016	4016	10246	5340	5340	5192	10540	7482	10288	7482	4016	4016	5278	4016	4016	4724	7998	4016	4016	4016	4016	4016	4016	4016	4016	4016	4016	4016	4016	4016	4016	4016	4016	4016	4016	4016	4016	4016	4016	4016	4016	4016	4016	4016	4016
3851	7.3563	1251.84	Pos	5748	3056	3056	7564	3924	3924	3666	5962	3272	10778	4976	3056	3056	4282	3056	3844	3056	6382	3056	3056	3056	3056	3056	3056	3056	3056	3056	3056	3056	3056	3056	3056	3056	3056	3056	3056	3056	3056	3056	3056	3056	3056	3056	3056	3056	3056
3867	7.38062	641.546	Pos	4764	5702	4764	4764	4764	4764	14426	25818	12282	12282	31234	12046	12046	12984	4764	4764	4764	5076	9892	5076	4764	4764	4764	4764	4764	4764	4764	4764	4764	4764	4764	4764	4764	4764	4764	4764	4764	4764	7112	4764	5938	5076	4856	4888	5180	5630
3873	7.40914	755.541	Pos	10002	3020	3020	4756	4756	4758	3020	3020	6344	3020	3020	10774	8404	5210	4342	5586	3584	17562	4700	10954	22210	15468	7970	4330	5182	6438	5362	4386	4440	3704	6628	3704	3020	3020	4596	4804	4594	4748	4810	4636	5268	5064	4390	4196	4872	4580
3878	7.42848	705.525	Pos	168044	57346	40682	339478	179618	249048	223938	284970	214486	554358	92646	357586	133210	158202	89880	185524	94346	248152	85910	180662	232836	472760	182644	251084	166554	189844	326406	214950	172900	222262	288450	222262	163536	136126	343082	136986	138932	137310	130542	121360	136454	162506	138808	107760	130706	161016
3880	7.4296	707.531	Pos	7478	3720	3720	14010	6676	10368	9254	11548	9566	22758	5234	14962	6452	6862	3820	7454	3720	10872	3758	6548	10740	18782	7886	10784	7708	7646	14066	8656	8050	9970	11352	4984	6668	5438	14012	5328	6730	5836	6314	4996	6888	6228	5894	4554	4980	7090
3883	7.43223	863.482	Pos	7268	3200	3200	10798	7994	9984	6786	8784	7802	12562	4486	11404	5452	6828	4322	6068	4710	6328	4422	4888	8292	8046	8046	5992	6926	7270	11634	9308	6654	7396	10908	5504	6340	4926	4926	6242	5938	5938	5996	5974	5977	6276	5278	5942	5722	5980
3885	7.43564	702.562	Pos	9590	4636	4636	3676	3340	3340	3404	4670	6012	19334	12460	13684	7406	8440	3340	3340	3340	12176	4848	15784	6866	8770	5826	3530	3340	3340	5126	4218	4218	3340	3340	3340	3340	3340	3340	4676	5566	4404	5258	4122	4826	6234	5454	4148	4266	5618
3892	7.43717	743.481	Pos	3718	3064	3064	5746	4078	5846	4148	6128	4466	3064	3064	3432	3432	3814	3064	3318	3064	4088	4088	4408	3064	8784	3064	3500	3500	3848	6612	5164	4132	4666	6142	4666	3460	3070	4780	3064	3064	3064	3208	3064	3238	3372	3064	3064	3064	3306
3897	7.45767	540.888	Pos	3300	3102	3922	4940	4398	4398	3692	3692	4314	3050	3050	3096	3096	3204	3050	3838	3050	3406	3652	3588	4100	3160	3776	3050	3124	3050	3224	3814	3854	3646	3842	3804	4852	4666	3772	3560	3162	3380	3560	5250	3074	3532	4186	3362	3560	3560
3900	7.502	832.575	Pos	6178	3126	3126	3126	3126	3126	3126	3126	3126	5450	3126	5036	4270	3126	3126	3126	3126	7954	7954	8166	12168	6420	4558	3126	3126	3126	3126	3126	3126	3126	3126	3126	3126	3126	3126	3126	3126	3126	3126	3126	3126	3126	3126	3126	3126	3126
3905	7.52844	1060.8	Pos	20096	3818	3818	4534	15120	4534	6132	6132	25794	37382	12306	6378	13744	6378	3818	8178	3818	17996	5918	22132	7458	3818	3818	15522	3818	3818	5752	4912	7750	3818	4620	3818	3818	3818	3818	7604	7242	7328	8966	5436	8596	5478	6360	8008	9728	5406
3906	7.52823	1061.8	Pos	16512	3410	3410	3494	12186	3494	5814	5814	20204	29678	9756	4484	10654	4484	3410	5946	3410	14768	4458	16764	5686	3410	3410	12952	3410	3410	3668	3410	6266	3410	3626	3410	3410	3410	3410	5966	4756	5644	7044	4500	6100	3966	5110	5924	7062	4390
3907	7.52289	1062.8	Pos	6508	3158	3158	3158	4528	3158	3158	3158	7634	11782	3882	3158	4590	3158	3158	3158	3158	6494	6420	6420	3158	3158	3158	4628	3158	3158	3158	3158	3158	3158	3158	3158	3158	3158	3158	3158	3158	3158	3158	3158	3158	3158	3158	3158	3158	3158
3911	7.5527	739.651	Pos	14120	6060	6060	13622	12924	12924	11748	18814	10494	18910	16310	10154	10154	11164	12596	14398	12596	20196	8584	7612	6060	6060	6060	6060	6060	6060	6060	6060	6060	6060	6060	6060	6060	6060	6060	8272	6060	7824	6060	6060	6060	6060	6060	6060	6060	6060
3916	7.55089	769.58	Pos	93612	50722	50722	99124	96272	96272	90128	117774	75874	114870	120348	63076	63076	82368	5148	102634	98088	128196	65036	45538	5032	4042	4042	9208	6874	8198	4042	4042	4042	4042	4042	4042	5840	4042	4042	35486	39172	38174	36662	37440	35464	40876	39690	37934	38360	35012
3917	7.54997	784.599	Pos	136968	66704	66704	144198	146322	144198	132556	189792	106528	194070	193014	87980	87980	116552	5800	149914	133856	225408	83804	57096	5932	7526	5932	9684	6620	8366	9628	5800	5800	5800	5800	5800	5800	5800	5800	42404	45772	45446	49448	44766	46438	45888	44642	43828	44712	44554
3921	7.54594	797.611	Pos	9706	4670	4670	9254	9680	9254	9150	13750	7322	12586	13714	6446	6446	8342	9666	10352	9666	14418	5520	4894	3116	3116	3116	3116	3116	3116	3116	3116	3116	3116	3116	3116	3116	3116	3116	3560	3980	3818	4056	3652	3116	3618	3462	3796	3760	3558
3923	7.54728	811.627	Pos	3478	3052	3052	4064	4374	4064	3052	4380	3264	4350	4648	3076	3076	3472	3660	4496	3660	5664	3052	3052	3052	3052	3052	3052	3052	3052	3052	3052	3052	3052	3052	3052	3052	3052	3052	3052	3052	3052	3052	3052	3052	3052	3052	3052	3052	3052
3931	7.56516	698.53	Pos	361074	158364	158364	409586	327848	327848	292718	620492	215442	935348	533796	158364	158364	275150	288380	364060	288380	858858	158364	158364	158364	158364	158364	158364	158364	158364	158364	158364	158364	158364	158364	158364	158364	158364	158364	158364	158364	158364	158364	158364	158364	158364	158364	158364	158364	158364
3933	7.5733	698.7	Pos	7366	4910	4910	10258	7376	7376	5656	13518	4962	34398	11172	4910	4910	5070	4910	8232	4910	23110	4910	4910	4910	4910	4910	4910	4910	4910	4910	4910	4910	4910	4910	4910	4910	4910	4910	4910	4910	4910	4910	4910	4910	4910	4910	4910	4910	4910
3934	7.57474	698.829	Pos	6306	4208	4208	7800	7164	7164	4208	14342	9942	34732	9942	4208	4208	4640	4268	7228	4268	24632	4208	4208	4208	4208	4208	4208	4208	4208	4208	4208	4208	4208	4208	4208	4208	4208	4208	4208	4208	4208	4208	4208	4208	4208	4208	4208	4208	4208
3936	7.55834	700.505	Pos	779532	302354	302354	869776	798766	3938	663108	1182542	566596	1547480	1058850	5358	430796	655902	27692	785358	654168	1492048	397790	296540	32264	55106	20216	57052	34344	38862	65378	34970	33468	23312	32460	11940	29028	35696	92094	213828	221186	224374	235080	203208	202716	228398	238224	209206	198840	197270
3937	7.55994	701.508	Pos	138228	51608	51608	150180	131508	131508	122318	191818	100730	247748	181740	78950	78950	113930	5082	134502	118520	245010	67334	53386	6526	9616	3954	11140	6162	7398	11868	6638	6032	4304	6214	4304	5778	6796	16022	36906	38524	39402	41894	38578	35592	40772	42784	36628	35722	35202
3940	7.55192	713.517	Pos	4152	3268	3268	4250	3728	3728	3488	5930	3268	6014	4964	3268	3268	3360	3702	4384	3702	5898	3268	3268	3268	3268	3268	3268	3268	3268	3268	3268	3268	3268	3268	3268	3268	3268	3268	3268	3268	3268	3268	3268	3268	3268	3268	3268	3268	3268
3942	7.55576	729.513	Pos	9422	4458	4458	10662	10302	10302	8700	11460	7440	11942	12390	6072	6072	8506	7978	10900	7978	17782	6762	4614	3294	3244	3244	3244	3244	3244	3244	3244	3244	3244	3244	3244	3244	3244	3244	3966	3244	3922	4570	3602	3908	3576	3884	3974	3896	3860
3944	7.55321	739.558	Pos	240432	149734	149734	211160	222732	211160	192458	272866	184246	323788	272086	149734	149734	185410	201826	278688	201826	354890	149734	149734	149734	149734	149734	149734	149734	149734	149734	149734	149734	149734	149734	149734	149734	149734	149734	149734	149734	149734	149734	149734	149734	149734	149734	149734	149734	149734
3945	7.56002	739.611	Pos	10964	9352	9352	11940	9352	9352	9986	14808	9352	9352	14364	9352	9352	9352	9352	14066	9352	21334	9352	9352	9352	9352	9352	9352	9352	9352	9352	9352	9352	9352	9352	9352	9352	9352	9352	9352	9352	9352	9352	9352	9352	9352	9352	9352	9352	9352
3946	7.55365	739.732	Pos	4100	3002	3002	4288	5050	4288	3002	5730	3094	7568	5478	3002	3002	3002	3002	8002	3002	8200	3002	3002	3002	3002	3002	3002	3002	3002	3002	3002	3002	3002	3002	3002	3002	3002	3002	3002	3002	3002	3002	3002	3002	3002	3002	3002	3002	3002
3948	7.55435	740.528	Pos	2464152	1358054	8682	2403702	2731096	25094	2148496	2839792	2226082	3194174	2803504	30404	1794594	2076236	178828	2934876	2187306	3216210	1612718	1338318	184890	243978	114910	302112	194596	248052	358734	208662	208662	151436	74278	74278	166874	213394	166874	992568	1068700	1048330	1110158	1000770	1025786	1042316	1028594	961124	983154	1063416
3951	7.55024	742.534	Pos	113244	62196	62196	105052	126430	105052	92392	124306	102090	139866	120460	82986	82986	98590	9192	132630	101384	137356	70224	63862	9192	9192	9192	9192	9192	9192	19846	9192	9192	9192	9192	9192	9192	9192	9192	47140	49976	48574	53184	48604	47640	50232	46312	44504	49240	51496
3953	7.55123	755.564	Pos	13342	8344	8344	13972	14394	13972	12924	15108	11770	16610	14920	10558	10558	12264	13422	13422	13980	16470	10248	6824	5442	5442	5442	5442	5442	5442	5442	5442	5442	5442	5442	5442	5442	5442	5442	6004	5470	6470	6344	5490	5730	5630	6278	5578	6020	5820
3954	7.55228	770.583	Pos	26558	13788	13788	28122	28810	28122	23168	31164	21812	35584	30544	18734	18734	23384	25514	28658	25514	35454	17892	13042	3048	3048	3048	3048	3048	3048	3048	3048	3048	3048	3048	3048	3048	3048	4120	9546	9802	9774	12174	10544	10656	9838	10642	10518	9800	9938
3957	7.55119	783.596	Pos	519464	232490	232490	540038	517698	517698	454286	656418	361568	667556	669122	326032	326032	437580	19442	516130	501880	792302	311434	203468	18142	28692	12652	34510	23904	28400	35136	20384	20384	15556	9050	9050	22006	28312	22006	153598	157490	159298	161878	159670	157282	163874	163114	160574	156438	156600
3958	7.56786	785.602	Pos	27400	11692	11692	9534	9534	9534	25194	36514	9534	9534	9534	9534	9534	9534	9534	28960	9534	9534	9534	9534	9534	9534	9534	9534	9534	9534	9534	9534	9534	9534	9534	9534	9534	9534	9534	9534	9534	9534	9534	9534	9534	9534	9534	9534	9534	9534
3962	7.5519	825.642	Pos	10346	4864	4864	11166	9938	9938	8976	11706	8304	11758	12314	6588	6588	8454	9854	10400	9854	14372	6134	4700	3248	3248	3248	3248	3248	3248	3248	3248	3248	3248	3248	3248	3248	3248	3248	3798	3702	3828	3496	3282	3670	3676	3248	3328	3510	3352
3966	7.55814	940.575	Pos	8534	6888	6888	7014	8126	7014	7458	3524	12568	8028	8028	5688	8252	6738	7510	9506	7510	16486	4774	6204	3034	3034	3446	8394	3142	3142	3524	3084	3084	3034	3034	3034	4242	3034	3034	7970	7878	7096	5976	6836	6226	6788	6590	7036	7870	7062
3968	7.56278	969.758	Pos	4690	3048	3048	4890	4424	4424	3952	5496	3692	8450	4906	3048	3048	3464	3956	4150	3956	5690	3048	3048	3048	3048	3048	3048	3048	3048	3048	3048	3048	3048	3048	3048	3048	3048	3048	3048	3048	3048	3048	3048	3048	3048	3048	3048	3048	3048
3973	7.5542	1463.06	Pos	6222	3328	3328	5750	5224	5224	5302	8862	3726	3726	8684	3328	3328	4432	3328	3328	5296	10360	3328	3328	3328	4052	3328	3328	3328	3328	3328	3328	3328	3328	3328	3328	3328	3328	3328	3328	3328	3328	3328	3328	3328	3328	3328	3328	3328	3328
3977	7.56575	698.619	Pos	15994	7570	7570	17244	14336	14336	15612	24974	11728	41268	22018	10132	10132	12696	12942	15934	12942	34206	5528	5528	5528	5528	5528	5528	5528	5528	5528	5528	5528	5528	5528	5528	5528	5528	5528	7356	6940	7250	6362	5528	5528	5528	5528	5528	5528	5528
3982	7.60912	1383.92	Pos	8760	5220	5220	5220	5990	5220	5220	14342	5220	5220	10554	5220	5220	5220	5220	5220	5268	21406	5220	5220	5220	5220	5220	5220	5220	5220	5220	5220	5220	5220	5220	5220	5220	5220	5220	5220	5220	5220	5220	5220	5220	5220	5220	5220	5220	5220
3983	7.56639	1384.92	Pos	7096	3984	3984	3984	5596	3984	4648	11616	3984	3984	9586	3984	3984	4568	3984	3984	4524	19858	3984	3984	3984	3984	3984	3984	3984	3984	3984	3984	3984	3984	3984	3984	3984	3984	3984	3984	3984	3984	3984	3984	3984	3984	3984	3984	3984	3984
3986	7.60294	1412.01	Pos	60394	4320	4320	115526	40796	40796	46262	112574	51312	736938	56506	21404	21404	45836	30562	44360	30562	134792	15996	19422	3590	9554	3590	7928	3590	3590	7910	3590	3590	3590	3590	3590	3590	3590	14866	10666	10098	9660	12424	9334	10432	8702	8772	10922	9632	8972
3987	7.60288	1413.01	Pos	31178	3606	3606	52774	18904	18904	20530	53766	24776	342080	26058	11210	11210	20250	14464	20384	14464	59882	8240	10280	3606	4926	3606	3606	3606	3606	3606	3606	3606	3606	3606	3606	3606	3606	7918	5358	4812	4966	5756	4304	6128	4472	3606	5050	5238	4270
3991	7.62654	730.661	Pos	11410	6100	6100	17148	9738	10072	11660	17696	11894	62336	10206	14900	9288	11042	6100	10112	10726	17610	6486	9448	12174	16950	8910	12444	9034	8994	12976	11080	8486	9094	12310	7004	8922	8196	17084	8692	9024	9224	8216	8264	8998	7976	8084	8776	9104	8078
3995	7.61726	781.556	Pos	155646	52958	47180	74712	63928	70714	44566	102738	90406	253440	56194	147596	112566	88866	66076	76586	50538	254370	70000	144666	320628	244318	124076	62060	82290	79016	99142	63394	47192	42404	87318	25962	30120	18800	62902	78668	74022	77924	80520	72150	67592	80474	73032	69870	71256	69258
3999	7.60362	1414.01	Pos	9186	4054	4054	16364	6646	6646	7122	17142	7702	117526	8750	4054	4054	7110	4742	6298	4742	21078	4054	4054	4054	4054	4054	4054	4054	4054	4054	4054	4054	4054	4054	4054	4054	4054	4054	4054	4054	4054	4054	4054	4054	4054	4054	4054	4054	4054
4000	7.62424	1432.99	Pos	9470	4780	4780	25196	5522	5522	7384	20086	9654	120836	4780	4780	4780	4780	4780	5506	4780	22618	4780	4780	4780	4780	4780	4780	4780	4780	4780	4780	4780	4780	4780	4780	4780	4780	4916	4780	4780	4780	4780	4780	4780	4780	4780	4780	4780	4780
4003	7.63554	536.165	Pos	11984	12190	8634	37686	4940	7146	5172	21784	6502	32914	7962	7802	5412	11028	6158	6158	12078	10360	4218	4218	5578	13612	15488	4218	6672	4218	7158	5480	7750	5238	4276	4276	4218	6300	4218	8844	5348	5348	9646	7344	5348	6306	8576	7658	9850	5666
4004	7.62445	537.166	Pos	6002	5102	5876	19736	3812	3812	3074	11102	4048	15766	4238	4510	3080	5996	3178	4790	5954	5654	4082	5632	3356	7470	7828	3006	3304	5400	4002	3422	3422	3006	3552	3006	4872	3126	12020	4180	4906	5196	4616	3364	4806	3702	4884	4754	4716	4532
4005	7.62266	538.164	Pos	4396	4312	4238	12740	3214	3214	7098	7098	3152	10970	3152	3198	3198	3460	3488	3488	4714	3832	3832	4652	5166	5166	5246	3152	3152	3528	3152	3152	3152	3152	3152	3152	3152	3152	8780	3220	3796	3152	3596	3152	3398	3152	3272	3152	3250	3152
4010	7.63781	663.478	Pos	46132	18204	12010	58392	38642	47726	66528	86952	49298	110868	20192	71718	29824	37818	23898	120092	37958	67380	21804	43068	55874	93906	40642	73798	44120	45396	75104	63974	42740	47314	61366	33066	38604	33404	144204	33304	36390	39080	38738	30072	31546	33054	32868	37182	30328	33772
4014	7.63296	717.554	Pos	16160	3262	3262	19874	14782	19430	7738	18794	16372	65600	18278	28758	12624	15512	4912	9698	8044	20698	5326	16106	13908	24364	12796	8050	5408	8676	16488	8176	11082	7484	14168	5976	5134	3820	18444	7186	7766	7894	8306	7138	7838	7756	6760	8452	6134	8324
4017	7.62557	730.569	Pos	160942	100284	100284	327582	124590	190118	153712	253940	195494	1248820	195494	362152	117664	157492	100284	125652	100284	270350	145738	145738	198670	446640	171432	239692	133938	131108	294676	238004	138780	142472	225506	142472	130250	130250	456792	101488	111740	121140	121200	111318	103270	101488	101488	101488	101488	101488
4019	7.6259	731.663	Pos	7348	5198	5198	10382	7184	7184	10438	10438	8380	18726	8380	5198	5198	7876	5198	5198	5198	9994	5198	5198	7854	10066	7854	7488	5198	5198	8550	7326	5868	5198	7918	5198	5198	5198	9038	5198	5198	5198	5198	5198	5198	5832	5910	5198	5198	5198
4021	7.62513	733.547	Pos	74216	25862	17726	111954	56258	91130	62276	86198	85474	270166	49402	136748	57356	68134	40118	56128	40428	90534	39926	70718	86338	148778	74316	99524	62464	64096	112590	98238	68028	66674	96644	41814	61318	42828	140126	52560	50212	52350	55316	47238	46698	58598	51466	51698	48508	50812
4023	7.62843	753.021	Pos	16304	3948	3948	23620	6840	26226	9086	14232	21728	4570	4570	58604	8828	9080	3948	7826	3948	11714	4224	12756	21772	17036	17036	19382	10934	13710	34010	27890	10940	15642	26098	5988	10278	6974	50430	8972	6784	11178	5082	6388	6644	10322	7682	9704	5856	7476
4030	7.62706	956.482	Pos	3410	3004	3004	5088	3950	5480	3608	4176	4018	6082	4018	6446	3554	4104	3004	3380	3004	4052	3922	3922	5520	6944	5090	4596	4276	3932	5786	5574	4750	5102	5606	3108	5238	3176	5522	4146	3688	3364	4308	3716	4214	3740	3342	4074	3742	3714
4033	7.63533	694.45	Pos	7120	4616	3922	9706	6030	9270	7144	8062	9344	17046	5530	9782	6382	7908	5146	4784	5450	7542	5284	7778	9140	10946	7788	8190	7040	8104	9090	5812	7656	8738	9358	7282	7572	7022	11288	6362	6684	8152	7170	5852	6790	7408	6760	7310	5810	6574
4042	7.6287	819.512	Pos	3740	3048	3048	3048	3048	3048	3048	3048	3048	3048	3048	3048	3050	3048	3048	3048	3048	3048	3048	4224	9568	5488	3854	3048	3048	3048	3048	3048	3048	3048	3048	3048	3048	3048	3048	3048	3048	3048	3048	3048	3048	3048	3048	3048	3048	3048
4048	7.63429	889.497	Pos	22782	21328	19394	24272	25438	27922	22732	20752	24924	21742	21742	24242	21976	25324	21632	19856	21470	20014	21272	21814	24540	26046	28684	17610	26660	23198	25800	28838	26126	27872	28756	30000	29294	26892	24232	27594	27290	27834	26076	24762	23440	27552	28548	24698	23724	24996
4050	7.62735	1469.06	Pos	10040	3498	3498	37476	6756	6756	8982	20084	3498	141104	3498	3498	3498	10270	3498	3498	3498	17756	12232	12232	6470	12422	6470	11494	5098	5098	14362	7786	7786	3498	7828	3498	3498	3498	16504	6874	5272	7372	5272	6214	5272	5906	5272	7636	6644	5272
4051	7.63032	1471.06	Pos	5126	3068	3068	16414	3068	3068	4192	9812	3068	63500	3068	3068	3068	5072	3068	3068	3068	9014	5576	5576	3068	6498	3068	3068	3068	3068	6530	3912	3912	3068	3068	3068	3068	3068	8198	3068	3068	3068	3068	3068	3068	3068	3068	3068	3068	3068
4054	7.65385	578.505	Pos	4632	3036	3036	3844	3928	3844	3812	5796	5362	9168	5362	3036	3036	3564	3798	3798	3810	5654	3720	3720	3036	3036	3036	3036	3036	3036	3036	3036	3036	3036	3036	3036	3036	3036	3036	3036	3036	3036	3036	3036	3036	3036	3036	3036	3036	3036
4055	7.66696	607.49	Pos	10454	3640	3640	9592	9244	9244	7878	14352	7146	7146	11816	5910	5910	8936	8444	8444	9008	13398	5096	3322	3000	3000	3000	3000	3000	3000	3000	3000	3000	3000	3000	3000	3000	3000	3000	3000	3000	3000	3148	3000	3000	3504	3034	3316	3000	3000
4056	7.67781	608.494	Pos	4024	3004	3004	3298	4536	3298	4912	4912	3004	4268	5084	3004	3004	3474	3784	3784	3870	5048	3004	3004	3004	3004	3004	3004	3004	3004	3004	3004	3004	3004	3004	3004	3004	3004	3004	3004	3004	3004	3004	3004	3004	3004	3004	3004	3004	3004
4057	7.64437	684.457	Pos	10474	8098	8098	12682	8740	8740	18460	18460	8098	16952	8098	8098	8098	9658	8098	23640	8098	12500	10052	10052	14458	23726	11060	18728	8098	8098	8098	8098	11404	12858	16126	12858	10388	10388	33528	9312	8098	8098	8098	8162	8098	8098	8098	8098	8098	8098
4061	7.66792	729.46	Pos	18660	6270	6270	13198	16980	13198	12542	20652	12796	20882	21890	10220	10220	13854	15736	19726	15736	28026	9826	6166	4044	4044	4044	4044	4044	4044	4044	4044	4044	4044	4044	4044	4044	4044	4044	5838	4880	4446	6020	5494	4866	5428	4044	4496	4764	5578
4067	7.67753	746.259	Pos	11558	9544	11522	9694	9972	10144	9516	8728	11006	6912	9360	8990	9198	11142	10268	11156	10174	9124	9266	10550	9484	8830	8830	8660	9860	9394	8612	9376	10996	10278	9062	10454	9598	9758	8290	7992	8310	8734	8910	9674	7592	10064	8918	10894	8896	11284
4068	7.67772	747.259	Pos	5128	4028	5160	3716	4726	4604	4120	3876	4598	3982	4280	4378	5322	4718	5322	5230	5442	3838	4238	4014	4436	3472	3472	4062	4430	4454	4564	5236	4806	4920	4608	4768	4750	4438	3708	4368	4138	3486	3698	5280	3686	4656	3838	5394	4642	5254
4072	7.63149	839.609	Pos	3106	3010	3010	3010	3010	6702	3010	3010	3438	10052	3438	14344	3010	3010	3010	3010	3010	4470	4470	6272	29600	23886	9542	4772	4482	3940	8278	4906	4906	3010	7620	3010	3010	3010	7264	3010	3010	3010	3010	3010	3010	3010	3010	3010	3010	3010
4085	7.68265	787.285	Pos	6160	5918	6408	5388	5612	7342	4996	4394	6382	4624	4624	5172	5766	5860	6686	5938	5580	3848	5544	6170	6664	4380	4380	5076	6070	6184	5134	6472	8206	6538	5790	6326	5750	6252	4050	5338	4558	4494	5004	5098	5312	6326	6308	5888	5546	6514
4096	7.72732	807.572	Pos	16986	5232	5188	3108	3108	3108	3108	3108	5112	18414	5112	3108	3108	5428	3386	3488	3566	12642	10964	10964	19920	20278	11420	3108	6076	6200	3108	3108	3108	3108	3108	3108	3108	3108	3108	5716	6222	5582	6070	5580	6196	6182	6356	5566	4454	5956
4097	7.73418	429.367	Pos	3862	3710	4732	4908	3522	3274	3064	3064	3730	3144	3144	4360	4926	3340	3770	4192	3770	4104	5202	3894	5306	4038	4038	3064	3064	4604	7382	3578	3930	4154	4002	4352	6430	3304	3120	8254	4280	4404	4142	4710	3916	5018	4470	4218	4410	4420
4099	7.76165	679.525	Pos	6994	4130	4130	6444	6444	29490	8610	5926	8620	32040	12910	31350	11966	11966	7706	5940	5940	14740	4130	10290	12980	25808	6780	33104	5532	9382	16116	6684	5424	5146	6406	5146	12744	12744	13734	4130	4130	5362	4130	4130	4130	4130	4130	4130	4130	4130
4103	7.78687	752.519	Pos	142604	90724	90724	294406	90724	90724	122900	219958	190856	135212	135212	90724	150162	90724	90724	90724	90724	190844	164032	164032	191342	349504	165898	147508	90724	90724	157632	230026	157632	90724	90724	90724	90724	90724	90724	90724	90724	100120	100118	90724	90724	90724	90724	94162	90724	90724
4104	7.78651	753.523	Pos	61380	32664	32664	128606	88108	88108	53934	94324	84406	59930	59930	32664	60768	32664	42072	64350	42072	81876	32664	32664	84352	160516	69468	58860	32664	32664	76798	97544	76798	66852	32664	32664	32664	32664	32664	53544	65582	44010	46720	32664	32664	36830	32664	42604	45842	32664
4107	7.78916	791.248	Pos	15500	10488	14404	56854	57382	56942	50912	9750	15874	12942	9454	14026	16612	7910	16098	18940	10102	8950	9358	18270	15644	9386	11310	14734	8826	20034	19078	14500	18910	15486	16578	9088	13104	10948	7656	14490	16320	14118	18376	14178	14616	16262	14694	13242	16908	17770
4108	7.78763	792.246	Pos	11806	7826	12110	49504	48462	46110	41812	8612	10874	11064	6652	9946	14134	6584	13426	14010	7130	6134	7462	13514	13322	7284	8994	12384	8040	15690	14772	10782	15858	13466	14026	7534	11360	8452	7038	12026	12250	11568	13590	12314	12166	12802	10904	11812	14914	13014
4113	7.76307	889.498	Pos	12038	8824	8824	17836	9802	9802	12258	12258	8824	18716	8824	8824	8824	8824	11406	9900	12812	8824	8824	8824	8824	8824	8824	8824	8824	8824	12374	16748	12374	8824	8824	8824	14908	14908	18702	11836	15014	8824	8824	9126	8824	8824	8824	8824	9498	8824
4118	7.78447	793.246	Pos	6722	4408	6270	22724	23462	22314	19242	4788	5946	5608	3504	5042	6354	3216	6862	7468	3898	3362	3946	7192	6292	3810	4816	5554	3746	7624	7396	5106	7664	5876	7106	3450	5346	3994	3588	6594	7004	5530	5868	5400	6516	6322	5242	5730	7160	5924
4120	7.78733	834.273	Pos	5074	3006	4210	15708	16638	16962	12162	12162	4624	3006	3006	4410	5056	4410	4996	4354	4354	3006	3006	5924	4630	3430	3430	3936	3026	5242	4818	4604	5110	5386	5186	5186	4006	3006	3006	4242	4552	4592	5144	3992	4606	4076	4444	4106	4546	5186
4122	7.82453	368.339	Pos	5300	3310	3310	3310	3310	6692	5298	5298	8582	19354	8582	17248	8424	8424	3310	3310	3310	11254	7100	7100	5822	10390	5822	3310	3310	3310	11746	7352	8300	7766	10850	7766	3310	3310	7748	3310	3310	3310	3310	3310	3310	3310	3310	3310	3310	3310
4124	7.82542	570.545	Pos	6580	3166	3166	6236	3964	3964	4480	7496	3166	13294	5834	3532	4164	3532	5676	5676	5802	7508	3538	3538	3166	3166	3166	3166	3166	3166	3166	3166	3166	3166	3166	3166	3166	3166	3166	3166	3166	3166	3166	3166	3166	3166	3166	3166	3166	3166
4130	7.79761	755.529	Pos	3842	3248	3248	7194	8194	13274	11068	11068	4316	17848	4316	3380	4186	3380	3516	3248	3248	3248	3248	3248	3424	6736	3424	3458	3248	3248	7052	4236	3722	3248	5864	6642	3248	3248	8108	3248	3604	3248	3248	3248	3248	3248	3248	7570	3248	3248
4134	7.7907	832.275	Pos	10370	6126	9164	39028	40352	44940	30820	6730	11346	7692	7198	10668	12080	6920	12210	11586	7050	6552	7050	13786	11022	6670	7978	10328	6120	13668	12344	9752	13866	12974	12372	5998	8372	6984	4952	12034	12070	10796	11574	10652	10312	10910	10440	10184	11278	12866
4135	7.78907	833.273	Pos	8114	5768	7480	32418	31064	35082	24258	6206	8788	6444	5000	8510	9822	5486	8936	9454	5300	5008	5908	9716	8530	5022	6118	7980	5362	11382	9820	7682	11624	9544	9792	4970	6254	5698	4672	8408	8430	8706	10872	7642	8992	8194	8048	8680	9686	9706
4136	7.808	852.559	Pos	3748	3524	3524	5062	3310	4788	3074	3074	7224	3074	3074	5958	5034	5034	4012	3074	3074	3074	3074	4676	3074	3092	3074	5524	3246	3246	3706	3074	3074	3074	3390	3074	3074	3074	3074	3514	4468	3122	3886	3514	3234	3238	3726	3790	3728	3330
4137	7.83826	936.416	Pos	3754	3084	3084	4296	3402	4384	3508	3996	3548	4208	3548	4216	3368	3368	3146	4178	3146	4164	3962	3962	3968	5072	3232	3348	3286	3334	4412	4498	3592	3508	4704	3508	3084	3084	5008	3474	3770	3432	3548	3084	3254	3132	3140	3830	3416	3222
4141	7.8291	548.475	Pos	5298	3004	3004	7954	5528	5528	3892	6492	6294	34012	3378	17154	6018	4064	3004	8670	3004	9288	5566	5566	6976	10894	4470	8230	3172	3172	10610	6582	4910	6560	8228	6560	3874	3874	15450	3240	3004	3234	3684	3004	3004	3004	3004	3210	3004	3100
4143	7.83382	689.494	Pos	408190	144344	88060	616694	267272	478486	355558	492888	462648	1928038	255742	1191470	457374	377120	173144	655628	253554	641340	189566	486324	548140	843694	390992	567578	244302	267350	874910	613508	445388	538986	701712	217364	328252	258638	1070292	292870	270552	296226	310660	277098	279846	307694	256594	321226	306688	255154
4145	7.83219	691.5	Pos	16340	6648	4046	24378	11618	20066	15706	20528	18732	73150	11692	44876	17070	15368	7612	24346	10964	28750	8890	19472	22152	34322	16662	23986	10444	11556	33764	24678	18010	23278	29478	8820	13238	10798	41940	12278	10698	11746	13500	11332	12472	13172	10890	13898	12270	10532
4146	7.81684	692.521	Pos	5752	3154	3154	12192	6034	7380	4708	7518	5630	18630	5630	10604	5222	4668	4066	5062	4066	9088	5530	5530	14096	10938	6724	8030	4398	6232	10792	7134	5434	6512	8396	6512	4836	4836	15346	3750	4330	3808	4626	4062	3634	3794	4320	4036	4012	3704
4148	7.84505	717.525	Pos	5752	3726	3726	12736	4434	4434	6164	6164	6574	37228	6574	24136	3578	3578	4862	9332	4998	3578	3578	3578	5954	5954	6722	3578	3578	3932	6446	9604	6446	3578	3578	5544	9434	3590	19830	5804	5624	4288	6412	6734	6290	4288	5936	6416	4288	5318
4153	7.83914	801.445	Pos	3476	3004	3004	3776	3776	4362	3694	4166	4108	5010	4108	4916	3186	3926	3004	4902	3004	4182	4182	4728	4484	5234	3536	4206	3302	3302	4862	4744	3554	4750	5462	3018	3972	3972	5688	3626	3356	3348	3568	3374	3402	3530	3134	3646	3158	3374
4154	7.83694	868.429	Pos	5336	3808	3808	5830	4890	7036	6858	6474	6986	7280	4616	7950	4942	5440	3266	7476	5102	7126	4934	5886	6752	7360	5552	5858	4770	4778	8426	7626	4858	6658	7678	5148	5176	4688	9180	5422	5324	5262	5748	5080	5700	5698	5110	5634	5208	4884
4155	7.83435	381.297	Pos	3800	3034	3034	3170	3316	3200	4174	4174	3552	3276	3414	3758	3300	3300	3254	4186	3254	3520	3034	3034	3034	3784	3034	3034	3034	3034	3432	3034	3038	3876	4058	3876	3034	3034	3618	3034	3034	3034	3156	3034	3034	3034	3034	3034	3034	3034
4160	7.84628	736.533	Pos	12870	3404	3404	3404	3404	17038	3404	3404	3404	3404	3404	29270	3404	3404	4124	9156	6404	3404	6576	3404	3404	3404	3404	7974	4302	4302	3404	3404	11414	3404	3404	3404	4798	4798	19750	7444	3404	3404	3404	3404	3404	3404	6384	3404	3404	3404
4163	7.8369	800.442	Pos	8758	5392	3226	10958	6592	9554	8216	10216	8756	11766	6188	11478	7510	8312	4434	11848	7438	10094	5504	10334	9832	12538	8864	9324	7140	6946	10638	10716	8378	11202	11000	6358	7202	6848	12686	7186	7942	7722	8234	7034	8172	8274	7420	7436	7468	7036
4166	7.86874	655.562	Pos	3474	3458	3458	3458	3458	3458	3458	4424	3458	9630	3458	3458	4444	3458	3458	4802	3458	4924	3458	3458	3458	3458	3458	3458	3458	3458	3458	3458	3458	3458	3458	3458	3458	3458	3458	3458	3458	3458	3458	3458	3458	3458	3458	3458	3458	3458
4167	7.88921	881.804	Pos	6702	5038	6960	7536	5798	6752	5152	3396	6292	5790	4960	9698	6378	5736	5132	6374	4578	6944	5090	7496	7798	6524	6976	4416	4910	5262	10146	8184	6638	7602	8736	4934	9988	5294	6632	7462	8488	7782	8798	7476	7192	7784	7010	6304	7348	7124
4168	7.89025	882.807	Pos	3844	3478	4432	4598	3906	4606	3110	3110	4224	3796	3478	5402	3988	4872	3070	4850	3070	4218	3752	4566	4406	4288	3664	3434	3236	3738	6042	5480	4382	4708	4722	4028	3474	3474	4176	5002	5072	5218	4482	4980	4838	4980	4388	4852	4970	4650
4169	7.89066	1065.95	Pos	10484	8448	8448	18648	14696	14696	7444	7444	13214	8058	8058	27720	13966	10454	7968	7438	7438	12474	7438	7438	13574	9234	9234	10132	8372	8372	21906	9554	9554	7438	16762	7438	36440	12290	12290	14668	13604	15988	13604	13906	13738	13604	15512	13604	15210	16212
4170	7.8936	1066.95	Pos	8266	5088	10612	14440	10874	10874	3972	3972	9622	10630	6008	18716	7736	7736	6220	3972	3972	8850	3972	3972	10776	7060	7060	3972	3972	6974	16070	7024	7024	5636	11766	5636	28486	3972	3972	10840	3972	11168	12094	9036	9528	3972	3972	3972	3972	11190
4174	7.8853	581.544	Pos	16400	11110	9528	17178	12334	14764	11894	7292	13862	20230	8308	23780	13994	11000	14360	21172	8114	13594	9242	16840	19352	22452	13778	14152	10136	13120	21018	20054	15672	14454	19688	11898	31764	9024	21674	19990	13718	16636	16292	17374	19318	14082	13922	12992	16314	16756
4175	7.89977	623.608	Pos	3200	3586	3960	3598	3452	3452	3028	3028	3028	3028	3028	3028	3130	3028	3712	3028	3028	3116	3116	3174	3028	3028	3028	3028	3028	3084	3028	3116	3028	3028	3028	3840	7702	3028	3028	4296	3972	4190	3576	5042	3840	3616	3906	3956	3936	4514
4177	7.9305	507.402	Pos	18060	5772	5772	9290	8590	8590	9324	12972	10492	25018	13408	3044	7818	6928	7526	11844	6666	14516	4738	7682	3044	4232	3044	14378	4448	4448	3044	3044	3044	3044	3044	3044	3044	3044	3044	3524	3084	3084	3084	3158	3084	3720	3400	3744	3084	3102
4178	7.94418	508.405	Pos	5884	3106	3106	3106	3106	3106	3308	4880	4666	7840	4666	3106	3106	3106	3106	3782	3106	5248	3106	3106	3106	3106	3106	3654	3106	3106	3106	3106	3106	3106	3106	3106	3106	3106	3106	3106	3106	3106	3106	3106	3106	3106	3106	3106	3106	3106
4182	7.8917	568.53	Pos	15086	3740	3740	10552	7552	7552	7706	12816	6348	23620	11648	5896	5896	6504	8454	10260	8454	12736	4130	7188	3026	3026	3026	3026	3026	3026	3026	3026	3026	3026	3026	3026	3026	3026	3026	4068	3026	3026	3026	3104	3612	3026	3026	3026	3026	3026
4185	7.88762	607.49	Pos	12704	3150	3150	11412	8438	8438	6672	12736	5292	21454	10764	3150	3150	5640	6724	9156	6724	3150	3992	3150	3150	3150	3150	3150	3150	3150	3150	3150	3150	3150	3150	3150	3150	3150	3150	3150	3150	3150	3150	3150	3150	3150	3150	3150	3150	3150
4187	7.93538	641.546	Pos	22068	4694	4694	17360	12052	12052	10938	22328	14146	59704	18178	10134	10134	10622	8852	18174	8852	25370	5164	5164	3162	3162	3162	4598	3162	3162	3162	3162	3162	3162	3162	3162	3162	3162	3162	3162	3396	3162	3814	3162	3382	3484	3162	3162	3162	3162
4191	7.92273	760.2	Pos	8226	6836	6836	21244	21924	21234	18500	5478	6202	5822	5822	3902	6622	3902	7806	6876	6876	4080	5174	8744	4424	4600	4424	5080	4066	7074	5906	7084	5906	5968	5842	3902	7320	4932	4766	6970	6580	7656	6818	5940	7656	7656	6014	8080	6030	7912
4193	7.91802	762.199	Pos	4862	3764	4310	12084	12436	11974	10162	10162	3942	3088	3088	3770	3586	3586	3908	4094	3908	3088	3088	4234	3594	3088	3088	3088	3088	4292	3128	4342	3510	3692	3686	3686	3120	3088	3088	4490	3292	3980	3908	3864	3884	4574	3838	3644	3868	4650
4196	7.93623	843.583	Pos	6138	5714	5714	5996	6066	5996	4670	4670	3080	8560	3080	3080	3080	3080	3080	3080	3080	5676	3986	7164	6204	5322	4116	4748	4748	5704	6150	5544	5544	4754	5862	3696	3902	3902	5480	5368	5368	5970	5368	5368	5616	5368	5430	5368	6082	5368
4199	7.93049	807.572	Pos	51646	19344	19344	23080	17742	17720	32926	32926	26660	97586	26660	50632	38460	38460	18640	18748	15422	84742	27766	61536	8988	60176	8988	17416	22506	16804	22900	14900	14900	8988	8988	8988	8988	8988	8988	25292	20778	23080	24376	22272	20538	20538	20538	24226	22626	20538
4202	7.98222	815.609	Pos	7840	3100	3100	15320	4914	8844	6206	15558	10502	176582	4462	27992	6914	6802	3180	6104	3180	18434	10894	10894	13906	18326	5772	8818	5060	4726	9434	5516	5820	4766	12688	4766	5020	5020	17622	4056	3576	3988	4368	4296	3472	3620	4052	3622	3812	3902
4204	7.98976	605.475	Pos	13294	3054	3054	16704	3054	3054	11536	20652	12710	38400	24138	6712	6712	12030	3054	3054	10932	3054	3054	4300	3054	3054	3054	3054	3054	3054	3054	3054	3054	3054	3054	3054	3054	3054	3054	3054	3054	3054	3054	3054	3708	6104	4252	3054	3054	3054
4211	7.9971	731.541	Pos	62630	36556	36556	54556	54556	73240	52518	64698	85418	306712	53458	127610	56416	63494	37990	32998	36564	44106	44106	61266	76790	117010	76790	53288	49722	51410	63290	69922	63290	27784	85728	27784	27784	43726	27784	28146	39014	40324	28146	42372	28146	53982	45824	40722	28146	45496
4213	7.99524	757.556	Pos	273234	72168	62558	442074	216056	272412	254326	392292	273000	1729408	216814	551946	272824	276200	139290	186028	154030	437462	125452	328824	356340	445008	247492	268084	212060	192610	274906	240160	205652	163374	354992	118840	172246	138766	373268	183974	153582	155600	151932	168400	152604	168414	166560	155722	155528	165628
4216	8.00333	795.512	Pos	6596	3052	3052	10252	7974	7974	3052	3052	6826	34854	6826	4612	4408	4408	3306	5186	4492	9286	3124	8898	3052	3052	6182	5256	4376	4376	5574	7038	5574	3052	10432	3052	3052	3052	10808	3052	3052	4044	3854	3722	4514	4016	3802	4626	3052	3954
4220	7.98701	847.526	Pos	7408	3436	3436	12040	6850	8098	6630	11514	9144	25046	5828	12868	7686	8140	3436	5186	5608	11048	3574	9786	11174	12138	7956	6622	5466	5334	8970	6886	6588	6822	10808	4508	5274	5112	11204	5906	5006	5506	5562	5660	5744	5632	5138	4994	4570	5660
4223	7.99585	915.513	Pos	7070	4158	4158	11348	7024	9190	7398	9866	8102	14552	6586	12214	9044	9158	4314	5336	6694	10590	4624	8724	10032	11504	7366	4866	5888	5738	9186	6904	6206	6360	10886	4158	6264	6144	10664	6898	5694	5908	5482	6652	6540	6562	5890	6286	5714	6310
4224	8.00415	719.541	Pos	8542	3074	3074	11636	9894	9796	6536	11570	3330	27168	3330	11124	10262	10262	5506	6016	5506	8146	3896	7562	3074	13152	3074	7332	7332	7580	18696	3074	3074	8540	12456	4346	7642	4748	4748	5960	4282	6688	5410	3970	3970	4712	3970	6076	5926	4870
4227	8.03031	781.556	Pos	77580	19866	15908	10824	6514	6514	14502	14502	9358	6514	6514	26478	6514	6514	6514	6514	6514	51414	6514	6514	39674	32192	32192	6514	6514	6514	6514	6514	7420	6514	6514	6514	6514	6514	6514	20142	19094	19572	19381	17666	19074	17758	19190	19381	19381	17202
4253	8.13534	915.513	Pos	4124	3020	3020	4464	3602	4662	3296	3296	3020	8840	3020	3020	3020	3020	3020	3020	3020	4518	4294	4294	4730	3162	3162	3020	3020	3020	3428	3020	3020	3020	4852	3020	3020	3020	4032	3020	3020	3020	4556	3020	3020	3020	3552	3020	3044	3020
4254	8.14837	507.402	Pos	10744	3026	3026	8162	9232	8162	8930	12954	5012	14448	10136	5614	6050	5614	6546	6554	6100	14880	3674	4274	3026	3100	3026	13396	3072	3496	3026	3026	3026	3026	3026	3026	3026	3026	3232	3042	3026	3026	3488	3026	3120	3026	3106	3026	3026	3026
4257	8.11707	534.426	Pos	3740	3098	3098	3164	3098	3098	3576	4320	3164	10158	3164	4236	3136	3136	3098	4304	3098	8254	3098	3098	3098	4118	3098	3098	3098	3098	5238	3118	3160	3098	3098	3098	3098	3098	8248	3098	3098	3098	3502	3098	3098	3098	3098	3098	3098	3098
4260	8.14425	570.545	Pos	3898	3064	3064	3566	3598	3566	3064	4900	4628	9190	4628	3064	3064	3088	3084	3646	3084	6552	3064	3064	3064	3064	3064	3064	3064	3064	3064	3064	3064	3064	3064	3064	3064	3064	3064	3064	3064	3064	3064	3064	3064	3064	3064	3064	3064	3064
4267	8.14038	677.546	Pos	14998	3378	3378	3960	11916	3960	10240	9884	8904	28404	10532	5906	5906	8532	8454	14126	8454	18952	4324	8080	3144	3144	3144	3144	3144	3144	3144	3144	3144	3144	3144	3144	3144	3144	3144	3144	3144	3144	3144	3144	3144	3144	3144	3144	3258	4166
4270	8.15431	690.562	Pos	6274	3094	3094	3728	3728	5740	3106	3650	4636	20496	11372	8834	5708	5148	3076	3076	3076	9210	3234	8184	5624	6814	4016	4170	3076	3076	7000	3752	5182	3360	3584	3360	3076	3076	3076	3360	3592	3682	3452	3730	3610	3706	3586	3934	3878	4330
4271	8.12778	708.511	Pos	13992	4472	4472	3406	3690	3406	4514	8062	6754	9376	6754	3482	3482	4084	3896	4698	3896	7428	3016	3016	3126	3016	3016	3016	3016	3016	3016	3016	3016	3016	3016	3016	3016	3016	4042	3016	3016	3016	3220	3016	3580	3016	3514	3016	3016	3272
4279	8.16559	757.557	Pos	77214	18994	16690	71980	52314	75778	65954	65954	68280	16690	16690	16690	70514	16690	34108	30652	30652	16690	30386	16690	61978	67910	61978	16690	44112	16690	39690	51892	58138	23570	79506	22054	16690	16690	16690	38096	31844	32602	34324	31844	31844	36634	37730	41486	31844	40122
4287	8.15067	829.554	Pos	12234	3746	3030	3174	3524	3084	5306	5306	3610	10320	3610	7406	4868	4514	3030	3030	3030	12656	3728	7238	8694	10736	6412	3566	3566	5118	4218	4212	3212	3030	3972	3030	3030	3030	3030	3614	4388	4316	4982	3882	4300	3614	3614	3614	4126	4352
4295	8.16352	731.541	Pos	30292	27580	27580	36130	36130	41698	27580	27580	33312	118362	33312	50796	27580	27580	27580	27580	27580	38788	29082	29082	35728	46664	35728	33552	27580	27580	40396	39002	28440	27580	41390	27580	27580	27580	55306	27580	27580	27580	27580	27580	27580	27580	27580	27580	27580	27580
4296	8.17565	736.488	Pos	15650	7772	7772	7772	13736	7772	17356	25806	7772	43196	7772	7772	14846	7772	7772	7772	7772	24908	14808	14808	7772	7772	7772	7772	7772	12312	7772	7772	7772	14238	7772	7772	7772	7772	33620	7772	7772	7772	7772	7772	11424	7772	7772	7772	7772	7772
4298	8.16487	765.525	Pos	13140	4748	5638	10440	9528	13146	19146	27466	9976	35488	13798	23092	14370	12250	9088	11230	8908	24682	7260	26510	41398	22452	10380	18428	21364	15846	11822	8124	8092	7676	13730	4024	6068	4828	15922	10680	9476	8784	9652	7766	9178	8932	10430	9940	9068	9710
4300	8.16793	773.562	Pos	3706	3030	3030	3360	3360	5900	3180	4756	3726	5986	3726	4428	3192	3462	3030	4488	3030	4138	4138	4194	4694	3908	3644	3030	3196	3030	3678	3748	3956	4424	5456	4424	3306	3306	5862	3684	3030	3030	3030	3030	3030	3030	3030	3030	3030	3030
4303	8.16729	807.572	Pos	54436	12614	11912	12278	12736	17000	5922	16826	14842	48796	8824	30728	23804	18552	10306	9060	10962	63680	13394	30550	41206	41582	29706	15546	12288	19840	17816	18026	11022	6300	13810	6024	8672	4342	13984	18408	16068	16344	16698	15216	17076	15990	16914	16572	16210	16094
4307	8.19148	875.551	Pos	8558	6032	10168	5416	8396	5416	5992	5992	7694	3912	4972	5596	9404	5958	6236	8164	4654	7922	5148	6040	6008	5206	5288	5306	10882	6172	5724	7326	6790	5170	8656	5462	7662	6114	5134	7210	6750	5500	6432	6980	7098	6782	6480	8588	7698	8190
4308	8.19074	876.053	Pos	6710	5338	8542	5074	7056	5074	5946	5946	6082	3570	4128	4678	8582	5322	5602	6886	4288	6958	5378	5278	5104	4534	5228	4786	8442	5580	4812	6178	5700	4194	7792	5784	7548	5832	4606	6822	5806	4680	5704	5358	7336	6324	5528	7208	6560	6808
4310	8.18826	887.044	Pos	5120	5386	6768	4136	6266	4136	3834	3834	4828	3390	3390	3900	5472	3922	4414	5656	4122	5032	3850	4944	3756	3828	3260	3834	7398	3892	3714	5574	4958	3500	5980	5110	5052	4624	3476	5634	4048	3998	3982	4182	5144	5064	3784	6352	4946	6570
4316	8.19169	574.491	Pos	4896	3014	3014	3372	3372	5372	4772	4302	4352	14984	4352	8320	4398	3470	3014	5488	3014	9370	5396	5396	7316	6190	3334	6148	4498	4640	5782	3544	3450	3368	6570	3368	4924	4924	7910	3286	3014	3014	3306	3014	3014	3014	3014	3156	3014	3014
4317	8.19904	581.544	Pos	22708	17284	23846	23252	23252	25768	23056	12338	29808	21830	11158	26374	27720	21018	24050	26678	14684	36156	14690	27634	24896	22134	18312	25688	25310	32918	28426	20870	21740	19238	24670	15194	41220	21558	20598	25078	28930	24068	23640	25600	25764	28936	26256	33504	26704	27210
4323	8.18495	715.51	Pos	97252	29956	27888	119484	85118	124004	118148	177918	96256	303086	69160	157346	95852	86026	47420	115074	61568	173470	42390	98936	149188	136772	76332	116414	96590	93772	117638	90240	92600	86336	159126	50314	73592	85890	209632	64942	63592	62650	60956	57114	64010	61444	55542	61612	61002	62280
4333	8.19324	862.615	Pos	112734	98920	120400	17690	119714	117448	110830	48834	126604	109826	56822	125248	144532	101240	122934	125460	79254	132704	92896	131256	116690	108548	94998	116572	109322	125418	119474	110068	119102	100128	117816	90706	186182	97700	101804	121438	127084	118374	113724	115654	123308	116616	121858	119092	124130	128330
4338	8.18175	907.486	Pos	4846	3164	3164	5844	3164	3164	9440	9440	3560	11976	8016	3164	3164	4422	5148	5152	5148	11660	3164	3164	3164	3164	3164	3164	3164	3164	3164	3164	3164	3164	3164	3164	3164	3164	3164	3164	3164	3164	3164	3164	3164	3164	3164	3164	3164	3164
4341	8.2138	954.53	Pos	17864	17592	16842	8256	15454	16142	16566	11836	15680	11874	14098	14642	16342	15804	16764	15806	15978	16692	16468	15768	15954	15366	15824	14918	16432	17736	15214	16810	16472	13776	16302	16370	15546	17322	15156	18852	15774	18120	16168	17894	17606	17132	18544	17758	16430	17348
4342	8.21859	1022.52	Pos	8994	10408	9808	4394	8990	8648	9138	7460	8996	6432	8448	8280	8910	9832	8842	8800	9938	7558	11182	8642	9132	8994	9168	7598	9280	9616	9004	9178	10456	9528	8140	10352	8770	9890	7760	9456	9244	10198	10016	9018	10662	9178	10556	9274	9356	9482
4343	8.19173	1023.52	Pos	4724	5088	5704	4436	4812	4436	5130	4192	5060	3282	5240	4704	5010	5078	4890	4588	4896	4314	5242	5232	4518	4378	5204	4544	4450	4994	4924	4798	5036	4270	4836	5902	4938	5052	4190	5720	5450	5996	5178	4944	5536	5658	5194	5594	4598	5170
4344	8.19797	584.557	Pos	22476	19108	22828	24290	24290	28110	21634	11518	26538	23826	11228	28452	30802	20006	22328	26770	14356	32906	16300	29788	24844	21100	18388	26822	25812	31600	28594	21384	22434	21792	26538	15264	39262	20222	19776	26734	28034	25252	22962	23798	26984	30398	24918	34086	27856	28260
4345	8.20328	621.536	Pos	9036	9036	10992	3100	10028	3100	9198	9198	4840	4840	6200	9594	9960	9594	7692	9686	7692	8412	7540	7540	3100	3100	3100	8796	9944	9940	9070	10216	8552	8790	3100	3100	11228	3100	3100	9508	9924	10124	9508	9508	9508	11414	9508	11350	10384	9508
4354	8.1955	859.743	Pos	13958	10334	10798	11868	13126	11868	14420	14420	13416	16010	9010	15856	14672	12612	12408	15302	10240	17400	10884	14126	13250	13248	12420	15016	10560	12616	15100	11894	11964	10660	12586	10114	18836	10108	12304	15404	14562	14050	14028	14074	12844	13500	13748	12474	14078	13370
4362	8.19666	1296.34	Pos	4998	4084	6272	3296	4330	3296	3906	3906	3996	3296	3296	5482	5248	5070	5152	4760	3378	3888	3846	6410	5086	3666	4458	5484	4476	4298	5020	4450	3878	4152	3766	4394	6626	3296	3376	6072	5038	5478	6080	5818	5356	4850	4582	5964	5038	6060
4364	8.19548	1307.83	Pos	3868	3238	5204	3278	4156	3278	4044	4044	5090	3170	3170	6328	6028	4624	5756	4346	3524	4126	4012	5892	4918	3378	4460	4284	4436	3698	4004	4110	4480	3744	4080	3642	6630	3306	3170	6132	5140	4582	5828	5072	4602	4980	5540	5502	5260	5010
4365	8.19335	1308.33	Pos	3176	3176	4180	3100	3114	3100	3100	3100	3200	3100	3100	3632	3880	3100	3804	3188	3188	3170	3170	3522	3192	3192	3258	3154	3316	3154	3924	3100	3100	3420	3504	3420	4742	3100	3100	3924	3750	4230	3646	3952	3272	3748	3650	3120	3542	4380
4367	8.22205	586.438	Pos	79886	22144	9140	7860	9902	11024	10044	13654	12268	14646	12438	14228	8434	9562	10118	8988	7710	11134	6934	8974	10416	9110	8454	7866	7954	11368	10832	9800	9030	9650	9992	8220	7314	8572	7404	9942	9302	9830	9238	10548	10692	10872	10890	12282	11052	10636
4368	8.21887	587.442	Pos	31252	8320	3570	3138	4244	5290	4168	5414	5178	6214	5480	6036	3624	3650	3984	4068	3590	4668	3002	4160	3802	4262	3690	4058	3430	4420	4254	3466	3410	4116	4560	4080	3490	3234	3234	4126	4178	5028	4302	4960	4212	4618	4192	5114	5348	4068
4370	8.23659	608.494	Pos	4616	3396	3396	7022	4438	4438	4016	10086	3920	10626	10780	3396	3396	3396	4414	4414	4736	7538	3396	3396	3396	3396	3396	3396	3396	3396	3396	3396	3396	3396	3396	3396	3396	3396	3396	3396	3396	3396	3396	3396	3396	3396	3396	3396	3396	3396
4372	8.22716	645.494	Pos	32332	8518	3508	4754	3618	5072	3760	5634	5536	5058	5644	4898	3354	3096	4676	4016	4404	4054	3374	3672	4380	4028	3066	3774	3684	5110	4254	4192	3692	4758	4456	3320	3118	4078	3214	3836	4456	3720	3654	4268	5042	4138	3528	4534	5478	4330
4376	8.22691	688.561	Pos	18758	5556	5556	3002	3002	3002	3852	3852	3624	4326	4332	4054	3002	3002	3002	3002	3002	3524	3002	3002	3002	3444	3002	3002	3002	3026	3336	3078	3078	3002	3002	3002	3002	3002	3318	3002	3002	3002	3002	3002	3354	3002	3002	3478	3042	3002
4382	8.19554	1297.34	Pos	3458	3552	4590	3046	3046	3046	3326	3326	4314	3046	3046	4024	4828	4290	4792	4480	3580	3808	3808	4264	3806	3368	4454	4272	3650	3414	4564	4358	3740	3364	3328	3328	6768	3046	3046	4918	5342	4644	5300	4038	4286	4584	5280	4176	5740	5358
4383	8.19461	1307.33	Pos	3648	3312	4072	3150	3374	3150	3408	3408	3676	3150	3150	3726	4374	3392	5426	3318	3236	3150	3528	4022	3854	3482	3482	3510	3528	3510	4482	3602	3396	3150	3150	3150	5676	3150	3150	4068	4278	4154	4358	4320	3990	4464	4300	4400	4732	4074
4385	8.24347	600.52	Pos	18482	5064	5064	4504	16200	4504	16286	16286	16394	64294	22220	13404	14366	13404	15110	18314	15110	37628	6156	6156	4504	4504	4504	5368	4504	4504	4504	4504	4504	4504	4504	4504	4504	4504	4504	5784	6276	5524	6244	6524	6028	4504	4816	5142	4504	5934
4387	8.24045	607.49	Pos	12188	4580	4580	19966	10358	10358	10034	24654	10350	26378	24772	7292	7292	9162	11594	11594	12452	18870	7842	3194	3042	3042	3042	3042	3042	3042	3042	3042	3042	3042	3042	3042	3042	3042	3042	3468	3238	3042	3220	3378	3700	4068	3240	3340	3204	3266
4388	8.25468	617.511	Pos	17782	8274	5858	7468	18356	26812	18466	52740	27584	40368	18960	30626	18776	19868	12194	18966	15532	27366	10806	19226	27450	43102	21798	27410	23372	21884	43420	27070	23666	24690	35068	11978	14034	26606	51340	14380	15250	12726	12942	11270	13130	16274	12410	13420	14268	16834
4389	8.25346	618.515	Pos	7654	3256	3256	7010	7010	11488	8368	19378	11482	17372	7548	13094	6738	7870	5434	8872	7578	11866	5412	7596	11296	18768	10366	11992	10580	9392	19082	11078	10732	10006	14074	4942	6392	10984	21248	5242	6334	5670	5762	5898	5126	6870	5658	4954	6146	6560
4390	8.22701	643.561	Pos	15100	6328	6328	8708	14340	8708	12630	24196	13034	31794	23428	9416	9416	10348	14948	14948	15962	18368	7302	3968	3064	3064	3064	3064	3064	3064	3064	3064	3064	3064	3064	3064	3064	3064	3064	4698	3914	4212	3474	4142	4008	3826	4310	3702	4392	3750
4404	8.19046	1158.49	Pos	3164	3264	3044	3016	3016	3016	3480	3480	3100	3024	3024	3016	3016	3426	3118	3118	3134	3310	3438	3310	3016	3016	3448	3016	3224	3016	3064	3144	3064	3016	3016	3610	3334	3202	3202	3664	3120	3868	3682	3522	3702	3486	3128	3468	3208	3364
4406	8.22776	578.522	Pos	4860	3012	3012	3012	3640	3012	11714	11714	3012	20240	3012	8982	4160	4160	4458	5550	4458	3012	3012	5600	6508	10726	3674	8498	5182	5182	3908	3908	4844	5608	7154	5608	3012	3012	7858	3012	3012	3012	3012	3012	3012	3012	3012	3012	3012	3012
4408	8.27228	606.478	Pos	9352	3442	3442	11442	8834	8834	8632	12102	7884	21774	17410	5600	5600	7268	7992	8052	7992	14974	5248	5248	3080	3080	3080	3080	3080	3080	3080	3080	3080	3080	3080	3080	3080	3080	3080	3080	3080	3080	3080	3080	3080	3080	3080	3080	3080	3080
4416	8.26552	668.53	Pos	12930	3102	3102	3102	3102	4442	4214	4214	5798	4716	4716	3810	5700	3810	3102	3102	3102	11724	7270	7270	6492	8776	5896	4656	4656	5884	9840	4874	4874	3102	3102	3102	3412	3412	7568	4080	3102	3280	3102	3102	3102	3102	3244	3102	3102	3592
4419	8.25864	724.544	Pos	14680	4148	4148	7626	9020	7626	5486	9106	4148	4148	6636	30210	10412	10412	4148	4148	8266	4148	5470	4148	12386	19182	12386	4148	4148	6312	13198	4148	4148	4148	4148	7062	5692	5218	5218	8710	4148	4148	4148	4148	4148	9722	4148	8634	4148	4148
4429	8.26274	696.475	Pos	7232	3026	3026	3222	5498	6420	3616	7496	5362	12192	5386	6752	5670	4248	5658	6118	5658	5718	3840	3840	4696	3880	3428	6896	3276	5320	7808	7112	4850	6424	5544	5544	4368	5226	5326	3706	3434	3462	3170	3394	3288	4320	4171	4171	3056	4866
4432	8.26915	702.562	Pos	41142	7874	6660	36216	23446	42882	12628	27470	30476	80716	14630	74680	34840	28130	20174	31990	16492	111864	12844	27528	50820	82582	55190	36644	14594	20800	60430	29978	35090	22796	31090	18344	21708	18588	52590	25882	27824	26152	26058	23056	22734	25830	22134	21208	20698	22216
4436	8.29688	729.46	Pos	12132	3398	3398	12362	14984	12362	9078	16816	9298	21272	17072	6150	6150	8348	10554	12584	10554	24910	5722	3584	3222	3222	3222	3222	3222	3222	3222	3222	3222	3222	3222	3222	3222	3222	3222	3222	3222	3222	3222	3222	3222	3988	3222	3222	3222	3374
4440	8.29205	805.554	Pos	11456	3198	3020	13350	9334	13314	11284	17044	11672	45278	19188	27008	13686	11372	3994	4124	3778	17794	6656	14842	9340	14202	7124	8878	7722	4862	14854	9322	13084	6802	11138	4534	5338	3338	8918	7180	7528	7852	7700	7008	6240	7544	6972	6424	6830	6344
4450	8.29845	969.294	Pos	5644	6148	9292	5976	5406	7522	5912	7394	5868	5856	5238	5502	6314	3744	6498	7826	5884	5640	4846	6952	6388	6856	3632	6804	7230	7586	5574	4666	6592	6632	6658	4846	4352	5026	4852	4748	8410	4910	9384	4040	8172	4046	6084	4370	7654	4416
4451	8.28851	941.53	Pos	3718	3012	3012	3448	3448	3990	3440	3464	4050	6780	4468	5430	4504	4052	3012	3012	3012	3860	3860	5728	4522	4542	3192	3524	3268	3234	5094	3848	5460	3348	4104	3348	4020	4020	4050	4016	4006	4120	3878	3800	4156	3744	3084	3638	4280	3634
4453	8.29954	968.295	Pos	9426	11018	17080	9404	10146	12968	9528	13164	11834	10586	7744	10084	10858	7428	12714	13322	9810	8574	9716	12046	11796	14054	7370	11470	15024	12418	11794	9762	12528	14320	10838	8450	7726	8858	8316	8944	14084	9208	18452	8858	14028	8174	10078	9160	15292	9644
4458	8.33597	689.522	Pos	3584	3382	3382	5090	4468	4468	3382	3382	3382	3382	3382	3382	3382	3382	3382	3382	3382	4444	3382	3382	6058	4080	4080	3382	3382	3382	14228	6630	6716	8964	9400	8964	3476	3476	22878	3382	3382	3382	3382	3382	3382	3382	3382	3382	3382	3382
4462	8.30558	719.542	Pos	9584	6176	6176	22530	11406	13506	8206	14616	15582	69328	7868	27210	9518	9810	6222	8464	8434	18246	6176	6176	23930	17096	17096	6176	6176	13496	17564	9038	13442	6176	18544	6176	6176	6176	24208	6176	6176	6176	6176	6176	6176	6176	6176	6176	6176	6176
4468	8.31022	783.572	Pos	57946	13200	11726	77918	41668	59818	57716	88450	54078	222826	100700	114582	58938	54130	21210	18216	20046	90356	31182	65026	50312	78734	35456	65020	35140	25948	75876	42606	67794	30702	48566	22918	22604	16976	47900	29272	32214	29234	31148	27950	29982	32610	32524	27128	29222	30566
4472	8.35303	644.53	Pos	7872	3710	3710	6096	6556	6096	6580	11994	10696	23166	4318	14892	9002	7706	4020	5648	4710	8450	6324	6324	7838	13742	6880	9764	5528	6330	14260	7364	6826	4486	10720	3902	7554	5116	13462	5814	3978	4630	4202	4660	4010	6030	5412	5186	3710	4850
4478	8.38758	559.433	Pos	9724	14596	3550	9050	5074	4566	9768	7616	12854	64602	6944	17978	13750	9940	3550	3550	10092	12534	7382	5930	4624	18854	10964	3550	5754	3550	21322	9070	9056	4700	5792	7588	7530	3928	19676	9710	10466	9744	9522	7854	8798	10606	8988	9522	8078	8794
4479	8.38856	560.436	Pos	3864	5478	3864	3040	3040	3040	4212	4212	5070	22484	3384	6444	5378	3938	4294	6154	4294	5500	3040	3040	4068	7122	4068	3040	3040	3040	7826	3110	3812	3040	3040	3040	3040	3040	8512	3372	4596	3182	3096	3244	3756	3740	3160	3708	3158	3156
4480	8.3586	568.53	Pos	6840	3636	3636	6694	6000	6000	5088	7890	5494	17812	7986	3808	5080	3808	5094	5094	6258	10596	3636	3636	3636	3636	3636	3636	3636	3636	3636	3636	3636	3636	3636	3636	3636	3636	3636	3636	3636	3636	3636	3636	3636	3636	3636	3636	3636	3636
4486	8.38919	424.384	Pos	6632	6716	6632	14580	14242	14608	11364	15216	7442	27394	8714	37670	19074	7812	8028	11730	10356	29942	4180	19426	18572	19192	11428	11846	5914	10546	39486	21724	12232	20090	18426	9116	16342	11794	43950	7896	9292	8166	7612	7438	7664	8688	7074	6700	6608	6774
4494	8.39794	765.525	Pos	16392	5146	3626	5992	4648	5998	8160	8160	6950	31040	3970	12902	9684	6238	3458	5540	5720	13384	3334	3334	24388	9790	9790	7378	7378	10248	6784	6660	6660	3334	6240	3334	3334	3334	3334	3334	3334	3334	3334	3334	3334	6796	3334	5490	3334	5944
4496	8.45463	570.545	Pos	9806	3052	3052	12248	8638	8638	7784	12938	6134	29944	12686	4388	4388	6524	7448	9474	7448	14612	3860	6344	3052	3052	3052	3052	3052	3052	3052	3052	3052	3052	3052	3052	3052	3052	3052	3052	3052	3052	3072	3052	3052	3052	3052	3052	3052	3052
4497	8.44831	607.429	Pos	11514	4886	4886	10024	14436	7076	16806	17092	6142	17322	16998	10848	6928	7022	6282	13184	9952	17416	5134	7542	12194	13402	6488	10438	11610	13350	12102	8104	9858	8298	8052	4886	10210	10430	18312	5356	6346	6476	8234	5560	5226	6294	6328	5634	6246	5414
4499	8.40389	641.546	Pos	4542	3158	3158	3158	4270	3158	3926	7206	3158	18946	3158	3158	4810	3158	3158	5294	3158	8746	3158	3158	3158	3158	3158	6146	3158	3158	3158	3158	3158	3158	3158	3158	3158	3158	3158	3158	3158	3158	3158	3158	3158	3158	3158	3158	3158	3158
4509	8.43742	606.426	Pos	35044	8604	6018	28384	36380	18258	45318	46338	44606	46218	44606	30658	19278	20758	16866	34172	29202	49276	12106	19474	32270	33230	18602	25092	24362	39782	29268	20002	32472	24546	22142	13190	30734	30734	52386	13854	13718	18194	26266	17770	17236	19464	16800	14942	17356	13870
4510	8.43967	606.927	Pos	30326	6636	5004	21902	32708	15302	36212	37454	12594	38134	36152	26674	16886	16862	12966	28226	25200	40770	9864	15844	26066	26314	15374	21612	19690	31948	25700	18946	25918	20254	17808	9084	22628	21892	42644	14188	12354	14092	19346	11346	13936	13304	11660	12034	14094	12210
4511	8.44591	607.93	Pos	4032	3188	3188	3188	3868	3188	4114	5308	3188	3188	4986	3898	3188	3188	3188	3792	3188	5550	3188	3188	3198	3938	3198	3188	3188	4068	4006	3188	3188	3188	3188	3188	3188	3188	5712	3188	3188	3188	3188	3188	3188	3188	3188	3188	3188	3188
4516	8.47834	1195.98	Pos	5070	3062	3062	3322	3322	3324	5192	5192	4686	7532	4686	5360	3062	3062	3062	4340	3062	5460	3712	3712	4848	3732	3732	4542	3836	4474	3062	3062	3062	3062	3062	3062	4988	3876	3876	3126	3062	3062	3062	3356	3062	3062	3062	3476	3062	3062
4519	8.45044	1199.77	Pos	387466	112232	86650	163322	242756	203168	239364	424906	201636	562794	378106	396630	226216	252780	158702	259160	293698	333848	155084	273072	356272	249752	238006	272594	243500	286412	384808	271440	258884	294216	239798	134530	242858	256844	466910	167678	186844	196870	202256	164700	176968	177952	174386	175426	179234	182522
4522	8.4504	1202.78	Pos	35580	10192	7448	7448	23468	7448	22464	40156	20118	7448	7448	36878	23832	23832	13156	13156	24690	13384	13384	26822	7448	24778	7448	24750	24750	25754	37224	24574	22894	26756	21814	12410	22124	22124	42462	14386	16896	16942	16526	15190	17568	15794	14438	16358	16358	15232
4524	8.46155	390.371	Pos	5906	4602	4602	3602	3602	3602	4442	4442	3602	3602	5098	8050	5794	5858	6536	5772	5772	8796	4300	3602	5502	7978	5538	9286	7922	8830	9166	6282	7812	3602	6296	3602	7476	7114	11404	5598	4470	4470	4470	5462	4922	4470	5470	5124	4690	4470
4531	8.4749	885.61	Pos	5194	4002	4046	3004	3004	3004	3004	3004	3844	4938	3844	5168	5598	3700	3004	3004	3004	5416	4458	12088	6344	6342	4028	3004	3004	3004	3574	3004	3004	3004	3004	3072	3004	3004	3144	4054	4190	4324	3922	3218	3584	4374	3644	3346	3894	3758
4532	8.47625	1192.8	Pos	49694	15628	22430	20004	30586	22118	27828	48108	29436	64124	36040	38370	25912	35392	23070	36204	34818	60232	18742	29330	72294	28142	31614	57050	36392	47536	56262	38388	44864	47828	42528	19436	62072	42676	64512	27916	23116	28966	28290	26586	30930	27268	30162	30518	30208	33934
4535	8.47515	1195.82	Pos	1149610	249510	216758	367204	627974	434992	642034	1237206	560518	1550868	982180	1096436	536106	632584	458220	810934	673020	997090	381686	744550	1066318	636842	514102	825692	650088	860556	1032758	766848	800804	757948	661152	324824	874986	635574	1255688	450770	436188	528696	421652	452646	493520	415904	449584	506596	478774	492924
4537	8.47438	1197.83	Pos	130004	31842	24540	44310	77620	51376	77826	145084	67882	181224	119336	130106	63854	74850	53052	97056	79312	117448	47804	82872	128798	77876	59916	97086	74474	102970	124976	88722	93554	91878	78588	38586	107150	80610	144812	55784	51188	60298	51852	56668	60048	48820	54796	60510	56892	57626
4539	8.46396	1223.83	Pos	10962	4098	3624	3128	6896	5940	7926	11088	5588	11734	11302	9354	6312	8760	5000	7928	8984	9916	4384	7956	11574	7780	7588	8334	7594	9892	10518	7944	8288	7508	7308	5046	7226	9470	10932	5774	5590	6370	5050	6292	6206	5960	6556	5910	6430	5460
4541	8.46945	1225.83	Pos	4392	3020	3020	3020	3020	3020	3588	3588	3750	3750	4026	3822	3020	3020	3272	4100	3272	3808	3020	3020	4624	3366	3366	3020	3020	4294	4112	3432	4250	3458	3244	3244	3020	3780	3666	3020	3020	3020	3020	3020	3310	3020	3020	3020	3020	3020
4546	8.46615	1237.85	Pos	287812	114236	87654	69182	189582	160168	185744	197920	172074	263328	228852	264698	181522	192154	141624	237930	183546	195362	129500	210000	279992	198950	174646	182202	162518	235684	258080	219818	204328	230804	191658	128282	193830	191416	263054	143980	153414	167740	139410	155450	147676	135916	155342	148534	144356	162346
4547	8.46727	1238.85	Pos	85320	32124	26288	18752	53722	46884	52592	58356	47788	77594	64890	76462	52118	53780	43722	72086	54316	58422	37198	62520	81342	57730	49278	54644	46178	67642	75030	63984	61300	68342	55570	34608	55586	51852	75484	43250	42656	50142	39068	44990	44618	38932	42884	42334	44034	48602
4550	8.46905	1278.91	Pos	17358	3604	3004	6284	8814	6284	8760	15364	7026	21050	13018	13698	7476	8316	6018	11424	9374	13302	5440	9642	15430	8194	6618	9636	8016	12666	13144	9544	9068	10180	8360	4698	9686	9740	16958	6014	5348	6580	5704	5412	6534	5358	6068	6418	6702	6550
4551	8.46847	1279.91	Pos	12812	3224	3394	5354	7324	5354	6930	13434	5436	17428	10188	11984	6466	7712	4896	10742	7450	11198	5042	8386	12498	7580	6688	8366	7580	10184	13024	7842	7828	8448	6530	3416	9206	7824	14586	5238	5154	6274	5550	5074	5442	4858	6162	4740	5518	5340
4552	8.46789	1280.92	Pos	5790	3012	3012	3012	3012	3012	3876	6496	4920	7300	4920	4944	3402	3402	3518	4238	3518	5012	4136	4136	5730	3874	3874	3242	3242	4970	5462	4092	4150	3664	3506	3506	3958	3444	7426	3012	3012	3012	3012	3012	3012	3012	3012	3012	3012	3012
4554	8.47803	369.392	Pos	9878	3782	3782	8164	8172	7380	8552	6810	4176	15298	7288	14516	7564	8018	9008	9728	9140	14254	5480	5932	10464	10102	7414	15986	9268	13538	16454	9940	9556	7690	8910	4142	9958	7300	19146	6498	6126	6174	5660	6502	5352	7308	6822	5658	5988	7146
4557	8.476	571.558	Pos	5072	4794	8202	4272	6580	6242	4748	5696	6110	12234	5056	4144	6518	4622	4156	4664	3612	6034	4470	6288	3688	3424	4334	3320	3610	3320	3536	4678	4534	4732	5328	5452	10706	3320	3320	6438	5390	6116	7782	5144	6216	7874	6200	6552	7182	6592
4561	8.48343	624.549	Pos	9300	9300	10118	9170	10504	10122	9506	9886	8336	7380	7380	7380	7380	7380	12234	10258	10258	7380	7380	7380	7380	8886	7380	9960	7380	7380	7380	7380	8192	7380	7984	7380	8012	11408	8012	7380	7380	8280	7380	7380	7380	7380	7380	7380	9362	7380
4568	8.48756	745.557	Pos	34784	9672	10382	82020	39634	56662	26538	46270	82752	398878	20720	91500	9672	9672	22726	39584	31586	52576	16802	43296	55716	61992	28704	35040	31158	37030	75396	39922	46200	52580	81042	52580	29466	29466	81910	28046	28576	28576	30538	26416	27062	29630	27384	27794	26378	31028
4572	8.49232	769.566	Pos	110912	96408	131612	30682	119084	119628	116576	58264	30682	30682	30682	30682	30682	101590	92664	95478	92664	100640	100640	128712	103250	119962	108106	59872	59872	70566	122072	103876	100098	84346	101962	84346	124692	85126	105994	142568	130616	128604	126466	114584	117884	179728	120028	130534	142534	149420
4574	8.47429	783.573	Pos	42358	10268	9698	30320	23380	26008	17812	29430	29140	107214	23856	53212	36584	26392	14378	14584	13548	57126	18496	48732	45092	46188	25216	22810	15532	18340	28924	19780	23766	14052	25342	10812	10884	7376	18520	18994	17406	17146	20166	16076	17950	20866	18634	17990	17772	20366
4581	8.47796	884.606	Pos	10064	8670	8010	3164	3164	3910	4450	4450	6430	3164	3164	8882	10192	8648	3164	3164	3438	10542	6952	23762	12648	13146	8194	3164	3164	3164	3164	3164	3164	3164	3164	3164	3164	3164	3384	7062	6234	6802	8226	6092	7960	7560	6714	7258	6012	6246
4583	8.51638	581.544	Pos	59754	43900	61864	10994	75354	67326	53354	39242	74650	62174	43928	69404	69830	49588	64160	58930	45610	66772	42626	68794	64206	56704	46096	70272	59584	64732	71476	59584	57836	59028	61150	60742	123928	43458	46810	67704	71368	67302	67522	62326	68336	87748	66078	85002	68350	77408
4585	8.51492	584.557	Pos	62212	42238	62646	12634	76606	63834	53256	39664	73418	63164	43336	68460	71252	49326	64738	59202	46320	69290	40160	69920	63306	54934	47902	70986	59094	68432	68722	62988	63180	57730	62906	60988	127304	42028	46440	73862	68380	70280	66776	64794	66498	89498	67014	85300	68580	74262
4589	8.51727	771.719	Pos	12598	9876	11978	9820	9820	11604	12774	10414	11694	14412	10522	15108	11806	11756	12098	13950	9820	16206	10284	13044	13558	11302	11304	14306	11826	13600	12966	11828	11058	12998	12182	10514	21028	10828	13602	14818	14224	14260	15214	15170	12678	13796	13454	13092	13092	14142
4593	8.52123	578.523	Pos	5806	3292	3292	8428	8822	8428	6346	8904	7780	20846	4082	10234	5468	5112	3292	4776	3292	9004	7294	7294	9184	14052	5976	15562	8134	6704	14030	8436	6672	7190	5696	5696	5562	5562	10824	4720	4750	4480	4228	4546	5274	6184	4372	4812	4546	4656
4598	8.52629	749.533	Pos	26398	8226	8226	11614	35636	44218	41614	41614	31368	100152	17748	44104	23572	25336	15496	23104	16036	45580	13344	28394	44202	61686	31280	33198	33198	33268	61946	30462	30462	36898	55684	26408	13266	13266	49904	20770	19674	19326	18360	19478	20222	25004	19790	20908	20808	21334
4599	8.5221	750.536	Pos	12196	4562	4562	4562	17134	4562	12878	18552	14258	41482	14258	20122	10064	10064	6460	10388	6460	18880	12676	12676	17530	25024	12364	28538	14936	12508	27458	17978	13154	17930	4562	4562	8972	6676	21378	8946	8348	8348	8348	8402	8858	10632	8620	8348	10272	10370
4603	8.52151	766.556	Pos	130586	83356	101922	47384	169870	178246	148056	126322	166170	311912	83406	193378	167722	131780	77238	112420	97242	133062	96428	155104	166898	228244	143638	181266	122494	121172	240470	164454	138396	137490	200266	129836	131928	87588	186186	144626	135866	133972	133496	132370	126898	165646	127402	146020	138618	147298
4604	8.52492	767.682	Pos	7404	7000	7000	6560	7352	6560	7254	7254	7478	8868	7478	8410	8480	8410	6560	6560	6560	6560	6560	7960	6560	6796	6560	6560	6560	6560	6818	6568	6788	6560	6560	6560	8244	6560	6560	8318	8090	8208	7882	7440	7304	8044	7712	7968	7544	8328
4605	8.51806	770.584	Pos	306468	245110	322888	73768	325868	302894	271058	174926	296640	287756	208832	325508	322976	262970	324618	297962	234770	334538	234504	323412	324272	259024	253022	346326	281526	345226	325176	295004	287792	255564	304180	255564	532598	232672	232672	349304	340044	332834	356352	326384	335472	370140	336186	357674	344306	322834
4607	8.51361	771.623	Pos	174032	174032	179816	163112	169844	163112	163112	163112	163112	176968	163112	194520	163112	163112	179320	163112	163112	163112	163112	178470	163112	163112	163112	218842	171674	205034	186878	163112	163112	163520	177398	163520	374686	163112	163112	220806	200130	194994	211308	189504	191186	207092	194994	191940	208252	185840
4610	8.51375	774.599	Pos	73880	63494	76714	19944	76076	73626	66950	44616	68496	67590	50818	77130	78016	66266	83798	70070	62748	82166	56782	78404	75642	66088	61966	85096	68780	82374	78746	71852	69928	71296	74692	66966	133934	60546	60114	83602	85054	77348	83974	76846	80588	88034	83084	80050	79484	76834
4611	8.5129	775.602	Pos	11934	9694	11748	3784	12224	11858	10788	7132	11100	10728	8168	12728	12820	10550	12352	11804	10174	12438	8446	13458	11674	9636	9302	14358	11362	13166	12272	10944	11594	10876	11196	11372	18100	9248	9672	13136	13726	12918	12928	12546	13294	12926	11966	12504	14690	12410
4614	8.51633	799.029	Pos	3596	3050	3050	3050	4770	3050	3050	3050	3050	3050	3050	3050	3050	3050	5244	3050	3050	3436	3050	3050	3050	3050	3050	3136	3692	3640	3050	3050	3050	3188	3188	4080	3090	3050	3050	3190	3766	3176	3176	3176	3366	3176	3176	4320	3176	3176
4616	8.52186	813.62	Pos	35614	31104	38562	5396	40708	40182	27158	15054	37852	21746	19920	35250	42540	27584	36982	35518	25272	28562	27530	40730	34786	26754	28226	30938	32458	38374	35856	35794	33030	37090	36422	31500	65582	25804	19584	43288	38698	37526	40010	36018	39826	41924	36838	40804	37716	44484
4619	8.54786	1222.1	Pos	18442	10666	14976	6538	22564	12856	12250	10380	15846	10944	14616	8636	10758	8202	26830	16666	17004	16964	10124	12274	9048	15772	10306	11414	12084	19072	15088	9442	11312	14416	13980	23312	11562	14744	8884	16426	15110	13928	13048	14980	12494	17428	9274	16380	14290	15262
4620	8.52909	1223.1	Pos	14604	8616	11470	5522	17544	11198	9526	7654	12154	8310	12398	6728	7886	6038	20292	15344	13502	13774	7110	9222	7380	9992	8362	8256	8072	14706	10904	7698	10362	10292	10982	18346	9364	10700	7758	13146	10376	10056	10570	11464	9632	12180	7294	12720	10520	10562
4621	8.52695	1224.1	Pos	5816	3288	4468	4572	7362	4572	3560	3202	5410	3814	4500	3036	3036	3036	7378	5506	5040	5136	3712	3712	3224	3566	3080	3072	3574	5878	5072	3322	4584	4654	4814	7794	3932	4562	3036	4604	4894	4592	4608	4020	3442	5286	4646	4646	4486	4424
4624	8.52248	569.537	Pos	3348	3348	3348	4774	3814	3814	4116	4682	3810	7738	3810	3348	3348	3348	3348	3348	3348	4590	3348	3348	3348	3348	3348	3348	3348	3348	3348	3348	3348	3348	3348	3348	3348	3348	3348	3348	3348	3348	3348	3348	3348	3348	3348	3348	3348	3348
4626	8.52172	676.491	Pos	5484	3086	3086	8942	6432	7994	6878	10208	6836	27696	6836	11514	6896	5904	3648	13966	7442	11202	3240	7802	12724	8682	5308	9286	7934	7750	12820	6552	7598	8042	12370	8042	5754	5554	16860	5738	4920	5088	4816	4068	4526	5568	4870	5100	4350	4920
4628	8.53526	715.51	Pos	14756	4842	3948	14156	11060	12662	9702	17650	11396	40860	10722	22436	20188	11452	5610	5610	7694	30626	10434	27648	24378	19724	10608	10872	10872	10966	16122	10228	11004	9694	13944	5622	6294	3948	3948	9196	8214	8266	9678	7864	7768	8835	8432	8688	8835	8628
4636	8.55568	797.596	Pos	6732	6398	7344	4388	8086	4388	6318	6318	7338	7494	4412	7444	8840	5740	4388	7840	4388	6014	5528	8018	7038	5922	6144	6154	5654	6800	4388	4388	6082	5796	6800	5536	10008	5536	5536	6792	8204	7456	6882	7690	7456	8032	7004	7456	7456	7504
4637	8.52339	798.597	Pos	6764	4928	6814	5872	6210	5872	4928	4928	4928	4928	4928	6076	6524	6076	4928	6034	4928	6830	5168	5168	4928	4928	4928	4928	6570	4928	6654	4958	4958	5744	5396	5396	9434	5082	5082	7018	6482	6164	6878	5950	6750	7258	6656	6456	6850	5978
4641	8.53895	871.673	Pos	24062	26738	29582	27280	27538	27280	17802	13452	29104	12998	17250	22226	28128	20924	23646	25474	23400	16192	25268	28000	25980	19214	23376	14148	23558	23968	24042	27294	26160	29218	26510	27426	29130	24618	15098	26938	29440	27410	29114	26252	29342	25672	24346	26598	26598	28756
4644	8.51829	1175.3	Pos	4224	4172	4256	3110	3110	4112	3318	3318	3366	3366	3666	3544	3414	3586	4844	3446	3446	3970	3392	3150	3816	3110	3110	4154	4462	3822	3110	4018	3634	4270	3778	3778	3576	3110	3110	4062	4272	3176	4034	4334	4068	4062	4564	3480	4380	3724
4645	8.54766	1187.3	Pos	3652	5784	5378	3704	3704	3782	3360	3360	3000	3000	3000	3000	3000	4184	4510	4092	4430	3000	5140	3000	3310	3410	4280	3352	3906	3540	3878	3900	3878	3942	3244	5172	3862	4218	3146	3838	3951	3951	3716	3948	3951	3544	4100	4830	3954	3522
4650	8.57375	621.536	Pos	8874	9918	10364	9800	9344	8390	9406	9956	7142	5522	13208	6590	8296	8140	10766	11416	11942	9032	10504	9274	6862	8044	8988	9364	12910	9210	8736	7758	8796	9386	7830	11810	8558	9794	8148	9782	9136	8794	8938	10068	9548	9918	7784	8714	7872	8314
4652	8.56924	623.546	Pos	38516	47270	45754	44232	40424	39882	40446	43474	32956	32956	56932	30086	36784	39804	48696	50108	48696	39456	47876	38250	33604	37232	39178	36640	57718	46610	40024	37290	37910	43064	37728	54208	38386	45798	36926	39130	39964	38842	40280	43906	43720	40676	38966	39334	36828	35710
4661	8.5562	1002.49	Pos	4596	4608	4600	3968	3822	4222	4708	4522	3660	3660	4806	3404	3978	5332	4618	4300	5130	5106	4814	4130	3902	4386	4378	4270	5248	4432	3674	4402	4228	4708	4128	5190	4150	5028	4110	4230	4844	4210	4392	4436	4468	4024	3984	4186	3918	4094
4662	8.56181	1186.3	Pos	4426	7814	6688	4854	5448	4854	3102	3102	4228	4228	4888	3102	3994	5884	4996	4638	5608	3572	6020	4154	3802	4526	5654	3752	4066	4582	3490	4652	4960	4808	4698	6968	4794	5490	4194	6220	5406	5190	5404	5552	5406	4824	5546	5406	4926	4788
4664	8.57238	1239.8	Pos	7296	3850	3850	3468	4938	3468	3442	3782	4644	7454	4436	4972	3340	3340	3112	3112	4530	4062	3106	3106	4936	3068	3068	4246	3526	3526	6528	5080	5050	4280	5862	3630	5920	4012	5402	3374	3068	3068	3068	3068	3068	3394	3282	3896	3224	3596
4667	8.60367	560.437	Pos	3952	4406	5412	5150	5150	7028	3874	4486	9672	36196	5786	11180	5430	4564	4576	6644	3282	4748	4598	7408	4760	11878	4760	3808	3808	4986	9410	5436	6476	4130	3690	4248	3282	3282	10658	6140	6330	6110	6114	6162	7100	6650	5350	5402	5982	6140
4672	8.57612	841.626	Pos	4872	3048	3048	3364	3048	3048	4920	4920	3048	10272	3048	3442	4532	3442	3048	3048	3048	6104	6104	6608	4822	5378	3048	3048	3048	3048	3048	3048	3048	3048	3488	3048	3048	3048	3048	3048	3048	3048	3048	3048	3048	3048	3048	3048	3048	3048
4688	8.5986	1280.83	Pos	5860	3832	3832	4334	4388	4334	3812	3812	4528	5024	3884	3878	3342	3322	3030	3030	4590	3030	3030	3030	4652	3030	3030	3302	3140	3140	6448	4050	4278	4860	5538	3146	3612	4630	5120	3030	3030	3030	3030	3030	3030	3030	3030	3030	3030	3380
4697	8.61416	865.627	Pos	11560	3022	3022	3022	3022	3022	3022	3022	3298	6006	3298	9918	7036	4786	3022	3022	3022	5596	5596	12274	10682	7610	4608	3022	3022	3022	3200	3022	3022	3022	3022	3022	3022	3022	3022	5004	5056	5398	5120	4450	4094	4614	3810	3926	3920	3880
4698	8.63898	901.492	Pos	4660	4954	5270	4814	4814	4956	4312	4312	4006	3286	3286	3964	4162	3032	3118	4440	3922	4710	4710	5840	4736	4314	3406	5028	3776	3776	4510	3216	4986	3934	4242	3934	5316	3032	3032	5036	5020	5036	4904	4740	4988	4612	5402	5630	4482	5204
4699	8.63931	969.479	Pos	3338	3584	4212	3492	3492	3814	3402	3402	4134	3000	3000	3692	4178	3844	3276	4122	3276	3498	3498	3560	3516	3574	3704	3828	3166	3166	3062	4430	3856	3288	3448	3030	4264	3170	3000	4170	3960	3930	3572	3268	4646	3720	4222	4080	4134	4314
4702	8.6621	644.53	Pos	3560	3038	3038	3990	3990	5520	4512	4512	4068	3038	3038	4870	3038	3038	3038	3038	3038	3708	3708	4424	5730	9760	5106	10072	6244	5094	8258	6482	3358	5894	7050	4576	3442	3442	9002	3038	3038	3104	3038	3302	3378	3892	3536	3038	3194	3038
4704	8.65144	657.577	Pos	5680	3160	3160	3236	6470	3236	4496	5184	7036	22810	5286	4328	5888	4328	3160	4120	3160	7408	3160	3160	3160	3160	3160	3160	3160	3160	3160	3160	3160	3160	3160	3160	3160	3160	3160	3160	3160	3160	3160	3160	3160	3160	3160	3160	3160	3160
4718	8.68495	636.525	Pos	93832	28258	28258	99342	104892	99342	59026	116288	79032	193116	117830	64756	64756	85398	3490	79334	66532	110182	47482	30846	3490	3490	3490	4724	3490	3490	3490	3490	3490	3490	3490	3490	3490	3490	3490	27374	24240	33878	28842	22500	37524	26542	21654	24780	26758	30926
4726	8.66498	673.599	Pos	17758	4854	4854	8312	19308	8312	10814	10072	21754	49318	9462	14438	15768	14438	6368	11104	6368	15100	7322	11360	3304	3304	3304	3304	3304	3304	3304	3304	3304	3304	3304	3304	3572	3304	3304	8280	8340	8078	7154	6250	4128	7536	6664	7346	8182	5992
4732	8.66204	807.573	Pos	148726	32364	23474	3504	3504	3504	12688	12688	22190	68330	15288	62326	60434	58036	10694	9104	8440	77170	30214	83030	93050	68558	43338	9548	12908	17418	3932	3504	3504	3504	4130	3504	3504	3504	3504	29662	29458	27812	30368	26724	29454	29190	27660	28098	28742	26378
4740	8.6938	901.492	Pos	4104	4266	4920	3000	3000	4410	4046	4046	5694	3026	3026	3046	5166	3820	4074	3922	3922	3194	4394	3006	4098	4098	4478	4696	3000	3000	3770	5252	4186	4080	3000	3580	4348	3744	3392	3770	3793	3420	3864	3793	3793	3793	4676	4822	5222	3350
4742	8.66476	833.505	Pos	8428	8168	8168	3288	3288	3288	7916	7916	12414	8200	4314	8924	8770	8018	7982	7018	7018	5588	8396	11172	3288	3288	3288	9774	5216	5216	9120	9490	9120	3288	8348	3288	3288	6828	3288	7368	6888	8266	8678	8080	6888	9570	6888	6888	11762	6888
4750	8.77602	568.53	Pos	5220	3114	3114	4444	5356	4444	6580	6580	3428	11962	4876	3114	3114	3622	3258	4522	3258	5856	3114	3114	3114	3114	3114	3114	3114	3114	3114	3114	3114	3114	3114	3114	3114	3114	3114	3114	3114	3114	3114	3114	3114	3114	3114	3114	3114	3114
4751	8.75066	570.545	Pos	7820	3300	3300	4632	7440	4632	3300	7526	4216	13986	7092	3300	3300	3504	3300	3300	3300	3300	3300	3660	3300	3300	3300	3300	3300	3300	3300	3300	3300	3300	3300	3300	3300	3300	3300	3300	3300	3300	3300	3300	3300	3300	3300	3300	3300	3300
4753	8.684	578.523	Pos	7998	3310	3310	5732	8068	5732	6718	6718	4644	19482	7266	3310	3310	4564	3310	3788	4048	3310	3310	3772	3310	3310	3310	3310	3310	3310	3310	3310	3310	3310	11964	3310	3310	3310	3310	3310	3310	3310	3310	4842	3310	3310	3310	3310	4142	3310
4757	8.76507	634.51	Pos	100886	37086	37086	120790	99544	99544	60458	127788	111264	231440	111264	17302	67230	17302	67710	104038	67710	111326	40290	38154	17302	17302	17302	17302	17302	17302	17302	17302	17302	17302	17302	17302	17302	17302	17302	27428	27096	26858	30266	29574	28506	33704	26214	24244	30188	17302
4760	8.68203	637.528	Pos	25862	8732	8732	25228	23926	23926	15526	25010	18090	42550	27860	15236	15236	21484	17464	19418	17464	25702	11600	7748	5702	5702	5702	5702	5702	5702	5702	5702	5702	5702	5702	5702	5702	5702	5702	7126	7298	7576	7126	5702	8128	7544	7126	5970	7200	6202
4771	8.70235	703.51	Pos	9278	4924	4924	14764	10032	11000	7334	12264	15310	65716	10348	17286	10560	8960	4924	14768	8392	12714	12468	12468	15828	10466	5612	11168	5866	7932	18004	10496	11730	12020	18258	12020	8870	8870	22148	5788	5770	7644	6288	5540	7270	6014	5312	5898	6592	7616
4775	8.74175	630.563	Pos	24600	5744	5744	104612	5744	5744	17706	17706	34834	93374	34834	5744	17406	5744	22124	22124	22326	35298	10306	8734	5744	5744	5744	5744	5744	5744	5744	5744	5744	5744	5744	5744	5744	5744	5744	5744	6072	5744	5744	5744	6956	5744	6428	7186	6106	5744
4779	8.748	1246.04	Pos	3862	3014	3014	3014	3014	3014	3014	3014	4218	44768	3138	3014	3014	3014	3014	3014	3014	7684	3014	3014	3014	3014	3014	3014	3014	3014	3014	3014	3014	3014	3014	3014	3014	3014	3014	3014	3014	3014	3014	3014	3014	3014	3014	3014	3014	3014
4806	8.87518	562.511	Pos	3264	4600	3910	5948	5280	3718	6066	9086	3530	4034	3530	4308	4308	4344	4414	3490	3714	8946	4442	12886	5260	3714	3174	3174	3174	4450	4482	4972	3706	4152	4420	4152	6970	3784	4386	3764	4798	4924	4706	4098	4342	4134	3560	3550	5594	4890
4807	8.86032	628.551	Pos	222818	92032	92032	353850	262896	262896	193568	286352	155204	553064	300716	150314	150314	172046	4434	246260	193326	390458	101034	90948	4090	4090	4090	6352	4090	4090	4090	4090	4090	4090	4090	4090	4090	4090	4090	63800	73908	61408	62584	67794	66760	61628	61594	61064	70420	75416
4814	8.85659	715.51	Pos	24716	8792	6028	23070	15750	16688	6028	6028	19352	57940	15596	36252	22138	17088	8538	19008	10228	33908	9710	31426	58286	25526	14490	13694	11738	20348	21854	16550	18490	15300	21078	12042	8738	9772	19704	12350	14796	12854	14550	13164	14058	12506	11904	11978	14000	15888
4818	8.85169	769.565	Pos	76068	107768	111650	31908	108030	77848	78936	29020	106416	52116	39554	72126	94538	82244	88552	91336	68108	78166	91912	94620	88498	81012	85868	128702	68284	75998	73284	90312	92856	72636	72774	93090	129542	86596	63968	106374	133258	103524	112650	100704	112538	86866	111222	108512	134878	114478
4826	8.85989	834.591	Pos	15404	3774	3164	3084	3084	3084	3482	3482	4476	9536	3348	8352	10362	4818	3940	3658	3658	14466	4158	10842	15954	11980	6792	3084	3310	5960	3084	3084	3084	3084	3084	3084	3084	3084	3084	4716	5538	5068	5186	4828	5546	4450	4700	3996	5536	4788
4841	8.86763	689.495	Pos	5070	3016	3016	6950	4054	4704	3964	5596	3016	9234	3016	6704	3862	3750	3232	7130	3232	6472	5670	5670	5994	5434	5434	5264	3612	4422	7732	6158	4896	4262	5464	4262	3042	3042	7158	3388	3026	3386	3388	3030	3298	3388	3648	3388	3626	3644
4842	8.85631	689.522	Pos	3638	3288	3288	10242	8520	9258	5498	5782	9660	3288	3288	13426	7528	6684	4336	9004	5098	5548	5548	8212	5306	7126	4224	6174	6484	7282	10740	7018	9410	10902	10980	4664	6790	6790	13800	3720	5908	4592	4592	4172	4592	4592	4126	3288	4344	4592
4844	8.86943	703.51	Pos	26316	14308	10874	56018	29512	32134	24604	42128	40394	93224	33882	47102	30610	29534	14190	34978	26278	42696	15442	45578	47004	35344	21766	29612	30578	29400	50976	29288	34114	30504	44962	17320	21966	22560	53054	16234	17960	18338	20142	19498	23530	14808	17520	20006	21982	19050
4848	8.87508	765.526	Pos	336158	46016	27082	14230	6580	6580	17590	17590	33128	94846	32226	54656	47506	38406	11018	14082	14992	75868	27906	110494	102432	85100	38380	11900	16406	32052	9050	5016	5016	3272	3272	3272	3272	3272	6302	28182	28110	26644	27984	28222	25876	28798	27026	28108	30176	27818
4860	8.86908	809.588	Pos	37928	15326	12820	35104	19482	23802	14450	43818	23036	89744	16582	37496	28380	24530	13466	16562	12972	41430	14706	43584	84074	55448	28508	15390	23534	20376	20674	13146	15510	11604	33914	8796	7676	8558	12714	17912	18906	17960	20816	16972	19302	17842	18662	17504	22072	20218
4861	8.87487	810.592	Pos	11574	5234	5234	10740	7984	7980	5706	14486	4008	26234	4008	4008	4008	4008	5660	6566	4492	12978	4008	4008	24176	4008	4008	7114	8384	7114	6210	6210	6394	6068	10714	4054	4008	4008	6348	4008	4008	4008	5580	4008	6312	4008	4008	4008	6560	6900
4865	8.88005	1161.83	Pos	10002	8134	20400	11308	12056	11308	12976	12976	13198	7070	7070	10708	12734	10708	14042	10350	9894	10704	15602	15010	13696	9414	13930	17016	10074	10074	7286	8136	10868	7070	9848	14068	18090	11686	8232	17088	19640	14878	16738	13764	16774	16610	16508	19848	11036	18564
4866	8.88066	1172.32	Pos	6816	3566	3566	5956	5956	7758	4550	4550	7502	7026	4384	6700	6700	6992	3566	3964	3566	4972	4088	5908	5522	6092	6768	5046	3566	3566	6930	5168	5168	3566	3566	4842	4002	4328	7670	4352	3566	3902	4628	3566	4162	5020	4634	5840	3566	3566
4868	8.88365	1173.32	Pos	7644	3500	5870	7122	7122	7826	7516	7516	9010	5850	4618	8510	8592	6630	5522	5430	5430	7322	7322	9136	6720	6908	7808	7184	3500	3500	7520	5570	6990	4774	4774	5972	8230	5596	7820	8448	8134	7886	8050	6878	7730	9118	8054	8372	6138	9344
4869	8.88046	1173.82	Pos	4592	3852	3852	4108	4108	4914	3844	3844	5874	3266	3266	4702	4944	4652	3266	3266	3266	3570	3570	4576	3474	5340	4756	4884	3266	3266	3266	3266	3490	3266	3266	4052	4946	3466	4410	5120	4878	5354	4964	4724	4642	4724	4706	4010	3282	4632
4875	8.88124	584.557	Pos	5258	7392	7158	7088	9974	7088	6248	3678	6722	3900	3900	5334	6072	5758	5444	6194	5800	6010	6192	7760	5140	6354	6252	7992	5964	5066	6624	7246	6484	4360	5946	5422	9004	5250	5250	7354	7057	6892	6494	7036	7340	7057	7078	9192	9288	7100
4877	8.93233	632.573	Pos	8252	3268	3268	3268	8478	3268	7166	8942	5644	8322	11262	5010	5010	6310	6028	6028	7728	9120	3268	3268	3268	3268	3268	3268	3268	3268	3268	3268	3268	3268	3268	3268	3268	3268	3268	3268	3268	3268	3268	3268	3268	3268	3268	3268	3268	3268
4880	8.8999	741.526	Pos	75620	22258	18656	72024	47100	74392	36036	88706	58956	298702	64332	126674	66014	55862	32624	64376	40556	103158	28282	95400	143672	113476	60418	49750	41594	53140	86354	83442	72824	59782	97820	46478	13626	33938	81318	34958	32406	33278	33096	39158	31940	37000	32902	33510	39000	35630
4888	8.90694	831.57	Pos	7896	3078	3078	6814	3872	4836	8718	8718	4046	17460	3302	8698	5392	3940	3754	3204	3204	7090	7090	8990	17704	10286	5764	3318	4456	3898	3992	3078	3522	3078	6948	3078	3078	3078	3078	3466	3768	4030	4358	4356	3868	4288	3306	3536	3536	4060
4890	8.88207	1162.33	Pos	11646	8518	22986	12068	12068	12394	14680	14680	16086	4566	4566	9506	13496	12694	14784	12614	12930	11744	15522	16588	14236	8612	13238	18790	11560	11392	8348	9186	10662	9284	9284	14154	21026	13912	9846	19950	23518	18000	20794	15326	21370	19902	19268	19630	13090	20030
4891	8.87625	1163.33	Pos	3946	3946	6972	4080	4080	4322	5152	5152	3166	3166	3166	3166	3996	3166	3166	4018	3166	5568	5568	6500	3202	3202	4282	5540	3166	3166	3166	3166	3470	3182	3182	5376	7092	4300	3166	6438	8528	6856	6118	5902	7222	7082	6354	6266	5112	7496
4893	8.90559	1170.13	Pos	42994	48814	57176	52170	47006	37556	48198	35050	39752	28616	47490	48626	53146	51302	51190	36168	58508	49656	60240	38760	34666	41720	41084	49792	50868	51264	47846	33038	43326	39350	44606	54636	52672	52688	46622	55662	54160	56324	52530	36658	47690	50646	55832	54890	31374	42132
4894	8.90214	1171.14	Pos	17968	20164	22878	21710	18750	14170	20408	14148	11154	11154	18340	20790	23410	22438	21170	13482	23832	19204	23818	15738	13326	17560	17194	20772	21438	21476	20714	17064	18488	15792	19154	23520	22708	21954	17718	22692	21960	23752	22620	14850	19904	22016	21874	22592	20367	19232
4895	8.90042	1172.14	Pos	5542	3410	3410	3410	3410	4064	6962	4772	6116	3410	3410	6830	6436	6436	4534	4534	7980	6228	6792	6228	4262	4902	4262	3410	3410	6306	6404	3410	3410	5282	6204	7214	6726	6200	6200	4554	7228	7910	4554	5090	5416	4554	7318	7724	4554	4554
4899	8.91476	373.374	Pos	283348	316618	324676	302100	315248	314256	309982	247524	293960	247524	247524	288112	293726	286182	313700	292850	294042	285692	298056	265896	307704	274816	305532	284640	294320	300688	292758	316228	294634	302916	299638	299638	311910	288778	289686	303244	311690	311116	286534	316088	279098	301714	285816	294808	279006	322092
4900	8.91265	374.378	Pos	44482	47004	48752	48438	49112	48066	49846	39392	47052	39392	39392	44434	46102	44434	49116	47112	47112	44622	46690	45500	45890	41046	48582	44690	44690	44900	46286	48526	46452	46586	44890	44890	49116	45424	44784	46566	48102	46826	44234	50448	44390	49134	47126	45570	43442	48606
4903	8.94236	430.374	Pos	27294	20776	22808	24126	24126	26608	15784	15784	16158	19820	16158	15784	15784	15784	15784	15784	15784	15784	15784	15784	23892	15784	15784	15784	23202	15784	15784	15784	15784	25124	23628	23628	15784	18044	15784	15784	26074	26022	23044	31778	15784	15784	21636	15784	15784	15784
4905	8.92388	471.46	Pos	6078	3356	3356	4634	4824	4634	4432	9034	4230	16070	7714	3752	3752	4528	4424	4424	4946	7956	3356	3356	3356	3356	3356	3356	3356	3356	3356	3356	3356	3356	3356	3356	3356	3356	3356	3356	3356	3356	3356	3356	3356	3356	3356	3356	3356	3356
4910	8.92022	596.533	Pos	28092	3726	3726	22086	40130	22086	16262	35132	23028	27500	19718	3726	3726	8602	3726	15570	3726	22470	8082	5218	3726	3726	3726	3726	3726	3726	3726	3726	3726	3726	3726	3726	3726	3726	3726	6674	4470	3726	3726	7052	4252	3726	3726	4690	3726	3726
4911	8.90677	600.555	Pos	3724	3658	3658	4350	3658	3658	3658	9430	5832	12916	5832	3658	3658	3658	3658	4152	3658	6714	3658	3658	3658	3658	3658	6102	3658	3658	3658	3658	3658	3658	3658	3658	3658	3658	3658	3658	3658	3658	3658	3658	3658	3658	3658	3658	3658	3658
4913	8.90196	635.522	Pos	206500	67646	67646	221126	179336	179336	156692	305300	136800	539786	266602	112660	112660	141632	3904	182908	152788	254052	74512	59598	3904	3904	3904	5094	3904	3904	3904	3904	3904	3904	3904	3904	3904	3904	3904	47362	44254	45918	42548	52916	45250	45838	43678	44438	51326	44400
4914	8.90308	636.525	Pos	86874	28804	28804	92684	75634	75634	61274	121594	55254	224204	109548	45094	45094	58892	60024	76302	60024	100068	33982	26420	4104	4104	4104	4104	4104	4104	4104	4104	4104	4104	4104	4104	4104	4104	4104	19772	18802	19908	18666	22084	20164	20372	17744	18212	21488	20260
4916	8.92376	671.593	Pos	44168	14144	14144	51418	40834	40834	30124	44204	31726	107624	49198	24292	24292	28188	27688	38866	27688	50010	14758	14336	6908	6908	6908	6908	6908	6908	6908	6908	6908	6908	6908	6908	6908	6908	6908	12828	10672	10522	10976	13398	10982	9412	9234	11630	10616	12368
4922	8.94645	807.01	Pos	3544	3690	3136	4054	4054	4284	4776	4776	3914	3000	3000	3000	3000	3000	3004	4752	3004	3338	3338	3480	4912	3664	3620	3000	3000	3000	3186	3560	3186	3000	3000	3000	4832	3878	3878	3518	3162	3002	3002	5028	3002	3002	3002	3220	3462	3002
4928	8.94648	362.927	Pos	4488	3602	4376	4770	4778	5004	4288	4288	4338	3098	4480	3862	3910	3314	4788	4370	3138	4666	3172	3912	4006	3128	3872	3194	4714	4542	4074	5168	3406	4844	3982	4632	8204	3474	3808	6680	5940	5950	4402	5930	5164	5640	4798	5220	5768	6142
4930	8.94014	428.337	Pos	4600	5338	6040	3844	3874	3844	4780	4822	3630	3630	4218	5772	5368	4314	4866	4324	4324	4836	3630	3630	6026	4488	3864	4346	4346	4364	3700	4588	3700	3630	4754	3630	4286	7234	4286	3832	6406	5868	3832	3832	3832	4422	3832	3832	3832	4504
4931	8.95248	429.367	Pos	9694	9288	9288	5436	5436	5436	8366	5436	7138	8330	7138	9356	7430	7430	5436	5436	5912	8356	5436	5436	9332	8628	8628	8942	8942	9458	10046	5436	5436	11574	9168	9168	12342	5436	5436	5436	11266	5436	5436	5436	9208	5436	5436	5436	9526	10074
4932	8.94373	430.914	Pos	4056	3066	5144	5200	4926	5384	4094	4094	3846	3118	3982	3626	3560	3012	3736	4160	3736	3136	3866	4010	3744	3304	3304	3828	3828	4538	3772	5172	4180	4476	3720	4498	8582	3230	3282	5608	5124	5480	4532	5754	4924	5620	4982	4336	5856	5942
4934	8.93992	673.599	Pos	4984	3180	3180	6160	4836	4836	4074	4894	3624	11792	5414	3180	3180	3218	3180	4672	3180	6078	3180	3180	3180	3180	3180	3180	3180	3180	3180	3180	3180	3180	3180	3180	3180	3180	3180	3400	3180	3180	3180	3180	3180	3180	3180	3180	3180	4040
4936	8.94533	731.245	Pos	5940	3568	20002	147592	156644	169154	167680	9752	6932	10282	3346	6374	5626	3012	5418	7388	3204	5012	4140	6292	6760	4812	4290	5518	5512	8076	7328	7298	9838	7494	6428	6428	4730	4730	5570	18342	17356	19128	17780	19412	17900	16470	14822	18192	16474	18672
4937	8.94643	732.243	Pos	4414	3230	15030	112240	111116	129378	130156	7466	5406	7360	5406	4808	4204	4204	4178	5592	4178	4160	3632	4086	5142	3492	3626	4622	3724	6022	5608	5670	6900	5998	4762	4762	3706	3706	5208	14836	13872	13536	12826	15256	13152	12326	12950	13726	13092	12796
4938	8.95466	753.524	Pos	3058	3010	3010	3864	3274	3274	3782	3782	3094	8990	3094	3956	3010	3010	3010	3010	3010	3378	3010	3010	5832	4148	4148	3296	3010	3010	3452	3524	3100	3304	3156	3156	3010	3010	4382	3010	3010	3010	3010	3010	3010	3010	3010	3010	3010	3010
4942	8.93403	802.739	Pos	351798	358532	493858	410160	390304	423182	381346	190710	362622	241120	291962	341372	333862	292428	341732	355062	254146	289078	365100	316390	380114	335544	334282	284940	397122	345676	381942	390114	384972	439550	335898	438048	551716	312808	347798	451560	387340	420758	343836	426942	331648	337644	360436	420294	423404	412198
4943	8.93146	803.743	Pos	103948	100520	140612	115750	117832	125004	113470	53950	108402	67718	81610	97098	92522	84146	98548	103016	71648	80950	105942	94236	113718	93212	100382	85140	110950	98416	108842	114978	109614	123404	98322	118160	160460	88804	98294	123644	110202	122834	96406	124190	96456	95492	104528	126440	120674	118074
4945	8.94101	827.732	Pos	8756	8756	10086	7906	7906	9622	8322	3676	4978	4978	7132	9688	7210	7210	3676	3676	5648	6948	6948	7242	3676	5020	3676	3676	7014	3676	8378	3676	3676	8274	3676	3676	3676	3676	5306	10840	9930	10576	9836	11286	10654	9410	9410	9410	9410	11156
4946	8.93722	828.734	Pos	4892	4772	5488	6666	4964	6094	3992	3992	5216	3626	3626	5008	4416	4488	5428	4816	3072	3728	4010	4238	5142	3038	3598	3720	3772	4972	4836	5446	4998	5488	5240	5422	8868	3870	4014	6720	5622	6912	6076	6036	6170	6818	5446	5570	5254	6828
4949	8.94788	452.383	Pos	7852	7644	10454	10278	6578	7892	6836	3818	6424	5176	6328	8348	9456	8476	9738	6674	7572	8432	8852	7974	7862	8406	8130	9392	6504	6950	9548	6340	5978	7536	8976	8432	16550	7546	5456	7320	9758	11370	12830	6366	9760	8214	10844	10158	7460	6704
4950	8.94107	453.389	Pos	18430	19156	23206	26994	19402	18492	18574	8960	15590	14588	15348	23034	23720	22558	24214	15660	20312	22688	24640	21522	20402	17050	20774	24866	19204	17558	23226	15714	19974	19724	24056	26562	45960	24104	15178	21744	31222	26566	31500	14468	29818	19686	29416	26582	21546	15670
4954	8.96883	570.545	Pos	4550	3032	3032	4128	3850	3850	3554	7652	3032	11908	7320	3032	3032	3032	4104	4464	4104	5590	3032	3032	3032	3032	3032	3032	3032	3032	3032	3032	3032	3032	3032	3032	3032	3032	3032	3032	3032	3032	3032	3032	3032	3032	3032	3032	3032	3032
4962	8.93969	1193.12	Pos	11452	13602	11452	10906	12640	10906	9112	9112	9376	6790	6790	14892	18196	14892	18492	6790	6790	12708	20040	12708	12068	11850	11850	16724	16724	17484	15720	10370	13368	12248	16362	19462	26168	17224	17224	10164	19222	14540	21464	14540	19086	18782	19896	14046	12180	11460
4963	8.99822	226.952	Pos	4888	9362	5990	7670	3180	3180	4516	4516	13208	5966	5966	3180	3180	6652	3180	3180	4226	3702	4776	4466	3180	3180	3598	4136	4956	4136	3180	6904	3180	3180	7248	3180	3180	6850	3180	8832	7006	3500	3500	3500	4712	6550	3500	3500	3500	7186
4970	8.91619	375.382	Pos	5084	5372	5526	4316	5646	5720	4794	4174	4338	3880	4724	4546	4740	5098	5380	4680	4812	4576	5032	4406	4448	4204	4506	4866	4822	4708	5356	4982	4868	5386	5380	4646	5346	4222	5192	5112	5614	5436	4698	5568	4846	4928	4838	4440	4474	5044
4972	8.94175	389.396	Pos	4100	5402	4100	4480	4664	4926	4566	3438	4652	3798	3904	3438	4402	3438	3982	3982	4816	4288	4608	3524	4070	3844	3844	4082	4366	4082	3438	4282	3438	3438	4726	3438	3438	5172	3438	4484	4420	4024	4840	3906	4484	4094	4638	4484	4484	4484
4984	8.97684	797.711	Pos	28564	15212	11260	35752	22824	27430	27276	39196	25256	63624	44588	38780	30192	22850	19606	22572	13888	33378	17390	26996	33276	37650	25604	35614	24828	25004	34026	21796	27726	23908	25888	18342	14438	14534	36386	20324	18260	19882	18150	22662	19324	15372	15402	18400	18082	17560
4987	8.96003	799.723	Pos	160430	158232	184418	196178	198376	188330	178088	127626	164454	199498	182788	175840	172542	150852	155076	164426	107726	146550	162470	150360	179580	165254	161190	159770	178396	181512	166820	182628	183606	197214	166934	206002	220008	145344	170092	208636	171102	203270	158352	210856	170292	159048	159338	180014	180968	175682
4989	8.98347	903.587	Pos	3156	3156	3616	3010	3010	3236	3672	3672	3010	3206	3010	3014	3010	3100	3010	3472	3010	3256	3010	3010	3010	3010	3010	3010	3010	3010	3010	3010	3234	3010	3010	3214	3160	3382	3160	3272	3414	3840	3752	3664	3326	3196	4034	3188	3328	3188
4991	8.98586	905.596	Pos	15326	16224	15928	4956	17072	16362	16616	12246	17146	14998	12974	16904	17844	16046	14384	16634	15682	14838	15812	15646	19148	16432	16066	13510	15774	15282	17284	14012	17010	17594	15844	16156	15202	15662	16234	19400	20026	20794	20980	20650	18602	17796	16514	16776	18148	14046
4997	8.99289	370.358	Pos	74498	64334	70428	84590	80952	73384	76914	76480	75864	76926	82590	80090	74722	68762	72698	68208	64252	74516	69874	68446	76556	78738	71072	82220	71368	71334	75734	73992	68458	77764	74112	69054	72210	64762	74326	65268	69748	78768	68260	71358	71260	71004	76394	73036	70060	67544
5009	8.99638	1165.1	Pos	9558	5038	4900	10104	5186	9006	8166	12894	6138	12218	9970	12692	9554	10402	8598	6166	8592	14158	5662	9132	8442	12490	8650	11016	7728	7848	9762	7114	7402	4750	8876	5124	4446	7508	10876	5326	4836	6440	7836	3732	6976	7770	8436	7336	6430	4294
5011	8.9832	1167.11	Pos	31866	30596	37306	21988	21988	30234	34672	25974	22472	22472	31304	33668	30756	30756	37660	25616	36190	31966	31966	32834	26950	31680	26950	32622	31616	29366	35544	21988	21988	25548	32914	30592	21988	37212	21988	23162	23162	23162	23162	23162	34532	30886	23162	31494	26934	23162
5015	9.02905	595.529	Pos	39980	12176	12176	43228	44174	43228	40770	41446	53798	77018	50402	20186	26544	20186	6820	24736	6820	36500	6820	6820	6820	6820	6820	6820	6820	6820	6820	6820	6820	6820	6820	6820	6820	6820	6820	11156	6820	12086	6820	12146	6820	9792	18062	6820	6820	6820
5019	9.01241	703.511	Pos	13126	8876	8082	16358	12830	12320	9212	9212	16242	32250	13410	6768	9844	6768	12006	14048	12006	17970	9580	13392	9968	11834	9968	6768	6768	13290	19942	12366	12366	18586	9540	9540	13284	9214	9214	8464	8474	10344	10192	11514	9898	7078	9988	10862	10648	6768
5023	9.02643	729.525	Pos	37668	10576	10576	10576	10576	10576	10576	10576	10576	101418	10576	67162	36160	36160	10576	10576	10576	10576	23498	10576	82404	10576	10576	10576	10576	10576	59416	40506	40824	10576	10576	24938	10576	10576	10576	10576	10576	10576	28134	10576	27378	10576	10576	10576	26810	10576
5025	9.01549	769.566	Pos	41438	59520	54838	17096	57092	49486	53510	19194	64202	30118	30118	38056	46752	43258	46586	47094	44600	35484	53620	48678	47494	47494	52846	59034	42086	42052	44140	46524	44918	48350	40750	52132	87442	52080	42850	67752	67296	65774	60832	64048	57916	54862	60948	54064	66648	56166
5030	9.02892	874.549	Pos	4244	3018	3018	3294	5788	8066	4366	10526	12680	26752	4686	12294	4330	5120	3682	8234	3300	7840	7840	8026	8580	6502	3378	6200	6504	6634	9732	5648	8172	7996	11018	3038	5964	3876	9614	3324	3324	3118	3324	3018	3040	4122	3276	3654	3706	3890
5033	9.01777	1161.83	Pos	3752	6634	8234	3678	3678	6070	3102	3102	5902	3102	3102	4110	6918	5022	4534	5246	4780	3102	6862	3102	3102	3102	6768	3102	3738	3102	4856	5586	4856	3102	3102	3102	9422	4884	4884	5216	7696	8238	9424	6292	9238	6566	6186	9854	10740	8158
5035	9.03419	361.327	Pos	3476	3000	3000	3220	3420	3220	3172	3172	3308	3000	3000	3000	3300	3000	3006	3000	3000	3100	3348	3100	3144	3258	3260	3000	3000	3246	3404	3452	3404	3000	3336	3000	3000	3000	3288	3000	3424	3346	3130	3192	3062	3000	3000	3000	3000	3000
5036	9.03598	544.457	Pos	10918	10358	13014	13926	11466	11842	12608	11714	15686	9264	8982	12046	14468	9566	27190	12036	6750	14004	10482	9532	13138	9182	9148	24336	9948	11792	11984	11240	9576	11772	11400	10510	27980	7440	12144	16086	14220	15006	14424	14476	13264	13768	17952	12034	12644	12424
5039	9.04365	548.403	Pos	4626	3014	3014	3034	3014	3014	15910	7370	5186	60838	5186	7180	5812	3450	28350	7582	7582	13608	3014	3014	3014	4058	3014	68578	9614	14080	3014	3014	3322	3014	3014	3014	3014	3014	7468	3346	3014	3014	3042	3014	3014	3014	4006	3014	3014	3014
5048	9.04937	636.525	Pos	63342	20648	20648	79662	64386	64386	45410	93736	50568	138892	88132	43594	43594	45194	44222	46028	44222	70390	28466	16872	3394	3394	3394	3394	3394	3394	3394	3394	3394	3394	3394	3394	3394	3394	3394	19712	20050	16622	16380	20006	16384	17212	17900	14354	15028	15610
5049	9.05172	637.529	Pos	15456	5280	5280	19380	14138	14138	11476	19196	13422	29194	21036	11118	11118	12234	10864	11818	10864	17624	7174	4624	3416	3416	3416	3416	3416	3416	3416	3416	3416	3416	3416	3416	3416	3416	3416	4332	4584	4460	4122	4028	4460	4470	4522	3678	3416	4268
5057	9.04248	704.578	Pos	609272	256470	151704	391364	269816	353958	231714	319164	451922	1182074	1226374	666588	390282	415996	96788	134728	128322	531838	248476	484430	421186	484714	333254	272784	188040	126852	524694	266396	357024	283860	226708	192590	170826	101950	281768	306892	296474	310598	257230	312852	258030	288746	301356	254452	260160	263334
5061	9.02778	707.541	Pos	88854	31082	22026	142712	91000	121030	108786	134908	83382	185278	55766	137236	79304	77046	54060	69410	60856	119928	61060	95184	153946	200252	100664	147798	109736	109292	125282	83946	71464	91450	100304	43592	76642	51618	166048	74246	71172	75912	63730	70610	63160	64944	72242	59156	61816	64414
5063	9.02872	709.548	Pos	3880	3010	3010	5936	4526	4526	5070	6508	3010	3010	3010	3010	3010	3768	3110	3110	3330	6438	3010	3010	6916	9566	4878	7916	4828	4900	5870	4244	3830	4332	4414	4332	3018	3018	6850	3010	3010	3010	3010	3952	3010	3010	3010	3010	3122	3010
5069	9.03308	791.543	Pos	72694	26780	26780	14710	10486	10486	20634	20634	36296	76436	28590	50176	43322	30542	22984	24578	22984	46622	25696	81174	104462	65552	27294	10486	10486	48232	10486	13330	10486	10486	10486	10486	16140	11116	11116	29320	29142	20734	20734	20734	27586	20734	20734	20734	27328	20734
5070	9.02749	792.547	Pos	20268	6588	7136	6690	6320	6320	7352	7352	8694	25208	8694	15568	12048	9458	6956	7434	6604	14608	8114	22710	29542	17900	8444	7574	7506	13542	6384	4974	5896	5098	5842	5098	5724	4974	4974	9368	9094	9576	8188	8426	8510	7608	8540	7634	8518	8220
5080	9.01915	1162.33	Pos	4742	4742	10340	4496	4496	6858	3928	3928	3928	3928	3928	3928	3928	5936	6096	5426	5426	7886	9722	7886	3928	6490	3928	9962	4496	4496	4488	7018	7222	3928	3928	3928	11268	3928	3928	9062	9062	9020	10824	7258	9062	7620	7556	10592	12402	9516
5084	9.0756	673.6	Pos	3834	3046	3046	4024	4514	4024	3046	5222	4732	13704	4732	3046	3046	3048	3046	3744	3046	5408	3046	3046	3046	3046	3046	3046	3046	3046	3046	3046	3046	3046	3046	3046	3046	3046	3046	3046	3046	3046	3046	3046	3046	3046	3046	3046	3046	3046
5085	9.06123	841.533	Pos	7234	5458	7474	8246	8246	8496	4712	4712	9106	3668	3668	6602	7180	3844	8080	9122	8080	3668	5116	3668	7392	3668	5184	7912	7912	9340	7144	10340	7438	5572	7312	5572	23718	3940	3940	7220	5866	6026	6782	5108	5812	9106	9739	9422	10056	10230
5086	9.06757	868.591	Pos	6354	4140	4140	9554	9554	13952	6800	21224	16802	80424	10006	21544	7670	9016	4636	13016	6862	16134	14454	14454	11744	12974	6804	10808	9546	9626	14944	7686	12576	10306	14372	4580	7880	8628	21508	5310	5066	4970	5346	5137	5072	5702	5202	5312	5060	4140
5090	9.08144	652.499	Pos	8830	3644	3644	10416	8264	8264	7386	12482	7592	15642	12876	3104	6958	3104	6324	6324	8190	10802	4946	4946	3104	3104	3104	3104	3104	3104	3104	3104	3104	3104	3104	3104	3104	3104	3104	3188	3104	3104	3104	3104	3104	3104	3104	3104	3104	3104
5091	9.07734	671.592	Pos	35132	11848	11848	38562	33378	33378	23498	47740	30362	126284	45618	23484	23484	25094	22134	28974	22134	47810	15362	15362	6574	6574	6574	6574	6574	6574	6574	6574	6574	6574	6574	6574	6574	6574	6574	6574	9990	6574	6574	9570	8746	7916	8792	8232	6574	8624
5099	9.11011	941.529	Pos	5176	3182	4064	3004	3004	3004	3004	3004	3004	3004	3004	3204	3488	3204	3004	3004	3004	3874	3450	5082	7812	4204	3746	3004	3004	3004	3004	3004	3004	3004	3004	3004	3004	3004	3004	3430	3712	3332	3232	3170	3118	3080	3666	3004	3052	3620
5101	9.13025	634.51	Pos	46874	24612	24612	64280	44804	44804	42470	66388	40762	79314	77002	47878	47878	53210	42928	47168	42928	57732	24876	21186	14396	14396	14396	14396	14396	14396	14396	14396	14396	14396	14396	14396	14396	14396	14396	15772	16160	19520	15778	15324	15046	17438	16414	14396	15184	16158
5115	9.15138	783.573	Pos	346776	106258	96974	125806	79280	98360	62520	145376	126644	372520	144814	252156	227962	204140	68902	73102	58194	464926	143416	352914	497976	300140	195416	93604	111346	112508	128052	76864	81574	59586	111746	37488	41550	23032	77236	136860	140540	138726	137266	132640	129922	128264	132960	128608	124798	125874
5118	9.19262	733.681	Pos	8558	6808	6808	10578	7978	8932	8604	10272	9324	16426	9324	11090	7074	8356	6808	6808	6808	11048	8164	8164	9416	11916	9546	10456	8208	8826	11228	10004	7972	7588	10058	7588	6808	6808	12908	8370	6808	6808	7884	6808	8140	7442	6808	7944	6808	7106
5120	9.16926	780.045	Pos	5966	3062	3062	3858	3062	3062	3238	3238	3062	6692	3062	6522	3854	3854	3062	3062	3062	8786	6936	6936	12046	7308	4942	3062	3062	3062	3516	3062	3062	3062	4432	3062	3062	3062	3062	3062	3062	3780	3062	3072	3062	3062	3062	3062	3062	3062
5124	9.18675	833.674	Pos	6102	3284	3284	11474	6840	8616	6998	8108	7308	13902	7308	11524	4906	7662	3284	4608	3864	9220	3638	6938	9504	12256	6790	9660	6108	7442	10678	9230	6382	7300	10844	4028	5200	4088	12074	5496	5578	4824	5264	4210	5636	5310	4844	4598	5242	4530
5127	9.19921	1026.49	Pos	3008	3004	3004	4158	3034	3714	4082	3756	3234	3330	3234	3370	3004	3004	3004	3004	3004	4058	3216	3216	3254	3982	3686	3422	3158	3602	3668	3650	3214	3038	3998	3038	3004	3004	4954	3004	3004	3004	3330	3004	3004	3046	3004	3004	3004	3150
5128	9.17681	1365.05	Pos	10468	3276	3276	19754	7880	7880	5632	13408	7568	60214	3644	4072	4072	5478	3276	3276	3276	22136	3276	3276	3276	3276	3276	3276	3276	3276	3276	3276	3276	3276	3276	3276	3276	3276	3276	3276	3276	3276	3276	3276	3276	3276	3276	3276	3276	3276
5129	9.17896	1366.06	Pos	8252	3300	3300	15196	6336	6336	5784	12112	6228	48548	3300	3300	3300	5326	3300	3300	3300	19818	3300	3300	3300	3300	3300	3300	3300	3300	3300	3300	3300	3300	3300	3300	3300	3300	3300	3300	3300	3300	3300	3300	3300	3300	3300	3300	3300	3300
5130	9.1767	1367.06	Pos	6708	3270	3270	10990	4694	4694	3270	8440	4076	39260	4076	3270	3270	3580	3270	3270	3270	12668	3270	3270	3270	3270	3270	3270	3270	3270	3270	3270	3270	3270	3270	3270	3270	3270	3270	3270	3270	3270	3270	3270	3270	3270	3270	3270	3270	3270
5140	9.19974	696.466	Pos	9310	6166	5966	11702	10164	8818	8844	9800	10262	9888	7176	8374	8472	9520	6954	8442	7196	9468	7726	8540	8056	8292	8184	10430	9164	8408	8306	9728	9498	10226	9686	8568	8510	8302	9202	9704	9832	9424	9284	8630	8840	9620	9756	8364	9790	9292
5142	9.18647	732.586	Pos	258204	122142	122142	550030	225780	365278	250996	404586	292786	1074320	141406	552956	188474	274406	122142	166660	122142	463988	132694	240824	405720	718088	297076	477152	225366	279560	536070	380054	215552	271436	458958	134580	221722	221722	633216	190416	186872	184982	186502	189604	174666	187914	185658	180414	188814	158616
5147	9.18839	735.563	Pos	104056	37424	27868	157740	97856	126758	92980	129248	107840	253450	59168	159366	83478	103318	50146	75374	54832	134924	59338	95066	135480	190780	103488	148584	92020	106318	160420	130092	87256	107994	156196	61366	85138	53912	178440	75978	75322	81782	74136	79978	76966	82986	71704	74888	79702	72268
5159	9.16432	841.625	Pos	41130	4804	3086	14702	7482	10496	5778	17542	14306	36864	9100	34938	19908	20014	4458	6824	3600	50436	9578	39608	64290	32692	22700	10554	10462	13110	16666	10316	9580	6936	13626	6936	4402	4402	9484	13178	11862	13706	12132	12212	12358	10604	11054	12828	11918	11962
5162	9.18887	1120.81	Pos	3706	3596	3596	21910	3596	12114	4528	9272	6650	46950	6650	25378	3784	3784	3596	3596	3596	15632	4612	4612	14602	42390	7400	13296	4652	6778	23328	15540	5652	3596	17966	3596	3596	3596	32672	3596	3596	3596	3596	3596	3596	3596	3596	3596	3596	3596
5165	9.19112	732.678	Pos	12988	7676	7676	21334	13318	15610	14450	20436	14976	51218	10270	23490	10954	13616	8120	10054	9106	22716	9982	13750	20030	29676	14424	22372	12904	13608	20874	16396	12184	12440	18120	10426	12372	8698	26194	12040	11322	11124	13150	11794	10474	11904	11244	10742	11880	10978
5166	9.18816	732.891	Pos	3186	3002	3002	9174	3098	5546	7052	7052	4184	13460	4184	8578	4490	4490	3002	3002	3002	6700	3450	3450	6232	11082	3876	6110	3148	3692	9198	5094	3042	4048	6800	4048	3314	3314	10952	3002	3002	3002	3002	3002	3002	3002	3002	3002	3002	3002
5167	9.18681	755.037	Pos	22306	4656	4656	57714	39138	45714	23288	38560	32852	65610	32852	56478	19016	42486	6746	20348	9942	39380	11864	26114	44820	70814	33958	42984	27128	32148	65762	48694	24860	49252	79664	11820	31340	31340	69476	20190	21062	24630	21678	18602	16630	21062	20028	18520	22584	21062
5168	9.19063	756.04	Pos	3984	3012	3012	8772	6690	7548	4444	6286	5548	9270	5548	9680	6528	6528	3012	3012	3012	5944	4014	4014	7490	11458	5986	6984	4206	5408	10004	7150	4162	8888	12016	8888	4236	4236	11838	3440	3316	4078	3422	3178	3212	3014	3428	3012	3914	3060
5175	9.18911	834.677	Pos	3534	3150	3150	6032	4872	4872	3214	4134	4094	7304	4094	5644	3386	3386	3150	3150	3150	4736	3520	3520	5654	7682	4950	5108	4044	4512	5894	4858	3426	4446	5478	4446	3150	3150	6180	3150	3150	3150	3150	3150	3150	3150	3150	3150	3150	3150
5178	9.18823	958.498	Pos	5160	3084	3084	8278	6256	7298	6684	7424	6792	6980	4034	6786	5718	6286	4242	5010	4504	6818	5068	6118	7128	8560	7328	6820	6178	6606	7356	6464	6008	6450	7236	5602	5936	5040	9188	5830	5360	5146	5386	5624	5588	5942	4908	5512	5552	4962
5179	9.19355	1109.82	Pos	3214	3214	3214	17774	8530	8530	5902	5902	4654	50688	4654	21460	3214	3214	3214	3214	3214	13688	3384	3384	12286	39424	6748	12212	3214	3214	19552	11230	3720	3214	14068	3214	3214	3214	28300	3214	3214	3214	3214	3214	3214	3214	3214	3214	3214	3214
5180	9.19337	1121.31	Pos	3006	3006	3006	14206	8116	8116	5986	5986	4828	34688	4828	18744	3006	3006	3006	3006	3006	11532	3006	3006	11302	31374	5804	8520	4846	4846	16042	10816	4228	3006	12822	3006	3006	3006	23860	3006	3006	3006	3006	3006	3006	3006	3006	3006	3006	3006
5190	9.24772	665.495	Pos	5092	3512	3512	14048	6282	9530	22016	22926	6800	13566	6800	11942	4698	5470	9374	37854	14330	8458	3512	5796	11512	12360	7162	23634	15610	17992	14288	9832	6782	13192	13402	9916	18764	15002	47338	8988	10042	8198	10528	9474	8124	8148	8538	8854	9250	8784
5202	9.28964	568.561	Pos	70088	41692	10558	34688	41586	15712	17954	17574	16780	13920	31898	15380	14172	11288	10032	13104	10868	12534	8118	53338	8738	4758	4144	7860	8490	9020	7462	6616	9932	7100	6424	5368	8364	9350	5952	18760	17472	18524	17384	19054	16696	16540	18288	16654	16062	18330
5203	9.29087	569.564	Pos	14782	8554	8554	7282	7874	3276	3268	4216	3654	3158	6796	3300	3044	3044	3044	3044	3044	3044	3044	10548	3044	3044	3044	3044	3044	3044	3044	3044	3044	3044	3044	3044	3044	3044	3044	3870	4506	3504	3734	3890	3322	4074	3534	3228	3074	3580
5206	9.29461	610.625	Pos	89028	50088	13268	52334	47700	18986	23794	24136	19284	26634	41422	23136	14974	14538	12120	13788	13548	16934	10158	61000	10040	6368	4504	9930	9434	10338	10888	7832	9776	7276	8402	6358	10186	9680	10666	20380	20876	19262	20394	20948	19816	20560	21710	19224	18534	21340
5207	9.29423	611.628	Pos	37664	20562	5400	20484	20964	7634	9718	9262	8912	12012	17574	9086	6180	6232	5322	5948	6000	6122	4720	26670	4752	3320	3320	5054	3836	3832	4658	3172	4286	3520	3194	3194	4442	4426	3928	8848	8918	8468	9564	8984	8842	8022	9020	9746	8160	9098
5213	9.29424	768.045	Pos	9208	3328	3328	23990	8832	17088	6724	13552	10272	31410	5468	23506	9582	11924	3328	3328	3328	14134	3538	10738	17348	24568	12156	18102	7946	10600	20906	15140	10366	14756	19814	14756	7648	5422	18324	7080	6126	6846	6948	5606	6528	7080	6746	6504	7080	6808
5215	9.29356	809.588	Pos	187936	49058	43228	64968	50248	59854	35658	76742	67476	197082	58310	132212	114590	86970	43504	39560	43926	230534	66948	146686	200846	168622	102856	61892	47838	70258	93006	57264	53868	39876	65976	22370	34026	20392	65082	63284	64486	63048	73280	61428	64846	61186	63714	60482	64802	57810
5216	9.29287	810.591	Pos	49628	14832	10810	18608	15586	16204	11496	22300	19540	53698	17942	37018	31196	24280	11104	11520	13470	66720	18212	42206	56020	46292	29274	17334	14696	19218	25776	15568	15476	11172	18606	6922	9302	6342	19422	18436	19240	19658	19496	17660	18124	17344	17756	18724	17994	16420
5217	9.2998	819.279	Pos	10350	12202	13132	8764	11626	10250	10910	8794	8792	7318	11170	10552	11752	9108	13432	11806	12068	7312	11186	11060	10010	7514	7514	9856	9562	10366	10310	10056	11250	10898	9400	11886	10596	10592	7714	8286	8756	7918	10214	8432	9030	9930	9756	12052	10602	13394
5220	9.29563	860.306	Pos	5762	7808	8958	3146	6296	5228	5788	3836	5792	5792	6596	3474	7150	4868	6914	7208	7134	3436	6422	5440	5440	3146	3146	4888	5270	6742	3816	5492	7314	6554	5064	7480	5736	6176	5736	5656	5502	4522	5794	4922	5284	6376	5904	6608	5772	6770
5221	9.29	861.305	Pos	4592	6294	7100	4412	5548	4412	4732	3436	4244	4244	5134	4012	5548	4012	6868	6476	6194	4228	4790	4228	4122	3290	3290	3416	4310	5470	3290	4742	5908	5276	4118	5510	4870	5126	4870	3922	4374	4178	4672	4168	4132	4518	4534	5002	4364	6004
5231	9.3003	818.279	Pos	14870	17872	18150	12546	16264	13572	14744	13036	12942	10132	14778	13112	16070	13932	18186	15688	15958	9770	14374	13484	12752	9878	3612	11914	12920	14550	13170	14862	15658	14672	13976	16426	13788	13396	10848	11310	10408	11312	12440	12554	11810	13228	13908	14820	13892	16740
5232	9.29908	820.278	Pos	9504	9830	9770	7838	9752	8436	8902	6268	7454	5574	10834	7810	9286	8394	10550	9896	9284	6370	7930	7812	8622	6582	6582	7416	7384	7992	8126	9786	8994	8904	8642	10266	8780	7372	6798	7192	7144	7434	7028	6594	7128	8494	7764	9094	8532	10122
5233	9.29799	821.278	Pos	4674	5052	5088	3702	4832	4474	3934	4304	3844	3328	4748	3920	4084	4014	6118	4716	4406	3234	3720	3754	4174	4010	4010	3842	4566	4368	4338	4342	5320	4764	4268	4750	5026	3848	3482	3120	3200	3716	3396	3340	4674	3926	4098	4736	4748	4774
5235	9.30684	867.641	Pos	19902	3256	3256	7426	5900	7982	4204	7770	8762	15216	4242	15232	11024	9374	3256	3810	3256	26234	5076	16472	25918	19742	12460	6934	5080	7838	11878	7578	7386	4668	8984	4668	4030	4030	6904	5946	5838	5996	6084	5368	5826	6146	5896	5686	6452	5638
5238	9.31555	1490.12	Pos	3074	3074	3074	10100	4950	4950	6110	6110	3338	3074	3074	14024	3074	3074	3074	3074	3074	8468	3074	3074	5558	16322	3580	6834	3074	3074	10064	5862	5862	3074	7818	3074	3074	3074	15968	3074	3074	3074	3074	3074	3074	3074	3074	3074	3074	3074
5243	9.33844	758.602	Pos	296484	115074	115074	530624	217094	365682	254448	439018	285662	1409544	198234	649812	248854	278010	115074	141902	133892	474312	129572	245962	331778	708294	308916	429040	178100	221252	502038	339304	230736	223096	378294	125206	194346	139498	613108	194610	176154	189774	186198	180998	170108	183014	177360	180442	171106	166454
5244	9.33785	758.696	Pos	17354	7880	6028	26942	13644	18694	15114	22644	16160	86664	16160	32312	13724	13724	6028	11338	6028	28172	10274	14882	17822	35842	17502	21852	13454	13502	24600	17012	17012	12440	18098	10010	12888	12888	32046	11272	11040	11940	13272	12876	12650	11040	11632	11856	11040	12076
5245	9.34115	758.778	Pos	4792	3022	3022	10452	4792	5752	4830	7278	4336	14222	3372	8690	4274	4364	3022	3022	3022	7306	4152	4152	4918	11176	4724	5930	3620	3772	7834	5042	4056	3622	5780	3622	3034	3034	10526	3022	3022	3434	3108	3062	3022	3022	3182	3022	3022	3022
5249	9.3385	761.579	Pos	120006	41424	28662	177180	99080	148616	106614	153626	114332	341866	87600	208684	113890	110718	63026	70774	66208	157338	60112	105312	122890	209808	120474	150770	82022	94972	183700	136692	103254	106820	147568	64056	86564	66914	185376	89444	80320	84422	85742	80302	78012	89572	83282	78406	85768	80232
5253	9.33534	770.062	Pos	9694	3182	3182	17384	6608	11526	6114	13094	8654	43078	8654	24488	9262	7384	3182	3182	3182	15596	6976	6976	10354	26148	9920	17890	5556	5556	18704	12808	6314	7930	15484	7930	5002	3182	22984	4628	4516	5046	4374	3612	3612	5460	4510	3612	3612	3612
5254	9.33848	770.565	Pos	9992	3340	3340	14274	8910	7796	7532	12158	7910	24718	7910	14078	8074	9016	3256	9820	3256	14702	4920	7366	8434	16610	6860	10678	5000	5000	11484	8544	8544	3256	11054	3256	4070	4070	14712	4978	4888	5210	5990	5518	5254	5210	5024	4902	5210	4500
5255	9.34485	781.053	Pos	25522	4460	4460	48820	24120	42184	20528	37034	26008	61656	14138	59782	31232	26542	8576	13276	9058	36730	10190	24934	33348	66884	35082	40264	20326	20326	53624	40374	26262	30700	50226	30700	17532	14560	58714	19746	17019	17166	16760	16872	15560	21490	15708	15200	15630	14740
5256	9.34094	782.056	Pos	4904	3016	3016	8650	4200	9198	4190	7180	5018	11998	5018	10894	5156	5564	3016	3016	3016	6730	5596	5596	6938	11450	6882	7752	4068	4146	9956	7524	4748	6380	8658	6380	3016	3016	10728	3830	3632	3434	4132	3034	3548	4052	3548	3184	3548	3202
5264	9.33601	859.689	Pos	6652	3116	3116	10460	5874	9080	5916	8622	7380	16978	5164	11672	6896	7832	3116	3986	4674	10738	3788	6544	7846	13218	8270	7942	5454	6402	10528	9076	6876	6038	9496	3816	5676	5104	11216	4394	5360	4838	5524	5094	5176	4050	5386	5278	4514	4680
5265	9.33788	860.693	Pos	4404	3040	3040	5770	3328	5082	3362	5166	4472	8786	4472	6370	3344	4192	3040	3040	3040	5980	4092	4092	4058	7488	5184	4652	3040	3518	5734	4324	3604	3838	5138	3838	3346	3346	6586	3040	3040	3156	3040	3040	3528	3040	3040	3040	3046	3040
5267	9.31817	917.529	Pos	16086	17522	16672	16810	17296	18996	17144	17308	17852	10548	18898	15532	18186	20724	16358	15112	19990	14792	19162	19034	18102	16698	21032	16648	22626	20096	18364	19642	22454	23022	20620	25592	20458	23974	18572	20958	21612	20910	21476	21152	21288	19208	22858	19374	18948	20902
5269	9.33579	1148.34	Pos	3138	3138	3138	8644	6458	6458	6196	6196	3138	57954	3138	18892	3138	3138	3138	3138	3138	8312	3138	3138	4012	22686	5594	5268	3138	3138	11610	6190	6190	3138	5322	3138	3138	3138	15470	3138	3138	3138	3138	3138	3138	3138	3138	3138	3138	3138
5270	9.34063	1148.84	Pos	4584	3078	3078	12802	7182	7182	9940	9940	4420	87054	4420	25674	3078	3078	3078	3078	3078	11592	4008	4008	6190	30214	6550	7088	3078	3078	16546	7746	7746	3078	8374	3078	3078	3078	19652	3078	3078	3078	3078	3078	3078	3078	3078	3078	3078	3078
5271	9.3409	1159.33	Pos	3232	3066	3066	8376	7460	7460	8680	8680	3916	41688	3916	21174	3110	3110	3066	3066	3066	8850	3066	3066	6210	22932	5896	6094	3066	3066	13756	6382	3066	3066	6246	3066	3066	3066	17400	3066	3066	3066	3066	3066	3066	3066	3066	3066	3066	3066
5273	9.33966	1160.34	Pos	3312	3312	3312	8836	7624	7624	7556	7556	4280	43020	4280	22128	3626	3626	3312	3312	3312	10262	4102	4102	6672	26152	7142	3312	3312	3312	14958	7986	3804	3312	6898	3312	3312	3312	18148	3312	3312	3312	3312	3312	3312	3312	3312	3312	3312	3312
5281	9.3717	634.51	Pos	33968	19246	19246	29326	39408	29326	30450	35502	27060	21970	59564	23644	23644	30134	36970	43602	36970	30066	23842	13644	9984	9984	9984	9984	9984	9984	9984	9984	9984	9984	9984	9984	9984	9984	9984	13066	12576	11680	12572	11898	10846	11824	11002	11478	9984	11728
[truncated: 10,056 more rows]
[truncated: 9 more columns]
