# Supplementary material for: Profiling lipidomic changes in dengue-resistant and dengue-susceptible strains of Colombian Aedes aegypti after dengue virus challenge
Source: PLoS Negl Trop Dis. 2023 Oct 17;17(10):e0011676. doi: 10.1371/journal.pntd.0011676 (PMC10581493; doi:10.1371/journal.pntd.0011676)
Supplement: S3 Table — (XLSX) [file pntd.0011676.s004.xlsx]

## Sheet: Sheet1
SUS-B+V_vs_SUS-B-18hpi	MIB-B+V_vs_MIB-B-18hpi	MIB-B+V_vs_SUS-B+V-18hpi	SUS-B+V_vs_SUS-B-24hpi	MIB-B+V_vs_MIB-B-24hpi	MIB-B+V_vs_SUS-B+V-24hpi	SUS-B+V_vs_SUS-B-36hpi	MIB-B+V_vs_MIB-B36hpi	MIB-B+V_vs_SUS-B+V36hpi
PC O-20:2-DR	PA O-44:6-UR	HexCer 36:0;O5-UR			PA O-39:1-DR	SHexCer 37:2;O2-DR	SM d14:0_13:0-UR	Leupeptin (naturally occurring protease inhibitor, bacteria metabolite)-DR
	Cer d18:1_18:1;O3-UR	Cer d18:1_18:1;O3-UR			TG 18:1_18:2_18:3-DR	ACer 92:4;O5-DR	Hex2Cer 30:0;O6-UR	DGCC 36:5-UR
	FA 14:0;O-UR	PR 40:15;O4-UR			PC 18:1_18:2-DR	PIP3 36:9-DR	PI O-40:0;O-UR	MIPC 30:2;O3-UR
	Cer d18:0_22:1;O2-UR	FA 14:0;O-UR			PC 16:2_24:4-DR	Hex2Cer 43:3;O4-DR	Cer 35:2;O3-UR	Car 24:0;O-UR
	PR 40:15;O4-UR	Cer d18:0_22:1;O2-UR			TG 12:0_12:1_18:5-DR	LPI O-32:6-DR	PE-Cer 36:4;O2-UR	3-hydroxy-3-methyl-5-oxo-5-[[(2R,3S,4S,5R,6S)-3,4,5-trihydroxy-6-(2-methyl-4-oxopyran-3-yl)oxyoxan-2-yl]methoxy]pentanoic acid (plant metabolite)-UR
	Cer d16:0_12:0;O2-UR	Cer d16:0_12:0;O2-UR			FA 18:0-DR	Cer 35:1;O4-DR	FA 38:6-UR	PI-Cer 37:6;O6-UR
	Cer d22:0_16:0;O2-UR	PR 32:0;O-UR			FA 22:0;O4-DR	Hex2Cer 32:5;O4-DR	PE-Cer 34:4;O2-UR	PC 26:3;O3-DR
	PG 30:8-UR	Cer d22:0_16:0;O2-UR			PC 14:1_24:2-DR	PC 18:2_18:2-DR	FA 43:0;O-UR	PR 20:0;O2 (Phytanic acid, branched chain fatty acid that humans can obtain through the consumption of dairy products, ruminant animal fats, and certain fish)-UR
	Cer d18:0_22:0;O2-UR	ACer 62:0;O3-UR			ST 20:3;O4;GlcA-DR	PC 16:1_18:1-DR	PG O-37:0;O-UR	Cer 34:0;O3-UR
	Cer 38:0;O3-UR	Cer d18:0_22:0;O2-UR			SHexCer 44:0;O2-DR	Hex2Cer 28:0;O6-DR	SM d14:0_15:0-UR	Car 25:0;O2-DR
	PR 32:0;O-UR	PG 30:8-UR			TG 16:1_18:1_20:3-DR	SM 36:1;O2-DR	PE O-38:0-UR	Cer d18:1_18:1;O3-UR
	Cer d16:0_16:0;O2-UR	Cer 38:0;O3-UR			DG O-50:6-DR	Cer d16:0_20:1;O2-DR	PE-Cer 36:4;O3-UR	DG 59:14-UR
	Cer 34:0;O3-UR	Cer d16:0_16:0;O2-UR			TG 16:0_20:4_22:5-DR	HexCer 31:3;O2-DR	DG 40:8;O2-UR	PC 18:0_20:3;O3-UR
	MGDG 32:1-UR	Cer 34:0;O3-UR			DG 33:1;O-DR	MG O-16:0-DR	LPG 17:1-UR	PR 24:4;O-UR
	MG 15:0-UR	MG 15:0-UR			TG 14:0_20:4_22:5-DR	Cer 36:2;O2-DR	LPE O-34:5-UR	MG 15:0-UR
	LPI O-20:0-UR	DG 44:2;O12;N;P-UR			ST 26:0;O4;S-DR	PK 37:2;O9-DR	Dicyclohexylphthalate (contaminant)-UR	Car 26:3-UR
	Hex(3)-Cer 44:1;O2-UR	LPI O-20:0-UR			ST 27:6;O2;F-DR	DG 16:0_16:1-DR	Cer d14:2_20:1;O2-UR	LPG 29:5;O-DR
	DG 8:0_27:0-UR	ST 30:1;O6;T-UR			DG 60:11-DR	SM 35:2;O4-DR	HexCer 36:0;O4-UR	LPI 16:0;O-DR
	LPI 22:6;O-UR	NAE 17:3;O3-UR			PC 45:5-DR	GlcCer 30:0-DR	SM 31:0;O2-UR	PG 38:0-DR
	ST 29:5;O7;GlcA-UR	PE-Cer 36:4;O3-UR			SM d14:0_26:1-DR	PIP3 36:8;O-DR	PG O-27:0-UR	Car 27:0;O2-DR
	Cer d14:1_27:0;O2-UR	LPI 22:6;O-UR			FA 20:0-DR	SM d14:0_19:1-DR	PS 18:1_18:1-UR	PC 22:0_16:1-UR
	SPB 18:0;O3 (Phytosphingosine)-UR	ST 27:3;O8;HexNAc-UR			CerP 52:5;O2-DR	Cer 37:1;O4-DR	SHexCer 39:6;O2-UR	CE 18:2-DR
	DGMG 18:5-UR	ST 29:5;O7;GlcA-UR			FA 39:0;O7;N-DR	PI 39:7-DR	Cer d18:1_24:2;O2-UR	Cer d18:0_22:1;O2-UR
	MG 17:0-UR	Lauryldiethanolamine (surfactant used for hair conditioning, contaminant)-UR			PC 38:2-DR	PC 33:4-DR	PE-Cer 38:1;O3-UR	LPI O-34:5-DR
	Stachybocin B (Fungi metabolite)-UR	DG 8:0_27:0-UR			DG 37:0;O2-DR	Cer 34:2;O5-DR	PC O_18:0_16:1-UR	Cer 37:0;O2-DR
	Cer d18:0_18:0-UR	TG 36:4;O2-UR			PE 17:1_26:4-DR	PC O-18:0_20:4-DR	DG 42:8;O-UR	SPB 18:0;O3 (Phytosphingosine)-UR
	ST 30:1;O6;T-UR	Stachybocin B (Fungi metabolite)-UR			TG 44:7;O2-DR	CE 28:0;O2-DR	PE 25:1;O2-UR	LPG O-26:3-DR
	Cer d16:0_22:1;O2-UR	DGMG 18:5-UR			ST 27:2;O7-DR	PA O-46:11-DR	PG 42:7-UR	LPG 33:6-DR
	ST 24:1;O6;HexNAc-UR	ST 24:1;O6;HexNAc-UR			SM 38:1;O4-DR	PEtOH 18:2_20:5-DR	PE-Cer 32:2;O2-UR	Stachybocin B (Fungi metabolite)-UR
	ST 27:3;O8;HexNAc-UR	SPB 18:0;O3 (Phytosphingosine)-UR			PE O-16:1_20:4-DR	Cer d16:0_18:1-DR	LPG 21:0;O-UR	PG 25:0-DR
	ST 24:0;O2-UR	FA 45:0;O-UR			SM 44:2;O6-DR	PI-Cer 37:2;O4-DR	PE 12:0_26:1-UR	PI-Cer 34:5;O5-DR
	ST 29:2;O8;T-UR	MG 17:0-UR			TG 12:0_22:2_22:6-DR	PC 18:0_18:2-DR	PA 48:8-UR	PC 15:0_16:1-UR
	PI-Cer 37:6;O6-UR	ST 29:6;O4;GlcA-UR			CE 22:6-DR		MIPC 44:0;O3-UR	Car 17:3-UR
	ST 29:6;O4;GlcA-UR	SM 40:6;O3-UR			LPG 18:0-DR		Cer d18:1_24:1;O2-UR	Cer d16:0_16:0;O2-UR
	ST 30:0;O6;GlcA-UR	Cer d18:0_18:0-UR			Car 33:6;O-DR		PI 37:9;O-UR	PA O-36:1-UR
	MIPC 30:2;O3-UR	MGDG 34:1-UR			SM 42:2;O5-DR		Cer 42:0;O6-UR	HexCer 50:4;O2-DR
	LPE 18:0-UR	PG 27:6-UR			CE 22:2-DR		PR 53:12;O2-UR	DGCC 36:6-DR
	CL 14:0_14:0_18:1_18:1-UR	Cer d16:0_22:1;O2-UR			PC 16:4_24:4-DR		MIPC 39:5;O2-UR	Cer d16:0_22:1;O2-UR
	AcylGlcADG 20:3_22:6_22:6-UR	PE-Cer 36:1;O2-UR					Cer 33:2;O3-UR	ACer 72:6;O2-DR
	Lauryldiethanolamine (surfactant used for hair con-UR	ST 29:2;O8;T-UR					PE O-18:0_18:3-UR	PK 20:7;O6-UR
	Car 26:3-UR	SM d15:3_22:2-UR					Cer d14:1_22:2;O2-UR	LPG 21:0;O-UR
	LPI 27:7-UR	PI-Cer 37:6;O6-UR					PE-Cer 34:3;O3-UR	LPI O-19:0-DR
	FA 22:6 (Docosahexaenoic acid or DHA, omega-3 fatt-UR	ST 24:0;O2-UR					NAT 34:7;O2-UR	MG 17:0-UR
	PI-Cer 34:1;O2-UR	NAE 26:2-UR					HexCer d14:1_28:2;O2-UR	NAT 34:7;O2-UR
	FA 45:0;O-UR	MGDG 32:1-UR					DG 47:8-UR	Cer 34:1;O2-UR
	CerP 44:6;O2-UR	MIPC 30:2;O3-UR					LPG 11:1-UR	Cer 34:4;O5-DR
	PA 45:6-UR	TG 48:2;O2-UR					HexCer 33:4;O2-UR	Hex(2)-HexNAc(2)-Cer 44:1;O2-DR
	MGDG 34:1-UR	NA 41:2;O5;N-UR					Cer t15:2_30:2;O4-UR	ST 24:1;O3;S-DR
	HexCer 36:5;O2-UR	ST 39:2;O13-UR					HexCer d18:1_24:1;O2-UR	PG 34:0-DR
	PA 43:10-UR	ST 30:2;O3;S-UR					PE-Cer 36:2;O2-UR	PE 18:1_20:2-UR
	ST 29:2;O7;T-UR	FA 20:3;O4-UR					PE O-18:0_16:1-UR	Dicyclohexylphthalate (contaminant)-DR
	TG 72:2-UR	FA 20:3;O5-UR					PE-Cer 34:4;O3-UR	DG dO-37:0-UR
	PA 40:0-UR	FA 18:1;O4-UR					ST 22:4;O3;G-UR	PG 27:6-UR
	ST 22:0;O6;GlcA-UR	FA 20:2;O4-UR					PI-Cer 38:0;O6-UR	NAE 15:0;O4-DR
	PG 27:6-UR	FA 20:1;O3-UR					PE-Cer 41:1;O4-UR	Lauryldiethanolamine (surfactant used for hair conditioning, contaminant)-UR
	ST 24:0;O4;S-UR	FA 34:0;O6-UR					LPS O-24:0;O-UR	SPB 17:1;O2-DR
	CerP 42:6;O2-UR	FA 18:2;O4-UR					PE 18:1_18:2;O (PE 18:1_9-HODE)-UR	Cer d18:0_22:0;O2-UR
	PG 45:12-UR	FA 19:1;O4-UR					PG 40:8-UR	Cer d17:0_17:0;O2-DR
	NA 41:2;O5;N-UR	FA 28:4-UR					PS 18:0_18:1-UR	PG 63:2-UR
	PC 12:0_16:1-UR	FA 17:3;O4-UR					PG 44:10-UR	PG 65:3-UR
	PS 14:1_18:2-UR	FA 27:1;O7-UR					ST 43:3;O2-UR	Cer 38:0;O3-UR
	ST 39:2;O13-UR	FA 16:1;O4-UR					PI-Cer 37:2;O6-UR	PG 26:0-DR
	CL 14:0_18:1_16:0_18:2-UR	FA 20:4;O4-UR					PE 18:0_20:3;O-UR	Cer d14:0_17:0;O2-DR
	FA 38:0;O7-UR	FA 18:1;O3-UR					PE O-40:0-UR	PA 31:1-DR
	MGDG 18:1_18:1-UR	FA 23:1;O4-UR					CL 16:0_16:1_16:1_16:1-UR	SM 33:4;O4-DR
	ST 30:1;O6;S-UR	FA 20:2;O3-UR					PI 39:9-UR	HexCer 50:6;O2-DR
	HexCer 47:4;O2-UR	FA 39:0;O-UR					Cer 34:1;O2-UR	SHexCer 40:6;O3-UR
	TG 46:2;O3-UR	NA 28:8;O2 (Arachidonoyl dopamine)-UR					HexCer 40:4;O3-UR	PC O-31:6-DR
	FA 30:4-UR	DG 37:4;O2-UR					TG 54:5;O-UR	Cer 36:4;O4-DR
	FA 22:0;O-UR	TG 72:2-UR					DG 39:8;O-UR	Cer d16:3_19:1;O2-DR
	PA 46:10;O-UR	Car 26:3-UR					PA O-46:11-UR	PG O-37:0;O-UR
	HexCer 36:6;O2-UR	DG O-45:0-UR					Cer 32:1;O2-UR	Cer d22:0_16:0;O2-UR
	DG 37:4;O2-UR	LPI 27:7-UR					PE 44:1-UR	GP 30:0-DR
	TG 30:1;O2-UR	FA 38:0;O7-UR					Glucose (metabolite, sugar)-UR	PC O-33:9-DR
	PE 16:0_18:1-UR	SM 28:0;O3-UR					Cer 42:5;O6-UR	LPG 21:1;O-DR
	ST 23:0;O3;S-UR	ST 23:0;O3;S-UR					PE O-18:1_18:2-UR	Cer d14:0_27:0;O2-DR
	PS 20:4_20:4-UR	FA 30:0-UR					SHexCer 33:2;O5-UR	CE 22:6-DR
	TG 40:3;O2-UR	DG 49:6;O-UR					PE 18:1_18:1-UR	PA 33:1-DR
	DG 6:0_27:0-UR	TG 30:1;O2-UR					PG 27:6-UR	PA 52:7-DR
	PE 14:0_16:1-UR	FA 28:0-UR					NAT 27:0;O-UR	Cer d14:1_22:2;O2-UR
	PI-Cer 33:2;O3-UR	PE O-18:0_16:0-UR					PC 18:0_20:3;O3-UR	PC O-14:1_2:0-UR
	FA 21:3;O6-UR	ST 30:1;O6;S-UR					TG 44:6;O2-UR	SM 48:0;O3-UR
	PG 46:9-UR	PG 35:3;O-UR					PIP2 67:2;O-UR	MG 20:0-DR
	PC 14:0_16:1-UR	HC 21:1-UR					PG 4:0_26:1-UR	DG 43:7-UR
	Cer d14:0_16:0;O2-UR	ST 29:2;O7;T-UR					PC 16:0_18:1-UR	PE-Cer 36:4;O2-UR
	CL 16:0_16:1_16:1_16:1-UR	PA O-44:6-UR					ST 22:1;O3;S-UR	NAT 27:0-UR
	PA 42:9-UR	ST 37:0;O13-UR					HexCer d14:0_28:1;O2-UR	ACer 72:0;O6-DR
	PE 6:0_26:1-UR	TG 33:8;O3-UR					NAE 20:0-UR	Cer 35:2;O3-UR
	ST 26:5;O8;GlcA-UR	FA 22:3;O6;S2;Cl-UR					CerP 44:6;O2-UR	LPE O-34:5-UR
	FA 24:4;O2;N-UR	PG 40:3;O-UR					HexCer d14:0_26:1;O2-UR	SM 31:0;O2-UR
	MG 28:1-UR	FA 30:4-UR					PK 49:5;O15-UR	LPI O-25:5-DR
	PE 35:2-UR	CerP 42:6;O2-UR					MGDG 8:0_22:3-UR	SPB 20:1;O2-DR
	PE O-18:0_16:0-UR	DG 6:0_27:0-UR					Cer d14:2_20:0;O2-UR	PG 30:8-UR
	SM d14:0_15:1-UR	TG 51:3;O-UR						TG 58:2;O3-UR
	PR 20:0;O2 (Phytanic acid, branched chain fatty ac-UR	WE 40:4-UR						PI O-40:0-DR
	DG 47:6;O-UR	FA 25:7;O4-UR						PG 40:8-UR
	PS 16:1_18:1-UR	ST 26:5;O8;GlcA-UR						TG 33:8;O3-UR
	DG dO-37:0-UR	DG 47:6;O-UR						CL 70:4-UR
	PS O-34:0;O-UR	FA 22:0;O-UR						LPA 34:7-UR
	SM d15:3_22:2-UR	FA 27:2-UR						PC O-22:3_26:2-UR
	PC O-30:0;O-UR	NAT 32:3;O-UR						Cer 40:0;O4-DR
	PE O-38:5-UR	SM 33:1;O2-UR						LPS O-24:0;O-UR
	NAT 27:0-UR	HexCer 47:4;O2-UR						PC 22:5-UR
	FA 43:0;O-UR	PE-Cer 38:1;O2-UR						CL 14:1_18:2_18:2_18:2-UR
	MGDG 8:0_22:3-UR	NAT 27:0-UR						Cer 32:1;O2-UR
	NA 28:8;O2 (Arachidonoyl dopamine)-UR	PE 8:0_26:4-UR						PE 12:0_26:1-UR
	PA 52:11-UR	DG 63:7;O-UR						Cer 33:0;O-DR
	LPA 20:1-UR	CerP 39:0;O5-UR						ST 26:5;O8;GlcA-UR
	PA 41:6-UR	LPG 21:0;O-UR						PI 42:8-UR
	PE-Cer 40:2;O2-UR	ST 24:0;O3;S-UR						SPB 17:1;O2 (C17-Sphingosine)-DR
	DG 49:6;O-UR	Cer d14:0_16:0;O2-UR						MG 23:0-UR
	Hex2Cer 28:0;O6-UR	CL 18:1_18:3_18:2_18:3-UR						Cer 36:4;O5-DR
	PC 36:1-UR	ST 26:0;O4;S-UR						PE-Cer 28:6;O2-DR
	PS O-68:5-UR	PS 20:4_20:4-UR						Cer 38:2;O-DR
	TG 33:8;O3-UR	DG 41:8;O-UR						ST 30:1;O6;S-UR
	PE-Cer 38:2;O2-UR	DG 35:1-UR						Cer d14:0_16:0;O2-UR
	FOH 26:0;O-UR	SHexCer 40:6;O3-UR						LPG 34:3-DR
	WE 40:4-UR	ST 27:2;O7;GlcA-UR						PE 18:1_18:2;O (PE 18:1_9-HODE)-UR
	DG O-59:6-UR	FA 25:1;O3-UR						TG 44:0;O2-UR
	LPI 18:1-UR	LPI 18:1-UR						PI-Cer 28:3;O5-UR
	DG 32:5-UR	SM 33:0;O2-UR						Cer d14:0_13:0;O2-DR
	LPG 21:0;O-UR	FA 18:1-UR						PG 44:8-UR
	PC 18:1_18:1-UR	Cer 34:1;O2-UR						PE-Cer 41:1;O4-UR
	ST 37:0;O13-UR	DG dO-37:0-UR						Cer d22:0_19:0;O2-DR
	PC O-14:0_20:2-UR	DG O-46:3-UR						LPI 28:3-DR
	PI-Cer 37:2;O6-UR	DG 32:5-UR						FOH 20:3-UR
	PA 63:12;O-UR	PS 16:1_18:3-UR						PE-Cer 48:2;O5-UR
	PR 24:4;O-UR	PR 20:0;O2 (Phytanic acid, branched chain fatty acid that humans can obtain through the consumption of dairy products, ruminant animal fats, and certain fish)-UR						Benfuracarb (pesticide, contaminant)-DR
	DGTS 2:0_19:0-UR	Hex2Cer 31:4;O6-UR						HexCer 32:2;O2-DR
	Cer 34:1;O2-UR	FA 36:4-UR						HexCer 35:1;O4-DR
	ST 27:2;O7;GlcA-UR	DG O-37:3-UR						TG 30:1;O2-UR
	NAE 17:3;O3-UR	PA 43:8-UR						ST 22:1;O3;S-UR
	PC 2:0_26:0-UR	PE-Cer 38:2;O2-UR						DGMG 18:5-UR
	ST 28:0;O2-UR	Hex2Cer 30:0;O6-UR						DG 42:8;O-UR
	FA 25:0;As-UR	PA 44:5-UR						PE O-38:0-UR
	PE 16:1_18:1-UR	FA 20:0;O3-UR						SHexCer 42:1;O2-UR
	FA 36:4-UR	HexCer 37:2;O5-UR						HexCer 37:3;O3-UR
	DG 40:0-UR	PR 24:4;O-UR						Hex2Cer 34:2;O6-UR
	PI 42:8-UR	DG 43:8-UR						TG 12:0_12:0_22:7-UR
	Cer 37:0;O4-UR	HexCer 40:2;O5-UR						CL 16:0_16:1_16:1_16:1-UR
	HexCer 28:2;O4-UR	DGTS 2:0_19:0-UR						GlcADG 12:0_26:1-UR
	Car 31:5;O3-UR	PG 44:8-UR						ACer 50:2;O4-UR
	FA 29:1;O2-UR	NAT 29:0;O2-UR						SPB 18:0;O2 (D-erythro-Sphinganine)-UR
	FA 20:0;O2-UR	TG 57:3;O-UR						Cer 42:0;O6-UR
	PC 22:5-UR	FOH 26:0;O-UR						PG 63:7-UR
	TG 48:2;O2-UR	FA 36:6-UR						PI 10:0_26:2-UR
	PE 32:0-UR	DG 40:2;O2-UR						Hex2Cer 32:1;O4-UR
	FA 25:1;O3-UR	PS O-67:0;O-UR						LPI 22:6;O-UR
	PE 16:0_16:1-UR	ST 28:0;O5;S-UR						SHexCer 32:0;O4-UR
	HexCer 34:5;O2-UR	ST 24:1;O3 (Lithocholic acid)-UR						SM 46:5;O4-UR
	PE O-38:0-UR	ST 28:0;O2-UR						Cer 36:5;O4-UR
	PE-Cer 36:1;O2-UR	DG O-60:14-UR						LPS O-27:0;O-UR
	CL 14:0_14:0_20:3_20:3-UR	Cer d14:1_24:1;O2-UR						NAE 11:1-UR
	FA 30:0-UR	PE-Cer 40:2;O2-UR						TG 54:1;O3-UR
	CL 16:0_18:2_16:2_18:1-UR	PE 22:0;O-UR						PIP 67:5;O-UR
	PA 43:8-UR	PC 22:5-UR						PE-Cer 40:2;O3-UR
	PI-Cer 34:1;O4-UR	FA 43:0;O-UR						PE-Cer 30:6;O4-UR
	NA 22:2-UR	Hex2Cer 31:2;O6-UR						PE-Cer 30:3;O2-UR
	PIP 55:5-UR	LPA 34:7-UR						Cer d18:0_18:0-UR
	LPS 26:2-UR	PE-Cer 40:1;O2-UR						ST 29:6;O4;GlcA-UR
	PE 7:0_26:1-UR	Car 31:5;O3-UR						PC O_18:0_16:1-UR
	PE 8:0_26:4-UR	SM d14:0_21:1-UR						Cer 44:0;O6-UR
	FA 19:1;O3-UR	Cer d14:1_22:0;O2-UR						SM d14:0_15:0-UR
	DG 43:7-UR	PI 42:8-UR						PE-Cer 54:4;O5-UR
	MG 23:0-UR	TG 12:0_22:2_22:6-UR						PS 18:0_18:1-UR
	Cer d14:1_22:0;O2-UR	LPI 21:0;O-UR						PG O-27:0-UR
	FOH 20:3-UR	FOH 20:3-UR						HC 21:2;O-UR
	ST 29:2;O8;GlcA-UR	FA 20:0;O2-UR						ST 43:3;O2-UR
	Cer 32:0;O6-UR	PG 46:9-UR						Cer d14:1_22:0;O2-UR
	PS 16:1_18:3-UR	DG 34:1-UR						PK 49:5;O15-UR
	FA 28:0-UR	PIP 55:5-UR						DG 46:4;O-UR
	PE O-18:0_18:2-UR	ST 29:2;O8;GlcA-UR						TG 56:2;O3-UR
	DG 35:1-UR	DG 30:1-UR						LPI O-32:6-UR
	3-hydroxy-3-methyl-5-oxo-5-[[(2R,3S,4S,5R,6S)-3,4,-UR	PI-Cer 36:0;O4-UR						PE-Cer 34:3;O3-UR
	FA 44:1;O9-UR	FA 29:2;O3-UR						M(IP)2C 42:2;O4-UR
	DG O-49:14-UR	GlcADG 12:0_26:1-UR						NAT 27:0;O-UR
	HexCer 34:4;O3-UR	SM 36:1;O2-UR						WE 34:3-UR
	PE 18:0_18:1-UR	PI-Cer 28:3;O5-UR						MIPC 39:5;O2-UR
	TG 31:0;O3-UR	Ubidecarenone (Coenzyme Q10, metabolite)-UR						PI O-36:2-UR
	Hex2Cer 28:2;O6-UR	CL 14:0_20:3_16:1_18:2-UR						PR 53:12;O2-UR
	FA 13:3;O4-UR	PA O-36:0-UR						PC 16:1_18:1-UR
	PA O-55:8-UR	DG 34:3-UR						PI 34:0-UR
	SHexCer 37:6;O2-UR	3-hydroxy-3-methyl-5-oxo-5-[[(2R,3S,4S,5R,6S)-3,4,5-trihydroxy-6-(2-methyl-4-oxopyran-3-yl)oxyoxan-2-yl]methoxy]pentanoic acid (plant metabolite)-UR						PE 18:1_20:1-UR
	GlcADG 12:0_26:1-UR	HexCer 28:1;O5-UR						FA 30:4-UR
	Car 14:1;O4-UR	Cer 31:5;O-UR						DG 41:8;O-UR
	PA 42:6-UR	FAHFA 2:0_22:0-UR						MGDG 36:7-UR
	PA O-42:7-UR	HexCer 28:2;O4-UR						Hex2Cer 28:0;O6-UR
	Cer d16:0_14:0;O2-UR	FA 24:2-UR						PE 18:1_18:1-UR
	PI-Cer 28:3;O5-UR	PA O-55:8-UR						PE-Cer 34:4;O2-UR
	PA 30:3;O2-UR	CerP 50:6;O2-UR						PG 46:9-UR
	PE-Cer 30:4;O3-UR	MG 23:0-UR						SM 51:4;O3-UR
	PA 47:8-UR	Cer 37:6;O-UR						PE-Cer 32:4;O2-UR
	Hex2Cer 31:4;O6-UR	PE O-16:0_22:6;O-UR						PE 18:1_18:2-UR
	PS 14:1_24:2-UR	MGDG 18:1_18:1-UR						SM 33:0;O2-UR
	PE-Cer 38:1;O2-UR	FA 22:0-UR						PC 18:1_18:1-UR
	PC 16:0_16:1-UR	FA 22:1 (Erucic acid)-UR						PI O-34:1-UR
	PC 23:3;O-UR	PI 34:0-UR						TG 58:8;O-UR
	FA 20:0;O3-UR	TG 48:7-UR						TG 44:1;O2-UR
	ST 29:6;O7;HexNAc-UR	FA 22:6-UR						PR 32:0;O-UR
	SM 36:1;O2-UR	FA 25:6;O5;N2;S-UR						TG 45:8;O2-UR
	FA 11:1;O;As-UR	FA 20:6-UR						M(IP)2C 40:5;O2-UR
	PS 10:0_26:2-UR	PE-Cer 30:3;O2-UR						ST 24:6;O6-UR
	FA 24:0 (Lignoceric acid)-UR	HexCer 36:5;O2-UR						LPI 27:7-UR
	DG 35:4;O2-UR	TG 72:1;O2-UR						SM 41:5;O2-UR
	WE 34:3-UR	CL 14:1_18:2_18:2_18:2-UR						PE-Cer 51:3;O2-UR
	TG 40:6;O2-UR	FA 24:0 (Lignoceric acid)-UR						PC 67:1-UR
	HexCer 40:2;O5-UR	PG O-37:0-UR						DG 42:7-UR
	PG 36:0;O-UR	PI-Cer 34:1;O2-UR						Hex2Cer 30:0;O4-UR
	Fenpropimorph (contaminant, fungicide used in agri-UR	FA 18:1;O2-UR						Hex2Cer 32:5;O4-UR
	PA 45:8-UR	PC 17:0_17:0-UR						LPG 19:0-UR
	PE 16:1_16:1-UR	ST 29:6;O7;HexNAc-UR						ST 29:2;O8;GlcA-UR
	SM 28:0;O3-UR	WE 34:3-UR						PE-Cer 35:2;O3-UR
	PS 59:9;O-UR	SM 46:3;O3-UR						PI-Cer 38:0;O6-UR
	PS 14:0_22:3-UR	PG 62:5-UR						DG 55:14-UR
	DG O-46:3-UR	LPA 20:1-UR						PA 48:8-UR
	PS 18:1_18:1-UR	LPE 18:0-UR						FA 38:6-UR
	FA 24:3;O6;S2;Cl6-UR	SM d14:0_22:2-UR						DG 49:9-UR
	PE-Cer 38:1;O3-UR	MGDG 36:7-UR						Hex2Cer 30:0;O6-UR
	PE-Cer 30:6;O4-UR	SM d14:0_24:1-UR						PG O-35:0-UR
	Cer 31:5;O-UR	PS 14:1_24:2-UR						SM 35:2;O4-UR
	PC 11:0_16:1-UR	HexCer d14:0_26:2;O2-UR						ST 24:0;O2-UR
	DG 6:0_26:4-UR	ST 27:0;O2;N-UR						MIPC 44:0;O3-UR
	PE 18:1_18:1-UR	SM d14:0_22:1-UR						DGDG 4:0_26:2-UR
	TG 54:5;O-UR	HexCer d14:0_24:2;O2-UR						PE 18:0_20:3;O-UR
	ST 27:0;O2;N-UR	FOH 28:0;O-UR						PE O-18:1_18:2-UR
	TG 42:3;O2-UR	SM 33:1;O4-UR						DG O-58:6-UR
	PA 42:5-UR	Cer d16:0_14:0;O2-UR						PE O-14:0_22:3-UR
	PS O-67:0;O-UR	PE-Cer 30:4;O3-UR						PG O-34:0-UR
	PE-Cer 36:4;O3-UR	DG 6:0_26:4-UR						LPC 18:2-UR
	PG 44:8-UR	FA 22:3-UR						TG 72:2-UR
	PE 18:1_19:0-UR	Hex2Cer 30:4;O4-UR						LPS O-22:0;O-UR
	NAE 20:0-UR	PE-Cer 32:0;O2-UR						Cer 33:2;O3-UR
	PA 40:4-UR	PE 14:0_16:1-UR						Car 28:6;O4-UR
	ST 26:3;O8;T-UR	FAL 24:1-UR						PE O-18:0_18:3-UR
	FA 26:3-UR	LPS O-24:0;O-UR						ST 29:2;O7;T-UR
	Cer 37:6;O-UR	NAE 20:0-UR						FA 22:0;O2-UR
	FA 22:3;O6;S2;Cl-UR	PE O-40:0-UR						PI-Cer 37:2;O6-UR
	PE O-14:0_22:2-UR	ST 26:3;O8;T-UR						HexCer 47:0;O3-UR
	PA 41:9-UR	Cer d14:0_25:1;O2-UR						DG 32:5-UR
	PA O-43:8-UR	FA 11:1;O;As-UR						ST 22:0;O6;GlcA-UR
	TG 42:5;O2-UR	CDP-DG 40:3-UR						PA O-46:11-UR
	SPB 18:0;O2 (D-erythro-Sphinganine)-UR	Fenpropimorph (contaminant, fungicide used in agriculture, primarily on cereal crops)-UR						DG 39:8;O-UR
	Cer 39:3;O6-UR	SHexCer 32:0;O4-UR						PI 18:0_20:1-UR
	PG 35:3;O-UR	PE O-18:5_20:5-UR						ST 26:3;O8;T-UR
	PG 16:0_16:1-UR	TG 42:2;O-UR						FA 26:3-UR
	FA 17:3;O4-UR	PE-Cer 36:4;O2-UR						DG 60:6;O2-UR
	FA 20:4;O4-UR	PC 39:5-UR						PE-Cer 38:1;O3-UR
	FA 19:1;O4-UR	FA 22:5-UR						PE-Cer 41:2;O3-UR
	FA 20:3;O4-UR	PI 16:0_16:0-UR						PI 37:9;O-UR
	FA 18:1;O4-UR	PA 45:8-UR						TG 44:5;O-UR
	FA 23:1;O4-UR	MGDG 36:2-UR						LPA O-26:2-UR
	FA 18:1;O3-UR	SPB 18:0;O2 (D-erythro-Sphinganine)-UR						DG 62:6;O2-UR
	FA 16:3;O5-UR	Cer 29:5;O-UR						PC 33:4-UR
	FA 20:2;O3-UR	HexCer 34:5;O6-UR						PE-Cer 32:2;O2-UR
	FA 20:1;O3-UR	PA 47:8-UR						TG 56:3;O3-UR
	FA 16:1;O4-UR	FA 13:3;O4-UR						PE-Cer 38:2;O3-UR
	FA 20:2;O4-UR	SM d14:0_24:2-UR						TG 42:0;O2-UR
	FA 18:2;O4-UR	DG O-56:14-UR						NA 22:2-UR
	FA 20:3;O5-UR	SM 34:1;O2-UR						MGDG 8:0_22:3-UR
	FA 30:1;O7-UR	PE 16:4_24:4-UR						PG O-38:6-UR
	NAE 17:2;O3-UR	Cer t14:0_25:1;O4-UR						TG 44:7;O3-UR
	MGDG 36:7-UR	ST 32:5;O4;F6-UR						PI 18:0_16:1-UR
	MGDG 36:2-UR	SM d14:0_26:2-UR						PE 44:11-UR
	DG 44:2;O12;N;P-UR	PE 25:1;O-UR						GlcADG 34:1-UR
	AcylGlcADG 22:4_22:6_20:5-UR	PA 41:9-UR
	FA 18:1-UR	PG 46:8-UR
	PA O-36:0-UR	PG O-38:6-UR
	PC 4:0_26:2-UR	NAE 32:0;O2-UR
	FA 36:6-UR	Ginsenoside Compound K (plant metabolite)-UR
	DGDG 4:0_26:2-UR	FA 26:3-UR
	DG 36:2-UR	SM d14:0_22:0-UR
	Cer 29:5;O-UR	DG O-49:14-UR
	FA 22:0;O2-UR	PE 4:0_26:2-UR
	PG O-37:0-UR	Cer t14:1_27:1;O4-UR
	PIP 68:6-UR	PE 10:0_26:4-UR
	FA 25:7;O4-UR	SM 33:2;O6-UR
	PI-Cer 38:0;O6-UR	PC 12:0_16:1-UR
	PC 16:1_18:1-UR	FA 25:0;As-UR
	ST 32:5;O4;F6-UR	FA 30:7;O3-UR
	PA 46:6-UR	FA 34:0;O7-UR
	FA 38:6-UR	PE 18:0_18:1-UR
	TG 18:1_18:1_18:1 (Glyceryl trioleate or Triolein)-UR	MG 18:2-UR
	PI-Cer 35:1;O3-UR	TG 45:8;O2-UR
	TG 57:3;O-UR	DG 51:4-UR
	DG 49:12-UR	CL 14:0_14:0_20:3_20:3-UR
	FOH 28:0;O-UR	FA 18:2;O2-UR
	PK 37:2;O9-UR	PI-Cer 39:1;O4-UR
	PS 14:1_24:4-UR	PG O-37:1-UR
	PG O-62:1-UR	PS 56:10;O-UR
	TG 38:5;O2-UR	FA 22:1-UR
	MG 18:2-UR	PG 36:0;O-UR
	PC 35:0-UR	DG 41:6;O2-UR
	DG 43:8-UR	FA 30:3-UR
	SM 35:2;O4-UR	DG 63:9;O2-UR
	GlcADG 12:0_20:0-UR	PC 16:0_18:1-UR
	DG 39:8;O-UR	TG 47:5-UR
	Car 24:0;O-UR	DG 45:6;O2-UR
	DG O-47:13-UR	FA 21:3;O6-UR
	PG 10:0_26:1-UR	ST 27:7;O4;HexNAc-UR
	PE O-18:5_20:5-UR	HC 21:2;O-UR
	FA 30:3-UR	PE 46:8-UR
	PE 22:0;O-UR	FA 24:1 (15-tetracosenoic acid, Nervonic acid)-UR
	TG 40:5;O2-UR	DG 49:2;O2-UR
	PS 64:8-UR	FA 22:0;O2-UR
	FA 42:0;O6-UR	CerP 44:6;O2-UR
	LPA O-26:2-UR	Car 24:0;O-UR
	LPA 18:2-UR	ACer 70:6;O2-UR
	PE 16:1_18:2-UR	SM d14:1_17:0-UR
	PE 14:0_22:3-UR	PE-Cer 38:1;O3-UR
	PA O-56:8-UR	PG 45:0-UR
	ST 27:2;O2-UR	PI O-64:0-UR
	Cer 37:0;O6-UR	HC 20:3;O-UR
	PE-Cer 36:4;O2-UR	TG 42:5;O2-UR
	GlcADG 12:0_22:1-UR	PG 4:0_26:1-UR
	PG O-38:6-UR	M(IP)2C 42:2;O4-UR
	PC 39:5-UR	PI O-42:7-UR
	PG O-32:2-UR	DG O-52:9-UR
	FA 14:3;O4-UR	Cer d14:3_29:1;O2-UR
	Cer t18:0_24:0;O3-UR	HexCer 36:6;O2-UR
	PA O-36:1-UR	PA 40:4-UR
	PE O-38:1-UR	FA 14:3;O4-UR
	PG O-37:3-UR	FA 42:0;O6-UR
	PC 9:0_26:2-UR	PI-Cer 35:1;O3-UR
	PG 46:8-UR	PE 17:0_16:1-UR
	LPA 34:7-UR	SM 40:2;O2-UR
	TG 51:3;O-UR	LPA O-26:2-UR
	PS 18:0_18:1-UR	DG 36:8;O2-UR
	FA 22:0;O3-UR	PI-Cer 37:2;O6-UR
	Cer d14:3_29:1;O2-UR
	PC 14:0_14:0-UR
	PC 11:0_26:4-UR
	M(IP)2C 42:2;O4-UR
	ST 27:7;O4;HexNAc-UR
	MIPC 39:5;O2-UR
	PE-Cer 36:2;O2-UR
	SHexCer 38:5;O2-UR
	SHexCer 40:6;O3-UR
	PG 63:7-UR
	PC 2:0_26:1-UR
	PE O-42:7-UR
	PE 11:0_26:2-UR
	CL 14:0_18:2_16:0_18:2-UR
	Car 17:3-UR
	PG 14:0_22:3-UR
	ACer 70:6;O2-UR
	PC 37:2-UR
	FA 16:0;O-UR
	PI-Cer 36:0;O4-UR
	DG 56:2-UR
	PS O-35:0;O-UR
	PE-Cer 32:0;O2-UR
	CDP-DG 36:4-UR
	PA O-45:8-UR
	FAL 24:1-UR
	FA 34:0;O7-UR
	PA 37:0-UR
	FOH 24:0;O-UR
	PC 15:0_16:1-UR
	NAE 23:1-UR
	DG 49:2;O2-UR
	TG 45:8;O2-UR
	TG 36:5;O2-UR
	PI 16:0_16:1-UR
	HC 20:2;O-UR
	PS 36:0-UR
	FA 18:0;O2-UR
	DG O-48:8-UR
	Cer d14:3_30:2;O2-UR
	PK 35:7;O7-UR
	FA 28:7-UR
	NAE 32:0;O2-UR
	PS 35:3-UR
	CL 14:0_18:2_14:0_22:3-UR
	PI 16:1_18:1-UR
	FA 25:6;O4;N2;S-UR
	TG 36:4;O2-UR
	LPE 17:1-UR
	PC 22:3;O-UR
	PC 23:0;O-UR
	SM 45:6;O3-UR
	DG 63:9;O2-UR
	PE-Cer 35:2;O3-UR
	CL 14:1_18:1_18:1_18:1-UR
	ST 18:2;O7;G-UR
	PA O-45:9-UR
	PI 18:0_16:1-UR
	DG 32:2-UR
	DG 34:3-UR
	HC 36:1-UR
	MIPC 48:2;O6-UR
	PI 9:0_26:1-UR
	CL 14:0_20:3_16:1_18:2-UR
	PC 16:1_16:1-UR
	DG 41:8;O-UR
	PS 56:10;O-UR
	PE O-18:1_18:2-UR
	PE 17:1_18:1-UR
	DG O-37:3-UR
	DG 47:8-UR
	PE-Cer 34:2;O2-UR
	DG O-34:0-UR
	ST 22:4;O5-UR
	MG 32:0-UR
	FA 39:0;O-UR
	DG 46:6;O-UR
	PE O-18:0_18:1-UR
	PK 20:7;O6-UR
	DG 61:9;O2-UR
	SM d14:0_22:1-UR
	PS 16:1_21:2-UR
	TG 42:9;O2-UR
	HC 21:2;O-UR
	CDP-DG 40:3-UR
	HexCer 37:2;O5-UR
	Ginsenoside Compound K (plant metabolite)-UR
	DG 45:6;O-UR
	PE-Cer 40:6;O3-UR
	CL 14:0_18:1_14:0_18:2-UR
	FA 24:2-UR
	PE 18:1_18:2-UR
	PI 34:0-UR
	Cer 45:5;O2-UR
	PE-Cer 36:2;O3-UR
	PR 54:14;O8-UR
	TG 37:0-UR
	PE 11:0_26:1-UR
	PI 18:0_18:2-UR
	CL 14:0_14:0_16:1_22:6-UR
	DG O-52:9-UR
	PE 17:0_16:1-UR
	PG 16:0_18:2-UR
	PE O-16:0_20:3-UR
	PE O-18:0_18:3-UR
	PE-Cer 40:1;O2-UR
	FA 12:3;O2-UR
	HexCer 30:0;O4-UR
	ST 24:1;O3 (Lithocholic acid)-UR
	Cer t14:0_24:1;O4-UR
	PE 18:1_20:1-UR
	ST 28:0;O5;S-UR
	HexCer 38:4;O4-UR
	Hex2Cer 36:6;O6-UR
	NAT 29:1;O-UR
	FA 22:3-UR
	NAE 22:1;O2-UR
	PA 45:10-UR
	PK 40:12;O21-UR
	PC 16:1_17:1-UR
	ST 19:1;O7;GlcA-UR
	DG 36:8;O-UR
	TG 36:7-UR
	NAE 26:2-UR
	PS 20:0_20:3-UR
	MGDG 6:0_22:3-UR
	PS 39:4-UR
	PC 16:0_18:0-UR
	DG 45:1;O2-UR
	PC 66:8-UR
	TG 44:7;O3-UR
	PE-Cer 38:6;O3-UR
	PE 18:1_20:2-UR
	DG 42:8-UR
	ST 24:6;O6-UR
	SM 33:0;O2-UR
	PI O-38:4-UR
	HexCer 50:0;O6-UR
	PE 9:0_26:1-UR
	HexCer d14:0_26:2;O2-UR
	PC 17:1_18:1-UR
	ST 24:0;O3;S-UR
	DG O-58:5-UR
	FA 18:1;O2-UR
	FA 22:0-UR
	FA 22:1 (Erucic acid)-UR
	DG 55:3-UR
	TG 52:1;O3-UR
	TG 44:4;O2-UR
	PA O-56:9-UR
	NA 19:1;O3-UR
	SHexCer 35:3;O5-UR
	ST 25:3;O8;S-UR
	FA 25:6;O5;N2;S-UR
	Hex2Cer 32:6;O4-UR
	TG 74:6-UR
	NAT 33:0;O-UR
	PC 14:0_16:0-UR
	FA 20:6-UR
	DG 49:7;O-UR
	PG 40:8-UR
	TG 72:6;O2-UR
	Car 26:0-UR
	SM 34:1;O2-UR
	HC 20:1;O-UR
	DG O-60:6-UR
	DG 35:1;O2-UR
	PG 4:0_26:1-UR
	HexCer 34:5;O6-UR
	DG 47:2;O2-UR
	DG O-56:14-UR
	PA 43:9-UR
	TG 44:5;O2-UR
	PS 59:11;O-UR
	DG 51:3;O2-UR
	Hex2Cer 29:3;O4-UR
	PG 16:1_18:1-UR
	DG 40:1-UR
	Ubidecarenone (Coenzyme Q10, metabolite)-UR
	SM d14:0_21:1-UR
	SM 40:6;O3-UR
	NAE 20:1-UR
	LPC O-34:0;O-UR
	SM 48:0;O3-UR
	PC 17:0_17:0-UR
	HC 20:3;O-UR
	FA 30:7;O3-UR
	PE 12:0_26:1-UR
	Hex2Cer 34:2;O6-UR
	DG O-54:10-UR
	FA 20:1;O-UR
	ST 24:6;O11;S-UR
	NAE 22:0-UR
	DG O-52:14-UR
	SM 38:2;O4-UR
	DG 37:2;O2-UR
	Cer d14:2_23:0;O3-UR
	TG 68:4-UR
	PE 18:1_18:3-UR
	DG 51:7;O-UR
	ACer 74:6;O2-UR
	PC 25:4;O3-UR
	PE O-18:0_16:1-UR
	PE 50:9-UR
	Hex2Cer 30:4;O4-UR
	DG 46:7-UR
	SM 41:5;O2-UR
	Cer 44:5;O6-UR
	FA 22:3;O4-UR
	HexCer d14:0_24:2;O2-UR

## Sheet: total_URvsDR
SUS-B+V_vs_SUS-B-18hpi	MIB-B+V_vs_MIB-B-18hpi	MIB-B+V_vs_SUS-B+V-18hpi	SUS-B+V_vs_SUS-B-24hpi	MIB-B+V_vs_MIB-B-24hpi	MIB-B+V_vs_SUS-B+V-24hpi	SUS-B+V_vs_SUS-B-36hpi	MIB-B+V_vs_MIB-B36hpi	MIB-B+V_vs_SUS-B+V36hpi
TOTALS	TOTALS	TOTALS	TOTALS	TOTALS	TOTALS	TOTALS	TOTALS	TOTALS
DR=1	DR=0	DR=0	DR=0	DR=0	DR=38	DR=32	DR=0	DR=59
UR=0	UR=538	UR=328	UR=0	UR=0	UR=0	UR=0	UR=93	UR=205
1	538	328			38	32	93	264
