# Supplementary material for: Profiling lipidomic changes in dengue-resistant and dengue-susceptible strains of Colombian Aedes aegypti after dengue virus challenge
Source: PLoS Negl Trop Dis. 2023 Oct 17;17(10):e0011676. doi: 10.1371/journal.pntd.0011676 (PMC10581493; doi:10.1371/journal.pntd.0011676)
Supplement: S4 Table — (XLSX) [file pntd.0011676.s005.xlsx]

## Sheet: Sheet1
SUS-B+V_vs_SUS-B-18hpi	MIB-B+V_vs_MIB-B-18hpi	MIB-B+V_vs_SUS-B+V-18hpi	SUS-B+V_vs_SUS-B-24hpi	MIB-B+V_vs_MIB-B-24hpi	MIB-B+V_vs_SUS-B+V-24hpi	SUS-B+V_vs_SUS-B-36hpi	MIB-B+V_vs_MIB-B36hpi	MIB-B+V_vs_SUS-B+V36hpi
PE O-18:1_22:6-DR	Cer d22:0_16:0;O2-UR	Cer d22:0_16:0;O2-UR	TG 18:1_18:2_18:3-UR		FA 18:0-DR	Cer d14:2_20:0;O2-UR	PE O-18:0_16:1-UR	PR 20:0;O2 (Phytanic acid, branched chain fatty acid that humans can obtain through the consumption of dairy products, ruminant animal fats, and certain fish)-UR
SM d14:2_17:0-UR	Cer d18:1_18:1;O3-UR	Cer d18:1_18:1;O3-UR	PC 18:1_18:2-UR		TG 18:1_18:2_18:3-DR	DG 16:0_16:1-DR	Cer d14:2_20:1;O2-UR	Cer d18:0_22:1;O2-UR
PE O-16:1_22:4-DR	Cer d18:0_22:0;O2-UR	Cer d18:0_22:0;O2-UR	PC 16:2_24:4-UR		PC 18:1_18:2-DR	PC 18:2_18:2-DR	SM d14:0_15:0-UR	Cer d16:0_22:1;O2-UR
PC 16:4_24:4-DR	Cer d18:0_18:0-UR	Cer d18:0_18:0-UR	TG 16:1_18:1_20:3-UR		PC 16:2_24:4-DR	PEtOH 18:2_20:5-DR	CL 16:0_16:1_16:1_16:1-UR
TG 12:0_22:2_22:6-DR	Cer d17:0_20:0;O2-DR	MG 17:0-UR	TG 16:0_20:4_22:5-UR		FA 20:0-DR	SM d14:0_28:2-DR	HexCer d14:0_26:1;O2-UR
PE O-18:1_22:4-DR	Cer d15:0_20:0;O2-DR	Cer d18:0_22:1;O2-UR	PC O-14:0_24:4-UR		TG 12:0_12:1_18:5-DR	PE 18:1_19:0-DR	PE 18:1_18:2;O (PE 18:1_9-HODE)-UR
PC 16:0_20:3-DR	Cer d18:0_22:1;O2-UR	Stachybocin B (Fungi metabolite)-UR	TG 12:0_12:1_18:5-UR		PC 14:1_24:2-DR		Cer d18:1_24:2;O2-UR
SM d14:0_22:0-DR	TG 16:1_18:1_20:3-DR	Cer d16:0_16:0;O2-UR	TG 12:0_22:2_22:6-UR		TG 16:1_18:1_20:3-DR		HexCer d14:1_28:2;O2-UR
LDGTS 24:4-DR	TG 18:1_18:2_18:3-DR	DG 6:0_27:0-UR	PC O-18:0_20:4-UR				HexCer d18:1_24:1;O2-UR
FA 22:6-DR	MG 17:0-UR	PE 16:4_24:4-UR	PC 14:1_24:2-UR				PC 16:0_18:1-UR
PE 20:4_20:4-DR	Stachybocin B (Fungi metabolite)-UR	Cer d16:0_12:0;O2-UR	PC 16:4_24:4-UR				HexCer d14:0_28:1;O2-UR
Cer t14:0_28:1;O4-DR	Cer d17:0_18:0;O2-DR	Cer d16:0_22:1;O2-UR	PE 16:0_22:6-UR				SM d14:0_13:0-UR
PC 16:0_20:4-DR	TG 16:1_16:1_20:5-DR	Cer d14:0_16:0;O2-UR	CE 22:6-UR				PC 13:1_18:2-UR
PC 18:2_20:4-DR	Cer d14:0_27:0;O2-DR	SPB 18:0;O3 (Phytosphingosine)-UR	TG 14:0_20:4_22:5-UR				PE O-18:1_18:2-UR
	Cer d16:0_16:0;O2-UR	PC 16:2_24:4-DR	TG 16:0_18:2_18:3-UR				PS 18:0_18:1-UR
	Cer d14:0_19:0;O2-DR	MG 15:0-UR	PE O-16:1_20:4-UR				Cer d18:1_24:1;O2-UR
	Cer d16:0_12:0;O2-UR	PE 16:0_20:4-DR	PC 19:2_19:2-UR				PC O-22:3_26:2-UR
	Cer d16:0_22:1;O2-UR	PC 14:1_24:2-DR	SM d14:0_26:1-UR				PC 18:0_20:3;O3-UR
	DG 8:0_27:0-UR	DG 8:0_27:0-UR	PC 18:2_20:4-UR				PC 15:0_16:1-UR
	Cer d14:0_16:0;O2-UR	NA 28:8;O2 (Arachidonoyl dopamine)-UR					PE O-18:0_18:1-UR
	TG 16:1_18:1_20:5-DR	PC 18:0_20:3-DR					PS 18:1_18:1-UR
	LPE 18:0-UR	Lauryldiethanolamine (surfactant used for hair conditioning, contaminant)-UR					PE O-18:0_17:1-UR
	AcylGlcADG 20:3_22:6_22:6-UR	PR 20:0;O2 (Phytanic acid, branched chain fatty acid that humans can obtain through the consumption of dairy products, ruminant animal fats, and certain fish)-UR					PE 18:1_18:1-UR
	DG 6:0_27:0-UR	FA 24:0 (Lignoceric acid)-UR					PE 18:1_20:1-UR
	MG 15:0-UR	PE O-18:0_16:0-UR					Dicyclohexylphthalate (contaminant)-UR
	Cer d14:0_13:0;O2-DR	PC 18:1_18:2-DR					DGTS 10:0_26:1-UR
	SPB 18:0;O3 (Phytosphingosine)-UR	CL 14:0_20:3_16:1_18:2-UR					Benfuracarb (pesticide, contaminant)-UR
	Cer d14:0_17:0;O2-DR	PS 20:4_20:4-UR					PE 18:0_20:3;O-UR
	Cer d16:3_19:1;O2-DR	DG 6:0_26:4-UR					TG 12:0_12:0_22:7-UR
	PR 20:0;O2 (Phytanic acid, branched chain fatty ac-UR	PE 16:0_22:6-DR					Cer d14:3_30:2;O2-UR
	TG 16:0_18:2_18:3-DR	SM d14:0_22:0-UR					PE 16:0_20:4;O-UR
	Cer d14:0_18:0;O2-DR	DGTS 2:0_19:0-UR					PE 16:1_18:1-UR
	Cer d17:0_19:0;O2-DR	SM d15:3_22:2-UR
	Cer d17:0_17:0;O2-DR	MG 23:0-UR
	Cer d20:0_19:0;O2-DR	SPB 18:0;O2 (D-erythro-Sphinganine)-UR
	PE 16:0_18:1-UR	PE O-18:5_20:5-UR
	Cer d20:3_17:0;O2-DR	PC 14:0_14:0-UR
	TG 14:0_20:4_22:5-DR	GlcADG 12:0_26:1-UR
	CL 14:0_18:1_16:0_18:2-UR	Car 26:3-UR
	PC 16:0_20:4-DR	SM d14:0_26:2-UR
	DGTS 2:0_19:0-UR	PC 16:0_18:1-UR
	CL 14:0_14:0_18:1_18:1-UR	PE 8:0_26:4-UR
	LPC 20:4-DR	3-hydroxy-3-methyl-5-oxo-5-[[(2R,3S,4S,5R,6S)-3,4,5-trihydroxy-6-(2-methyl-4-oxopyran-3-yl)oxyoxan-2-yl]methoxy]pentanoic acid (plant metabolite)-UR
	FA 24:0 (Lignoceric acid)-UR	SM d14:0_24:2-UR
	DGTS 14:1_14:1-DR	PE 17:0_16:1-UR
	PS 14:0_22:3-UR	FA 18:1-UR
	Cer d19:0_18:0;O2-DR	DGDG 4:0_26:2-UR
	PC 18:2_20:4-DR	PE 18:0_18:1-UR
	PS 20:4_20:4-UR	PE 14:0_22:3-UR
	CL 16:0_16:1_16:1_16:1-UR	HexCer d14:0_24:2;O2-UR
	PC 18:1_20:4-DR	SM d14:0_21:1-UR
	SPB 18:0;O2 (D-erythro-Sphinganine)-UR	SM d14:0_22:2-UR
	Cer d14:1_27:0;O2-UR	MGDG 18:1_18:1-UR
	FA 22:6 (Docosahexaenoic acid or DHA, omega-3 fatt-UR	TG 12:0_12:0_20:3-UR
	Lauryldiethanolamine (surfactant used for hair con-UR	SM d14:1_19:1-UR
	Cer d16:0_19:0;O2-DR
	PC 18:0_20:3-DR
	Car 26:3-UR
	MGDG 18:1_18:1-UR
	DGTS 2:0_26:2-DR
	MG 23:0-UR
	PE 7:0_26:1-UR
	CE 20:3-DR
	Cer d16:0_17:0;O2-DR
	PS 10:0_26:2-UR
	LPS 26:2-UR
	DG 5:0_26:4-DR
	GlcADG 12:0_26:1-UR
	DG 6:0_26:4-UR
	PE O-18:0_16:0-UR
	PE O-18:0_18:2-UR
	3-hydroxy-3-methyl-5-oxo-5-[[(2R,3S,4S,5R,6S)-3,4,-UR
	SM d14:0_20:2-DR
	PC 14:1_24:2-DR
	TG 16:0_20:4_22:5-DR
	CE 16:1-DR
	PC 16:1_20:4-DR
	SPB 17:0;O2-DR
	PC 9:0_26:2-UR
	PC 16:4_24:4-DR
	Leupeptin (naturally occurring protease inhibitor,-DR
	PE O-16:1_20:4-DR
	PE 18:0_18:1-UR
	MGDG 8:0_22:3-UR
	TG 16:1_16:2_18:2-DR
	SM d15:3_22:2-UR
	DG 14:0_18:0-DR
	PC 14:0_14:0-UR
	PS 14:1_24:2-UR
	PC 18:1_18:2-DR
	SM d14:0_15:1-UR
	Cer d22:0_19:0;O2-DR
	PC 16:2_24:4-DR
	PE O-16:0_22:5-DR
	PC 16:0_20:3-DR
	PS 18:1_18:1-UR
	DG 27:0_22:5-DR
	DGTS 4:0_26:2-DR
	PE 18:1_19:0-UR
	Cer d16:0_14:0;O2-UR
	FA 18:0-DR
	PC 14:0_16:1-UR
	CE 18:3-DR
	TG 16:1_16:1_20:4-DR
	PC 14:1_24:4-DR
	LPC 18:2-DR
	DGTS 15:1_15:1-DR
	GlcADG 12:0_22:1-UR
	NA 28:8;O2 (Arachidonoyl dopamine)-UR
	PE O-18:1_18:2-UR
	PS 16:1_18:1-UR
	LPE 18:2-DR
	PC O-14:0_20:2-UR
	PE 17:1_18:1-UR
	PC 16:0_22:6-DR
	FAHFA 18:4_16:0-DR
	PC 14:0_20:4-DR
	DGDG 4:0_26:2-UR
	PE 16:1_18:1-UR
	PE 17:1_26:4-DR
	PC 16:1_20:5-DR
	PE 8:0_26:4-UR
	PS 14:1_24:4-UR
	PG 10:0_26:1-UR
	SM d14:0_18:1-DR
	Cer d17:2_19:2;O3-DR
	TG 12:0_22:2_22:6-DR
	CE 18:2-DR
	PE O-14:0_22:2-UR
	PS 16:1_21:2-UR
	PC 18:1_18:1-UR
	PC 12:0_16:1-UR
	Exumolide A (fungi metabolite)-DR
	CE 18:1-DR
	PE 9:0_26:1-UR
	PE 17:0_16:1-UR
	PS 18:0_18:1-UR
	PC 19:2_19:2-DR
	FA 20:4-DR
	MGDG 2:0_22:1-DR
	PE O-16:1_22:4-DR
	PG 8:0_27:0-DR
	PE 16:0_16:1-UR
	Benfuracarb (pesticide, contaminant)-DR
	PS 16:1_18:3-UR
	PE 6:0_26:1-UR
	CL 14:0_14:0_20:3_20:3-UR
	ST 24:1;O4 (Hyodeoxycholic acid)-DR
	PI 18:1_20:2-DR
	DG 18:0_20:0-DR
	PG 16:0_16:1-UR
	FA 22:5-DR
	DG 14:0_16:0-DR
	PE 14:0_22:3-UR
	PC 11:0_16:1-UR
	PI 18:0_18:2-UR
	SM d14:2_30:2-DR
	TG 12:0_18:1_22:3-DR
	TG 12:0_17:0_22:4-DR
	PC 17:1_18:1-UR
	FAHFA 16:2_22:5-DR
	SQDG 16:4_24:4-DR
	CE 22:6-DR
	PC 18:2_22:6-DR
	PE O-18:1_22:4-DR
	CL 16:0_18:2_16:2_18:1-UR
	PE 18:1_18:1-UR
	TG 12:0_20:0_22:4-DR
	SM d14:0_26:1-DR
	GlcADG 12:0_14:0-DR
	TG 12:0_21:0_22:2-UR
	PE O-18:1_22:6-DR
	Cer t20:0_18:1;O3-DR
	PE O-16:1_18:1-DR
	Cer d16:1_19:0;O2-DR
	PC 2:0_26:0-UR
	TG 12:0_14:1_22:3-DR
	LPC 20:5-DR
	PE 16:0_22:6-DR
	PC 4:0_26:2-UR
	FA 18:1-UR
	PC 15:0_16:1-UR
	Cer d14:3_29:1;O2-UR
	PC 16:1_17:1-UR
	GlcADG 14:1_24:2-DR
	PE 16:1_20:5-DR
	PE 20:4_20:4-DR

## Sheet: total_URvsDR
SUS-B+V_vs_SUS-B-18hpi	MIB-B+V_vs_MIB-B-18hpi	MIB-B+V_vs_SUS-B+V-18hpi	SUS-B+V_vs_SUS-B-24hpi	MIB-B+V_vs_MIB-B-24hpi	MIB-B+V_vs_SUS-B+V-24hpi	SUS-B+V_vs_SUS-B-36hpi	MIB-B+V_vs_MIB-B36hpi	MIB-B+V_vs_SUS-B+V36hpi
TOTALS	TOTALS	TOTALS	TOTALS	TOTALS	TOTALS	TOTALS	TOTALS	TOTALS
DR=13	DR=99	DR=6	DR=0	DR=0	DR=8	DR=5	DR=0	DR=0
UR=1	UR=88	UR=49	UR=19	UR=0	UR=0	UR=1	UR=32	UR=3
14	183	55	19	0	8	6	32	3
